# Supplementary material for: Kalirin and CHD7: novel endothelial dysfunction indicators in circulating extracellular vesicles from hypertensive patients with albuminuria
Source: Oncotarget. 2017 Feb 1;8(9):15553–62. doi: 10.18632/oncotarget.14948 (PMC5362505; doi:10.18632/oncotarget.14948)
Supplement: Supplementary file 2 [file oncotarget-08-15553-s002.xlsx]

## Sheet: Sheet1
	Column Labels
	1																		1 Sum of Zq	1 Sum of Fold	1 Sum of pep_per_protein	2																		2 Sum of Zq	2 Sum of Fold	2 Sum of pep_per_protein	Total Sum of Zq	Total Sum of Fold	Total Sum of pep_per_protein
	113_114			113_115			113_116			117_118			117_119			117_121						113_114			113_115			113_116			117_118			117_119			117_121
Row Labels	Sum of Zq	Sum of Fold	Sum of pep_per_protein	Sum of Zq	Sum of Fold	Sum of pep_per_protein	Sum of Zq	Sum of Fold	Sum of pep_per_protein	Sum of Zq	Sum of Fold	Sum of pep_per_protein	Sum of Zq	Sum of Fold	Sum of pep_per_protein	Sum of Zq	Sum of Fold	Sum of pep_per_protein				Sum of Zq	Sum of Fold	Sum of pep_per_protein	Sum of Zq	Sum of Fold	Sum of pep_per_protein	Sum of Zq	Sum of Fold	Sum of pep_per_protein	Sum of Zq	Sum of Fold	Sum of pep_per_protein	Sum of Zq	Sum of Fold	Sum of pep_per_protein	Sum of Zq	Sum of Fold	Sum of pep_per_protein
>sp|A0AVI2|FR1L5_HUMAN Fer-1-like protein 5 OS=Homo sapiens GN=FER1L5 PE=2 SV=2																						-1.16096	1.53704	1	-0.493518	1.20772	1	-0.883333	1.32453	1	0.340179	1.1677	1	-0.358549	1.10707	1	0.0510207	1.02379	1	-2.50516	7.36786	6	-2.50516	7.36786	6
>sp|A0M8Q6|LAC7_HUMAN Ig lambda-7 chain C region OS=Homo sapiens GN=IGLC7 PE=1 SV=2	-0.696781	1.2415	1	-0.507746	1.16003	1	-0.889005	1.27625	1	-0.317508	1.08364	1	-0.15845	1.08535	1	0.0603607	1.02918	1	-2.50913	6.87597	6	-2.15337	2.40916	1	-2.40304	2.70059	1	-1.29283	1.59983	1	0.172152	1.09216	1	-0.268191	1.10484	1	-4.78024	9.31219	1	-10.7255	18.2188	6	-13.2346	25.0947	12
>sp|A0PG75|PLS5_HUMAN Phospholipid scramblase family member 5 OS=Homo sapiens GN=PLSCR5 PE=2 SV=2																						0.582811	1.24172	1	0.206067	1.08188	1	-0.304784	1.10159	1	-0.772815	1.42154	1	-0.798694	1.25618	1	0.191785	1.09271	1	-0.89563	7.19562	6	-0.89563	7.19562	6
>sp|A0PK00|T120B_HUMAN Transmembrane protein 120B OS=Homo sapiens GN=TMEM120B PE=2 SV=1	-1.13145	1.44663	1	0.232942	1.07735	1	0.208624	1.06377	1	-1.47934	1.49005	1	-1.20935	1.91192	1	-1.20946	1.84419	1	-4.58804	8.8339	6																						-4.58804	8.8339	6
>sp|A1A4F0|CC055_HUMAN Putative uncharacterized protein C3orf55 OS=Homo sapiens GN=C3orf55 PE=2 SV=2	0.0772112	1.02557	1	-0.447699	1.15287	1	-0.359076	1.11147	1	0.632406	1.18572	1	-0.305877	1.17821	1	-0.662748	1.39834	1	-1.06578	7.05219	6	-0.575113	1.23817	1	-0.0417474	1.01614	1	0.660307	1.23628	1	-0.782118	1.42831	1	-0.292552	1.08783	1	-0.668938	1.36339	1	-1.70016	7.37012	6	-2.76595	14.4223	12
>sp|A1A519|F170A_HUMAN Protein FAM170A OS=Homo sapiens GN=FAM170A PE=2 SV=1																						0.805421	1.34454	1	-0.83796	1.37196	1	-0.329442	1.10933	1	-0.241121	1.11552	1	-0.644867	1.19829	1	0.790113	1.43709	1	-0.457856	7.57673	6	-0.457856	7.57673	6
>sp|A1L453|PRS38_HUMAN Serine protease 38 OS=Homo sapiens GN=PRSS38 PE=2 SV=2	0.498732	1.18595	1	0.267687	1.09211	1	0.374368	1.12162	1	-0.645438	1.19706	1	-0.327015	1.19318	1	-0.302649	1.16717	1	-0.134316	6.95709	6	0.128568	1.04512	1	0.0837552	1.02884	1	1.03285	1.35142	1	-0.198295	1.08889	1	0.645755	1.18226	1	-0.553557	1.26165	1	1.13908	6.95818	6	1.00476	13.9153	12
>sp|A1L4H1|SRCRL_HUMAN Soluble scavenger receptor cysteine-rich domain-containing protein SSC5D OS=Homo sapiens GN=SSC5D PE=2 SV=3																						0.463649	1.19308	1	-0.801247	1.36229	1	-0.623446	1.22262	1	-0.157063	1.07478	1	0.0449927	1.01322	1	0.0675735	1.03199	1	-1.00554	6.89796	6	-1.00554	6.89796	6
>sp|A2PYH4|HFM1_HUMAN Probable ATP-dependent DNA helicase HFM1 OS=Homo sapiens GN=HFM1 PE=1 SV=2	-1.80918	1.74207	1	-0.638285	1.20299	1	-0.212289	1.05942	1	-0.0270848	1.00681	1	0.835612	1.53921	1	0.5734	1.31338	1	-1.27783	7.86386	6																						-1.27783	7.86386	6
>sp|A2RUB1|CQ104_HUMAN Uncharacterized protein C17orf104 OS=Homo sapiens GN=C17orf104 PE=2 SV=3	-0.32832	1.11499	1	-0.101682	1.03333	1	0.0901133	1.02737	1	1.06272	1.33766	1	0.333368	1.19688	1	0.379687	1.21332	1	1.43588	6.92355	6																						1.43588	6.92355	6
>sp|A2RUU4|COLL1_HUMAN Colipase-like protein 1 OS=Homo sapiens GN=CLPSL1 PE=2 SV=1	0.468042	1.14786	1	0.0504493	1.01366	1	-0.521679	1.14278	1	0.156988	1.038	1	0.955174	1.61435	1	1.18423	1.70888	1	2.29321	7.66554	6	-0.428178	1.15754	1	0.797536	1.30965	1	0.318793	1.09679	1	0.954058	1.50559	1	-0.10411	1.0272	1	0.946853	1.48695	1	2.48495	7.58372	6	4.77816	15.2493	12
>sp|A2VDJ0|T131L_HUMAN Transmembrane protein 131-like OS=Homo sapiens GN=KIAA0922 PE=1 SV=2	-0.560547	1.20275	1	-0.0811163	1.02639	1	0.329519	1.10345	1	0.082497	1.02281	1	-0.824035	1.55635	1	-0.220031	1.11828	1	-1.27371	7.03004	6																						-1.27371	7.03004	6
>sp|A4D0S4|LAMB4_HUMAN Laminin subunit beta-4 OS=Homo sapiens GN=LAMB4 PE=2 SV=1	-0.137952	1.0463	1	-0.930654	1.34456	1	-1.06408	1.36805	1	-0.878255	1.26642	1	-0.201635	1.11423	1	-0.496155	1.28551	1	-3.70873	7.42505	6																						-3.70873	7.42505	6
>sp|A4D1E1|Z804B_HUMAN Zinc finger protein 804B OS=Homo sapiens GN=ZNF804B PE=1 SV=2	-3.41761	3.29668	1	-4.30385	4.15934	1	-3.75627	3.24213	1	-2.02791	1.76734	1	-0.74712	1.49938	1	-1.41417	2.05841	1	-15.6669	16.0233	6	-0.567784	1.20347	2	-1.23948	1.47894	2	-1.10071	1.34947	2	-0.482808	1.22064	2	-0.930523	1.25641	2	-1.21991	1.57437	2	-5.54121	8.0833	12	-21.2081	24.1066	18
>sp|A4D1E9|GTPBA_HUMAN GTP-binding protein 10 OS=Homo sapiens GN=GTPBP10 PE=1 SV=1	-0.405089	1.14069	1	-0.320416	1.10686	1	0.435102	1.13644	1	-0.514848	1.14819	1	-0.759847	1.50217	1	-0.115416	1.06016	1	-1.68051	7.09452	6																						-1.68051	7.09452	6
>sp|A4FU49|SH321_HUMAN SH3 domain-containing protein 21 OS=Homo sapiens GN=SH3D21 PE=1 SV=2	-1.42325	1.58632	1	0.686558	1.24406	1	1.54436	1.57851	1	0.0618802	1.01684	1	-0.377144	1.22415	1	-0.289209	1.15776	1	0.203193	7.80763	6																						0.203193	7.80763	6
>sp|A4UGR9|XIRP2_HUMAN Xin actin-binding repeat-containing protein 2 OS=Homo sapiens GN=XIRP2 PE=1 SV=2																						-1.06104	1.47863	1	0.681591	1.29732	1	0.509695	1.17625	1	0.140269	1.06599	1	0.162513	1.04722	1	0.839265	1.47245	1	1.27229	7.53787	6	1.27229	7.53787	6
>sp|A5D8V7|CC151_HUMAN Coiled-coil domain-containing protein 151 OS=Homo sapiens GN=CCDC151 PE=2 SV=1	1.20701	1.45536	1	-0.576003	1.18342	1	0.333179	1.09575	1	7.3111	6.20009	1	5.30478	15.4146	1	4.71298	9.38032	1	18.293	34.7295	6																						18.293	34.7295	6
>sp|A5PL33|KRBA1_HUMAN Protein KRBA1 OS=Homo sapiens GN=KRBA1 PE=2 SV=3	-6.69949	7.07351	1	-4.28407	3.11036	1	-1.03791	1.30109	1	-1.34972	1.37486	1	0.0488563	1.02468	1	-0.520895	1.26297	1	-13.8432	15.1475	6	0.0387987	1.013	1	-4.40512	4.10966	1	-0.761122	1.23759	1	-4.19702	5.79508	1	-7.64355	6.6548	1	-3.41302	3.94995	1	-20.381	22.7601	6	-34.2243	37.9075	12
>sp|A5YKK6|CNOT1_HUMAN CCR4-NOT transcription complex subunit 1 OS=Homo sapiens GN=CNOT1 PE=1 SV=2																						0.402989	1.16376	1	1.084	1.52106	1	0.832981	1.30962	1	0.901811	1.51196	1	1.52869	1.55304	1	1.8542	2.36192	1	6.60467	9.42136	6	6.60467	9.42136	6
>sp|A6H8Y1|BDP1_HUMAN Transcription factor TFIIIB component B'' homolog OS=Homo sapiens GN=BDP1 PE=1 SV=3	0.389315	1.13415	1	2.54313	2.23361	1	-0.280395	1.08521	1	0.169519	1.0462	1	-0.160893	1.08992	1	-1.07338	1.71904	1	1.5873	8.30811	6																						1.5873	8.30811	6
>sp|A6NCF6|MA13P_HUMAN Putative MAGE domain-containing protein MAGEA13P OS=Homo sapiens GN=MAGEA13P PE=5 SV=1	0.427147	1.15243	1	0.300525	1.1016	1	0.495381	1.15969	1	-0.66703	1.20048	1	-0.112894	1.0627	1	-0.255096	1.13856	1	0.188032	6.81545	6																						0.188032	6.81545	6
>sp|A6NCS4|NKX26_HUMAN Homeobox protein Nkx-2.6 OS=Homo sapiens GN=NKX2-6 PE=1 SV=1	-0.897797	1.29711	2	-0.597028	1.16679	2	1.21007	1.35759	2	-0.329095	1.08089	2	-1.35408	1.97079	2	-0.92857	1.4968	2	-2.8965	8.36997	12	1.21216	1.52479	1	-0.777701	1.31044	1	-1.02732	1.35471	1	-1.62077	2.02274	1	-1.00381	1.30299	1	-0.714434	1.35902	1	-3.93188	8.87469	6	-6.82838	17.2447	18
>sp|A6NDK8|FA35B_HUMAN Protein FAM35B OS=Homo sapiens GN=FAM35B PE=3 SV=3	0.315062	1.10713	1	0.305271	1.10103	1	-0.0476796	1.014	1	0.716045	1.20911	1	0.166229	1.09296	1	0.810057	1.50506	1	2.26499	7.02929	6	0.503202	1.2027	1	0.550212	1.23094	1	-0.110415	1.03534	1	0.0848772	1.03922	1	-0.188433	1.05415	1	0.404311	1.20369	1	1.24375	6.76604	6	3.50874	13.7953	12
>sp|A6NF34|ANTRL_HUMAN Anthrax toxin receptor-like OS=Homo sapiens GN=ANTXRL PE=2 SV=2																						-2.53936	2.56642	1	-0.228138	1.0931	1	0.676987	1.24965	1	-0.0845485	1.03962	1	-0.471541	1.14767	1	-4.0566	6.43708	1	-6.70321	13.5335	6	-6.70321	13.5335	6
>sp|A6NHG4|DDTL_HUMAN D-dopachrome decarboxylase-like protein OS=Homo sapiens GN=DDTL PE=2 SV=1																						-0.656518	1.27254	1	0.0978285	1.03774	1	-0.930606	1.34053	1	-0.390676	1.19368	1	-0.598725	1.18271	1	-0.328742	1.16279	1	-2.80744	7.18999	6	-2.80744	7.18999	6
>sp|A6NHT5|HMX3_HUMAN Homeobox protein HMX3 OS=Homo sapiens GN=HMX3 PE=2 SV=1																						0.716475	1.29982	1	0.0731588	1.02795	1	-0.308778	1.1018	1	-0.0763511	1.03516	1	-0.210034	1.0603	1	-0.544881	1.28337	1	-0.350412	6.8084	6	-0.350412	6.8084	6
>sp|A6NI56|CC154_HUMAN Coiled-coil domain-containing protein 154 OS=Homo sapiens GN=CCDC154 PE=2 SV=4																						-0.595993	1.24494	1	-0.510489	1.21314	1	0.460549	1.15689	1	-0.227264	1.10862	1	-0.459376	1.13792	1	0.266267	1.13011	1	-1.06631	6.99162	6	-1.06631	6.99162	6
>sp|A6NIJ9|O6C70_HUMAN Olfactory receptor 6C70 OS=Homo sapiens GN=OR6C70 PE=2 SV=1	-4.39353	3.86174	1	-4.6138	3.80731	1	0.117611	1.03298	1	-1.27881	1.38442	1	-0.701023	1.4372	1	0.12667	1.06242	1	-10.7429	12.5861	6																						-10.7429	12.5861	6
>sp|A6NJ16|IV4F8_HUMAN Putative V-set and immunoglobulin domain-containing-like protein IGHV4OR15-8 OS=Homo sapiens GN=IGHV4OR15-8 PE=5 SV=2	-0.415782	1.11984	2	1.55006	1.42332	2	-0.69507	1.17283	2	1.46219	1.37624	2	1.11297	1.70979	2	1.86802	2.11848	2	4.88238	8.9205	12	-0.412653	1.13682	2	0.472175	1.14941	2	0.899925	1.2599	2	1.91828	2.15821	2	2.54836	1.80312	2	1.93522	1.97436	2	7.3613	9.48182	12	12.2437	18.4023	24
>sp|A6NJ88|SGE1L_HUMAN Putative SAGE1-like protein OS=Homo sapiens PE=5 SV=4																						-0.021453	1.008	1	-0.036735	1.01413	1	-0.276205	1.09179	1	0.0497203	1.0229	1	0.461027	1.13986	1	0.611911	1.32593	1	0.788265	6.60261	6	0.788265	6.60261	6
>sp|A6NJJ6|CS067_HUMAN UPF0575 protein C19orf67 OS=Homo sapiens GN=C19orf67 PE=2 SV=3	1.80805	1.7411	1	2.17556	1.87658	1	1.29584	1.42156	1	1.90246	1.60698	1	2.26785	3.21919	1	3.02685	4.20959	1	12.4766	14.075	6																						12.4766	14.075	6
>sp|A6NKG5|RTL1_HUMAN Retrotransposon-like protein 1 OS=Homo sapiens GN=RTL1 PE=2 SV=3																						-0.54374	1.22137	1	-2.31887	2.39739	1	-2.36817	2.10602	1	-0.793966	1.43307	1	-2.16174	1.83067	1	-0.242716	1.11789	1	-8.4292	10.1064	6	-8.4292	10.1064	6
>sp|A6NLI5|TR64C_HUMAN Putative tripartite motif-containing protein 64C OS=Homo sapiens GN=TRIM64C PE=5 SV=3	0.343518	1.11075	1	-0.144804	1.04188	1	0.246558	1.06839	1	0.60818	1.16238	1	0.316547	1.17546	1	0.266235	1.13222	1	1.63623	6.69108	6	0.301037	1.11177	1	0.388647	1.14652	1	0.728997	1.2441	1	0.177683	1.08077	1	0.377853	1.10617	1	-0.18667	1.08387	1	1.78755	6.7732	6	3.42378	13.4643	12
>sp|A6NLJ0|C2C4B_HUMAN C2 calcium-dependent domain-containing protein 4B OS=Homo sapiens GN=C2CD4B PE=2 SV=1	2.45789	2.12264	1	3.9903	3.16608	1	0.536252	1.15636	1	-3.82098	2.59031	1	2.38426	3.41931	1	2.87989	3.92737	1	8.42761	16.3821	6																						8.42761	16.3821	6
>sp|A6NM62|LRC53_HUMAN Leucine-rich repeat-containing protein 53 OS=Homo sapiens GN=LRRC53 PE=4 SV=2																						-0.423506	1.16848	1	-0.927918	1.42004	1	-0.979908	1.36175	1	-1.03436	1.59763	1	-0.338239	1.09955	1	0.102362	1.0481	1	-3.60157	7.69555	6	-3.60157	7.69555	6
>sp|A6NMC2|PRA24_HUMAN Putative PRAME family member 24 OS=Homo sapiens GN=PRAMEF24 PE=3 SV=1	0.0358718	1.01249	1	0.322735	1.11415	1	1.40877	1.57109	1	-0.971926	1.32233	1	-0.55036	1.34869	1	-1.32202	1.96557	1	-1.07692	8.33432	6																						-1.07692	8.33432	6
>sp|A6NMS7|L37A1_HUMAN Leucine-rich repeat-containing protein 37A OS=Homo sapiens GN=LRRC37A PE=2 SV=3	0.890624	1.33437	1	-0.120701	1.03884	1	0.811913	1.26804	1	2.11374	1.75348	1	2.64648	4.1205	1	3.99601	7.52212	1	10.3381	17.0373	6																						10.3381	17.0373	6
>sp|A6NMZ7|CO6A6_HUMAN Collagen alpha-6(VI) chain OS=Homo sapiens GN=COL6A6 PE=1 SV=2																						-0.116684	1.0437	1	-0.0576711	1.02201	1	1.04604	1.39071	1	-0.3855	1.19082	1	-1.00068	1.32303	1	-0.0835713	1.03907	1	-0.598069	7.00934	6	-0.598069	7.00934	6
>sp|A6PVC2|TTLL8_HUMAN Protein monoglycylase TTLL8 OS=Homo sapiens GN=TTLL8 PE=1 SV=4	-0.399472	1.12331	1	0.0860124	1.0229	1	1.26964	1.3763	1	-0.409953	1.10081	1	-1.59612	2.21253	1	-1.06803	1.61076	1	-2.11792	8.4466	6	1.46334	1.61718	1	0.100021	1.03219	1	-1.21594	1.39917	1	-1.64493	1.98387	1	-1.28936	1.37303	1	-0.967369	1.47073	1	-3.55425	8.87617	6	-5.67217	17.3228	12
>sp|A6QL63|BTBDB_HUMAN Ankyrin repeat and BTB/POZ domain-containing protein BTBD11 OS=Homo sapiens GN=BTBD11 PE=2 SV=3	0.703022	1.25481	1	1.4968	1.60357	1	2.23486	1.9198	1	0.796643	1.23565	1	-0.881995	1.60245	1	0.369825	1.2053	1	4.71915	8.82157	6	2.51829	2.39802	1	0.986236	1.40866	1	-0.99542	1.34152	1	-1.32931	1.78166	1	0.295837	1.0809	1	0.6542	1.32394	1	2.12983	9.3347	6	6.84898	18.1563	12
>sp|A7E2S9|A30BL_HUMAN Putative ankyrin repeat domain-containing protein 30B-like OS=Homo sapiens GN=ANKRD30BL PE=2 SV=3																						0.181447	1.06937	1	0.695242	1.3029	1	1.21428	1.47208	1	0.280856	1.13636	1	0.370777	1.11056	1	0.445723	1.22775	1	3.18832	7.31902	6	3.18832	7.31902	6
>sp|A7E2Y1|MYH7B_HUMAN Myosin-7B OS=Homo sapiens GN=MYH7B PE=2 SV=3	-0.234097	1.08107	1	1.02662	1.39941	1	1.92033	1.79949	1	2.32376	1.89838	1	0.700721	1.46009	1	-0.379	1.21268	1	5.35833	8.85112	6																						5.35833	8.85112	6
>sp|A7MBM2|DISP2_HUMAN Protein dispatched homolog 2 OS=Homo sapiens GN=DISP2 PE=2 SV=2	-4.49099	4.53598	1	-4.0351	3.75939	1	-1.62339	1.68716	1	-2.27693	1.8888	1	0.725424	1.4876	1	-3.85682	7.03648	1	-15.5578	20.3954	6																						-15.5578	20.3954	6
>sp|A8K2U0|A2ML1_HUMAN Alpha-2-macroglobulin-like protein 1 OS=Homo sapiens GN=A2ML1 PE=1 SV=3	1.29595	1.53637	1	0.421606	1.14525	1	-0.327958	1.10221	1	1.82879	1.64463	1	-1.49082	2.22268	1	1.14591	1.79052	1	2.87348	9.44167	6	0.79051	1.34054	1	-0.43159	1.17823	1	2.18742	2.01452	1	-0.3915	1.19568	1	-1.86427	1.69997	1	-1.24299	1.7755	1	-0.952419	9.20445	6	1.92106	18.6461	12
>sp|A8K855|EFCB7_HUMAN EF-hand calcium-binding domain-containing protein 7 OS=Homo sapiens GN=EFCAB7 PE=2 SV=1	-0.455894	1.15107	1	0.299001	1.09097	1	1.37657	1.4587	1	-0.591833	1.16139	1	-1.24064	1.89721	1	-1.03819	1.63883	1	-1.65098	8.39818	6																						-1.65098	8.39818	6
>sp|A8MT33|SYC1L_HUMAN Synaptonemal complex central element protein 1-like OS=Homo sapiens GN=SYCE1L PE=2 SV=3	0.822798	1.31326	1	-0.695537	1.24876	1	-1.90237	1.75074	1	1.61646	1.54316	1	2.23244	3.31163	1	0.962779	1.6283	1	3.03657	10.7959	6																						3.03657	10.7959	6
>sp|A8MUA0|YB057_HUMAN Putative UPF0607 protein ENSP00000381514 OS=Homo sapiens PE=3 SV=1	-3.13625	2.77256	1	-2.75759	2.39925	1	0.533183	1.17318	1	-0.899221	1.28054	1	-0.664018	1.42949	1	-0.856548	1.54528	1	-7.78045	10.6003	6																						-7.78045	10.6003	6
>sp|A8MUL3|ADAS1_HUMAN Putative uncharacterized protein ADARB2-AS1 OS=Homo sapiens GN=ADARB2-AS1 PE=5 SV=2																						0.456315	1.18247	1	-0.791692	1.34805	1	1.80642	1.77035	1	0.441784	1.222	1	-0.770282	1.24114	1	1.5788	2.06396	1	2.72135	8.82798	6	2.72135	8.82798	6
>sp|A8MUM7|LEG16_HUMAN Galectin-16 OS=Homo sapiens GN=LGALS16 PE=2 SV=1	-1.56244	1.65907	1	-0.358131	1.12019	1	-0.0514462	1.01522	1	-0.243091	1.06752	1	0.381408	1.2271	1	-0.11038	1.05747	1	-1.94408	7.14658	6																						-1.94408	7.14658	6
>sp|A8MXK1|VSTM5_HUMAN V-set and transmembrane domain-containing protein 5 OS=Homo sapiens GN=VSTM5 PE=4 SV=1																						-0.0380248	1.01413	1	-0.263333	1.10505	1	-0.699033	1.24703	1	-0.0148155	1.00675	1	0.558072	1.17029	1	1.19371	1.73111	1	0.736576	7.27436	6	0.736576	7.27436	6
>sp|A8MZ36|EVPLL_HUMAN Envoplakin-like protein OS=Homo sapiens GN=EVPLL PE=2 SV=1																						1.52892	1.6864	1	-0.826918	1.32202	1	-0.344654	1.10492	1	-0.592321	1.28915	1	0.391475	1.10633	1	0.269882	1.11981	1	0.426378	7.62862	6	0.426378	7.62862	6
>sp|A8TX70|CO6A5_HUMAN Collagen alpha-5(VI) chain OS=Homo sapiens GN=COL6A5 PE=1 SV=1	-0.0308028	1.00935	1	1.17344	1.39126	1	-0.584375	1.1675	1	-0.676843	1.18037	1	-0.375275	1.21062	1	-0.0766086	1.03627	1	-0.570465	6.99537	6	-0.20545	1.0795	1	-0.780769	1.34699	1	-0.355269	1.11996	1	-0.0753289	1.03492	1	0.205912	1.06036	1	1.28809	1.81194	1	0.0771854	7.45367	6	-0.493279	14.449	12
>sp|A9YTQ3|AHRR_HUMAN Aryl hydrocarbon receptor repressor OS=Homo sapiens GN=AHRR PE=2 SV=3	-0.377981	1.13134	1	-2.81153	2.43139	1	0.529052	1.16931	1	-0.68689	1.20248	1	-0.158593	1.08875	1	-0.790192	1.49115	1	-4.29614	8.51442	6																						-4.29614	8.51442	6
>sp|B0I1T2|MYO1G_HUMAN Unconventional myosin-Ig OS=Homo sapiens GN=MYO1G PE=1 SV=2	0.922661	1.3177	1	-0.161921	1.04563	1	-0.738865	1.21262	1	2.7367	1.93587	1	1.00628	1.66355	1	0.196108	1.09427	1	3.96096	8.26963	6	-0.253126	1.09047	1	0.811894	1.31652	1	0.349565	1.10673	1	1.96057	2.31776	1	2.11824	1.72533	1	0.595714	1.28341	1	5.58285	8.84023	6	9.54382	17.1099	12
>sp|B1AK53|ESPN_HUMAN Espin OS=Homo sapiens GN=ESPN PE=1 SV=1	-0.256397	1.08845	1	-0.139508	1.04586	1	-1.3466	1.48937	1	-0.240247	1.06769	1	-0.628598	1.4014	1	-0.102667	1.05354	1	-2.71402	7.14631	6																						-2.71402	7.14631	6
>sp|B1ANY3|F220P_HUMAN Putative protein FAM220BP OS=Homo sapiens GN=FAM220BP PE=5 SV=1	1.16128	1.40777	1	1.327	1.42893	1	-0.0602586	1.01553	1	-0.0273466	1.00652	1	0.369277	1.2034	1	0.467071	1.23531	1	3.23703	7.29746	6	-0.0772088	1.02593	1	1.59931	1.67336	1	1.32849	1.44959	1	0.410573	1.18791	1	0.357583	1.09296	1	0.34823	1.15093	1	3.96697	7.58068	6	7.204	14.8781	12
>sp|B2RTY4|MYO9A_HUMAN Unconventional myosin-IXa OS=Homo sapiens GN=MYO9A PE=1 SV=2	-4.64521	3.96093	1	-4.7946	3.68571	1	0.690758	1.19614	1	0.196143	1.04836	1	0.141367	1.07387	1	0.791376	1.43549	1	-7.62017	12.4005	6	-2.94417	2.70971	1	-5.03479	5.31902	1	-0.348031	1.10535	1	-0.469334	1.2219	1	0.149854	1.03948	1	0.126424	1.054	1	-8.52005	12.4495	6	-16.1402	24.85	12
>sp|B3KS81|SRRM5_HUMAN Serine/arginine repetitive matrix protein 5 OS=Homo sapiens GN=SRRM5 PE=2 SV=3																						0.837327	1.34206	1	-0.391409	1.147	1	-1.69687	1.65471	1	-0.632352	1.31742	1	0.696383	1.20373	1	-0.0104401	1.00451	1	-1.19736	7.66942	6	-1.19736	7.66942	6
>sp|B7Z6K7|ZN814_HUMAN Putative uncharacterized zinc finger protein 814 OS=Homo sapiens GN=ZNF814 PE=2 SV=2																						-0.939207	1.40952	1	0.438416	1.17963	1	-0.184429	1.05961	1	0.947505	1.53534	1	0.382782	1.11248	1	1.53479	2.01869	1	2.17986	8.31527	6	2.17986	8.31527	6
>sp|B7ZBB8|PP13G_HUMAN Protein phosphatase 1 regulatory subunit 3G OS=Homo sapiens GN=PPP1R3G PE=3 SV=1	-2.03098	1.87102	1	-0.184752	1.05552	1	0.255889	1.07293	1	-0.839741	1.2372	1	0.545463	1.32611	1	-5.19189	11.7607	1	-7.44601	18.3235	6																						-7.44601	18.3235	6
>sp|B9A064|IGLL5_HUMAN Immunoglobulin lambda-like polypeptide 5 OS=Homo sapiens GN=IGLL5 PE=2 SV=2	0.687283	1.19207	9	0.284087	1.05659	9	-0.160752	1.03421	9	0.434467	1.09289	9	0.328183	1.1662	9	0.714528	1.29501	9	2.2878	6.83697	54	-0.869715	1.28962	9	0.598673	1.17562	9	1.08325	1.29165	9	0.839461	1.38189	9	0.840143	1.19895	9	0.939739	1.32974	9	3.43155	7.66747	54	5.71935	14.5044	108
>sp|C9JC47|F157A_HUMAN Putative protein FAM157A OS=Homo sapiens GN=FAM157A PE=3 SV=1	0.330177	1.11257	1	0.455088	1.15435	1	0.35736	1.10985	1	0.0692612	1.01854	1	-0.216523	1.12274	1	0.64882	1.38749	1	1.64418	6.90554	6																						1.64418	6.90554	6
>sp|C9JLR9|CK095_HUMAN Uncharacterized protein C11orf95 OS=Homo sapiens GN=C11orf95 PE=2 SV=1																						0.0037058	1.00138	1	-0.0182064	1.00701	1	0.0478284	1.01542	1	0.498412	1.25596	1	0.214808	1.06339	1	0.618518	1.33108	1	1.36507	6.67425	6	1.36507	6.67425	6
>sp|C9JVW0|PRR24_HUMAN Proline-rich protein 24 OS=Homo sapiens GN=PRR24 PE=4 SV=1																						-0.279906	1.10904	1	-1.51709	1.77607	1	-0.367032	1.1234	1	-0.370441	1.18362	1	-0.74348	1.23529	1	0.521957	1.27227	1	-2.75599	7.69969	6	-2.75599	7.69969	6
>sp|F5H4B4|F227A_HUMAN Protein FAM227A OS=Homo sapiens GN=FAM227A PE=2 SV=1																						-0.659643	1.27721	1	-0.839214	1.37696	1	-0.215736	1.07123	1	0.23605	1.11363	1	0.118997	1.0344	1	0.169396	1.08126	1	-1.19015	6.95467	6	-1.19015	6.95467	6
>sp|O00170|AIP_HUMAN AH receptor-interacting protein OS=Homo sapiens GN=AIP PE=1 SV=2	-0.345201	1.11219	1	-0.328514	1.10004	1	-1.34708	1.44247	1	0.0732555	1.01848	1	0.541744	1.32241	1	-0.00901571	1.00429	1	-1.41481	6.99988	6																						-1.41481	6.99988	6
>sp|O00187|MASP2_HUMAN Mannan-binding lectin serine protease 2 OS=Homo sapiens GN=MASP2 PE=1 SV=4	1.85146	1.64602	3	0.89175	1.21726	3	0.782073	1.1932	3	0.34023	1.07645	3	-0.355401	1.18595	3	-0.540864	1.23592	3	2.96925	7.5548	18	0.988694	1.3574	3	0.176864	1.05329	3	0.623086	1.17172	3	-0.138663	1.05697	3	-0.303192	1.07235	3	-0.0101486	1.00348	3	1.33664	6.7152	18	4.30589	14.27	36
>sp|O00203|AP3B1_HUMAN AP-3 complex subunit beta-1 OS=Homo sapiens GN=AP3B1 PE=1 SV=3																						-0.89092	1.3847	1	-0.146747	1.05679	1	-4.39324	3.96003	1	-0.451548	1.22653	1	1.31201	1.44036	1	-0.668837	1.35795	1	-5.23928	10.4263	6	-5.23928	10.4263	6
>sp|O00206|TLR4_HUMAN Toll-like receptor 4 OS=Homo sapiens GN=TLR4 PE=1 SV=2	1.28567	1.52256	1	0.0371535	1.01188	1	0.023145	1.00683	1	-0.0493015	1.01327	1	1.3905	2.10684	1	1.16803	1.8056	1	3.85519	8.46698	6	-0.280196	1.11651	1	-0.491379	1.2178	1	-0.759478	1.28742	1	-0.0532342	1.02522	1	-0.896459	1.31403	1	-0.0890857	1.0433	1	-2.56983	7.00428	6	1.28536	15.4713	12
>sp|O00255|MEN1_HUMAN Menin OS=Homo sapiens GN=MEN1 PE=1 SV=4	-0.827442	1.27622	1	-0.408987	1.11614	1	-1.63763	1.52005	1	-0.552829	1.14051	1	-0.601997	1.35201	1	0.116246	1.05393	1	-3.91264	7.45886	6	-0.376869	1.13236	1	-1.07137	1.40708	1	-0.667031	1.20339	1	-0.288627	1.1281	1	-0.915871	1.25394	1	-0.032371	1.01305	1	-3.35214	7.13793	6	-7.26478	14.5968	12
>sp|O00339|MATN2_HUMAN Matrilin-2 OS=Homo sapiens GN=MATN2 PE=1 SV=4																						-0.595468	1.24726	1	0.208838	1.08347	1	0.840812	1.3101	1	-0.32767	1.16137	1	1.07265	1.36122	1	-1.3426	1.85845	1	-0.143434	8.02188	6	-0.143434	8.02188	6
>sp|O00400|ACATN_HUMAN Acetyl-coenzyme A transporter 1 OS=Homo sapiens GN=SLC33A1 PE=1 SV=1	0.0191759	1.00629	1	-0.391274	1.13251	1	0.726141	1.23983	1	0.141874	1.03886	1	0.316414	1.18504	1	0.436724	1.24761	1	1.24905	6.85014	6	-0.374069	1.15463	1	-0.27878	1.11647	1	0.563636	1.20742	1	0.158849	1.07651	1	0.845434	1.28679	1	-0.172541	1.08447	1	0.742529	6.92629	6	1.99158	13.7764	12
>sp|O00401|WASL_HUMAN Neural Wiskott-Aldrich syndrome protein OS=Homo sapiens GN=WASL PE=1 SV=2	-1.37353	1.52694	1	-1.46259	1.52906	1	0.440117	1.12811	1	-0.152639	1.03927	1	-0.661437	1.40711	1	-1.04696	1.64536	1	-4.25704	8.27584	6																						-4.25704	8.27584	6
>sp|O00411|RPOM_HUMAN DNA-directed RNA polymerase, mitochondrial OS=Homo sapiens GN=POLRMT PE=1 SV=2	0.0990092	1.04132	1	0.965131	1.48329	1	0.229987	1.08753	1	-1.03132	1.46175	1	-0.0793269	1.04861	1	-3.76484	6.95884	1	-3.58136	13.0813	6																						-3.58136	13.0813	6
>sp|O00423|EMAL1_HUMAN Echinoderm microtubule-associated protein-like 1 OS=Homo sapiens GN=EML1 PE=1 SV=3	-0.0499983	1.01703	1	-0.742136	1.27209	1	0.417119	1.13596	1	-0.146386	1.04196	1	-0.500998	1.31056	1	-0.848655	1.54078	1	-1.87105	7.31839	6																						-1.87105	7.31839	6
>sp|O00463|TRAF5_HUMAN TNF receptor-associated factor 5 OS=Homo sapiens GN=TRAF5 PE=1 SV=2	0.631872	1.22963	1	0.435838	1.1489	1	-0.0165861	1.00489	1	0.365082	1.10294	1	0.660614	1.42523	1	1.0334	1.68757	1	3.11021	7.59916	6																						3.11021	7.59916	6
>sp|O00478|BT3A3_HUMAN Butyrophilin subfamily 3 member A3 OS=Homo sapiens GN=BTN3A3 PE=1 SV=1	0.207451	1.07062	1	0.640449	1.22798	1	0.0783981	1.02349	1	-0.149667	1.04133	1	0.269557	1.15591	1	-0.154559	1.08151	1	0.891629	6.60085	6																						0.891629	6.60085	6
>sp|O00499|BIN1_HUMAN Myc box-dependent-interacting protein 1 OS=Homo sapiens GN=BIN1 PE=1 SV=1	1.12747	1.45766	1	0.570956	1.20347	1	0.388632	1.12386	1	1.6479	1.57347	1	0.122297	1.06818	1	-0.268291	1.14624	1	3.58897	7.57288	6	1.16363	1.5563	1	0.605021	1.26657	1	-0.0998287	1.03284	1	0.299431	1.14812	1	1.08443	1.37337	1	-0.0436046	1.02055	1	3.00908	7.39774	6	6.59805	14.9706	12
>sp|O00522|KRIT1_HUMAN Krev interaction trapped protein 1 OS=Homo sapiens GN=KRIT1 PE=1 SV=2	-0.525722	1.18309	1	-1.85232	1.73055	1	-0.578458	1.17732	1	0.641153	1.18261	1	-5.06705	13.6347	1	-0.893115	1.53338	1	-8.27551	20.4417	6	0.213384	1.08128	1	0.22357	1.08796	1	0.487038	1.16549	1	0.223924	1.10674	1	0.23289	1.06718	1	0.647127	1.3451	1	2.02793	6.85375	6	-6.24758	27.2954	12
>sp|O00533|CHL1_HUMAN Neural cell adhesion molecule L1-like protein OS=Homo sapiens GN=CHL1 PE=1 SV=4	-0.270448	1.0788	2	-0.0967839	1.02367	2	0.513545	1.13105	2	-0.119045	1.02738	2	-0.323064	1.1713	2	-0.362921	1.16303	2	-0.658716	6.59524	12	0.750197	1.28688	1	-0.776492	1.28884	1	0.408224	1.12271	1	-0.537413	1.24571	2	-0.563096	1.14511	2	-0.534198	1.21668	2	-1.25278	7.30592	9	-1.91149	13.9012	21
>sp|O00548|DLL1_HUMAN Delta-like protein 1 OS=Homo sapiens GN=DLL1 PE=2 SV=2																						-0.698055	1.29424	1	-0.486471	1.20338	1	-1.04199	1.39084	1	0.0942992	1.0439	1	-0.956969	1.31158	1	0.80553	1.44979	1	-2.28366	7.69372	6	-2.28366	7.69372	6
>sp|O00555|CAC1A_HUMAN Voltage-dependent P/Q-type calcium channel subunit alpha-1A OS=Homo sapiens GN=CACNA1A PE=1 SV=2																						0.774968	1.33185	1	1.2877	1.63236	1	0.511211	1.17613	1	0.453774	1.22975	1	-0.500552	1.15259	1	0.379539	1.19116	1	2.90664	7.71383	6	2.90664	7.71383	6
>sp|O00562|PITM1_HUMAN Membrane-associated phosphatidylinositol transfer protein 1 OS=Homo sapiens GN=PITPNM1 PE=1 SV=4	-0.480864	1.17006	1	-0.171649	1.05619	1	0.0932982	1.02794	1	-1.09029	1.34253	1	-1.62564	2.38839	1	-1.05964	1.70981	1	-4.33479	8.69491	6																						-4.33479	8.69491	6
>sp|O00716|E2F3_HUMAN Transcription factor E2F3 OS=Homo sapiens GN=E2F3 PE=1 SV=1																						0.559655	1.23578	1	-0.670347	1.29419	1	-0.51154	1.1786	1	-0.49702	1.25571	1	-0.332205	1.10181	1	-0.616626	1.33285	1	-2.06808	7.39894	6	-2.06808	7.39894	6
>sp|O00763|ACACB_HUMAN Acetyl-CoA carboxylase 2 OS=Homo sapiens GN=ACACB PE=1 SV=3	-0.421307	1.14887	1	-0.449382	1.15475	1	1.34611	1.50003	1	0.32961	1.09469	1	-0.126144	1.07028	1	0.329442	1.18282	1	1.00833	7.15144	6																						1.00833	7.15144	6
>sp|O14522|PTPRT_HUMAN Receptor-type tyrosine-protein phosphatase T OS=Homo sapiens GN=PTPRT PE=1 SV=6																						0.863302	1.37441	1	2.0099	2.14281	1	2.91213	2.52054	1	1.62825	2.09837	1	1.87028	1.69707	1	1.22974	1.76137	1	10.5136	11.5946	6	10.5136	11.5946	6
>sp|O14607|UTY_HUMAN Histone demethylase UTY OS=Homo sapiens GN=UTY PE=1 SV=2																						-1.15996	1.53289	1	0.724635	1.31847	1	-0.665316	1.23446	1	0.102278	1.04761	1	-0.0287888	1.00817	1	-0.280466	1.13776	1	-1.30762	7.27936	6	-1.30762	7.27936	6
>sp|O14618|CCS_HUMAN Copper chaperone for superoxide dismutase OS=Homo sapiens GN=CCS PE=1 SV=1	-2.21317	2.06094	1	-1.69319	1.7161	1	-2.79972	2.27919	1	-0.493235	1.14307	1	0.367203	1.21838	1	0.167491	1.0888	1	-6.66462	9.50648	6																						-6.66462	9.50648	6
>sp|O14639|ABLM1_HUMAN Actin-binding LIM protein 1 OS=Homo sapiens GN=ABLIM1 PE=1 SV=3	-0.436858	1.15594	1	0.684489	1.24946	1	-3.04819	2.45316	1	-1.11484	1.35035	1	-0.0655686	1.03584	1	0.421876	1.23881	1	-3.55909	8.48356	6																						-3.55909	8.48356	6
>sp|O14686|MLL2_HUMAN Histone-lysine N-methyltransferase MLL2 OS=Homo sapiens GN=MLL2 PE=1 SV=2	-0.39793	1.11346	3	0.614284	1.14653	3	0.80783	1.20165	3	-0.401197	1.09122	3	-0.718123	1.4125	3	-1.60144	1.87911	3	-1.69658	7.84447	18	-0.356018	1.12891	1	-0.740581	1.2832	1	-0.221562	1.06604	1	-0.161876	1.07177	1	0.0629958	1.01629	1	0.371503	1.16811	1	-1.04554	6.73432	6	-2.74211	14.5788	24
>sp|O14709|ZN197_HUMAN Zinc finger protein 197 OS=Homo sapiens GN=ZNF197 PE=2 SV=1	0.158092	1.05267	1	0.668507	1.23602	1	0.846066	1.28184	1	0.0186659	1.005	1	-0.248051	1.14205	1	0.507825	1.29291	1	1.9511	7.01049	6																						1.9511	7.01049	6
>sp|O14733|MP2K7_HUMAN Dual specificity mitogen-activated protein kinase kinase 7 OS=Homo sapiens GN=MAP2K7 PE=1 SV=2	0.468844	1.1636	1	0.0887296	1.02837	1	0.239887	1.07247	1	0.327918	1.09083	1	0.999393	1.70647	1	0.448048	1.25372	1	2.57282	7.31546	6																						2.57282	7.31546	6
>sp|O14776|TCRG1_HUMAN Transcription elongation regulator 1 OS=Homo sapiens GN=TCERG1 PE=1 SV=2	0.575361	1.18471	1	0.0573117	1.01553	1	-2.27104	1.78729	1	4.92032	3.21488	1	2.75071	3.97056	1	1.51886	1.98783	1	7.55153	13.1608	6	-1.68242	1.74882	1	1.48636	1.61697	1	0.59516	1.18162	1	3.06497	3.62165	1	4.11303	2.78502	1	2.20838	2.44265	1	9.78547	13.3967	6	17.337	26.5575	12
>sp|O14791|APOL1_HUMAN Apolipoprotein L1 OS=Homo sapiens GN=APOL1 PE=1 SV=5	0.742684	1.22382	3	-1.63205	1.43809	3	-0.925673	1.23454	3	-1.9873	1.54105	3	-0.160862	1.08033	3	-1.12341	1.55445	3	-5.08661	8.07228	18	-1.21676	1.4807	2	-0.0677365	1.02151	2	1.16958	1.37414	2	0.532854	1.24203	3	0.605039	1.15606	3	-0.731315	1.29466	3	0.291666	7.5691	15	-4.79495	15.6414	33
>sp|O14807|RASM_HUMAN Ras-related protein M-Ras OS=Homo sapiens GN=MRAS PE=1 SV=2	0.0576899	1.01737	1	-0.0631716	1.01755	1	-0.200379	1.05365	1	-0.0340644	1.00826	1	0.460747	1.26246	1	1.20979	1.74348	1	1.43061	7.10277	6	-0.428852	1.15481	1	0.490543	1.17493	1	0.0794271	1.02278	1	0.425533	1.1974	1	-0.183591	1.04741	1	0.803074	1.39012	1	1.18613	6.98745	6	2.61674	14.0902	12
>sp|O14867|BACH1_HUMAN Transcription regulator protein BACH1 OS=Homo sapiens GN=BACH1 PE=1 SV=2	0.550462	1.19528	1	1.85757	1.80094	1	1.90011	1.74547	1	1.04374	1.32179	1	-0.223268	1.12699	1	0.672923	1.40547	1	5.80155	8.59593	6																						5.80155	8.59593	6
>sp|O14949|QCR8_HUMAN Cytochrome b-c1 complex subunit 8 OS=Homo sapiens GN=UQCRQ PE=1 SV=4																						-0.393859	1.15797	1	0.0886701	1.03468	1	1.03322	1.39592	1	1.16277	1.70319	1	0.710664	1.22646	1	0.177312	1.08557	1	2.77877	7.60379	6	2.77877	7.60379	6
>sp|O14966|RAB7L_HUMAN Ras-related protein Rab-7L1 OS=Homo sapiens GN=RAB7L1 PE=1 SV=1	0.419385	1.14652	1	1.69383	1.71583	1	0.651229	1.21121	1	0.879618	1.26547	1	2.05883	3.01495	1	2.51425	3.5688	1	8.21714	11.9228	6																						8.21714	11.9228	6
>sp|O15015|ZN646_HUMAN Zinc finger protein 646 OS=Homo sapiens GN=ZNF646 PE=1 SV=1	-0.02252	1.00676	1	-1.56307	1.53831	1	-0.0154458	1.00405	1	2.56399	1.85817	1	1.32424	1.95414	1	0.12165	1.05749	1	2.40884	8.41892	6	-1.65618	1.73771	1	-0.278189	1.09477	1	0.15878	1.04577	1	1.9436	2.2679	1	1.53187	1.46773	1	1.01095	1.50849	1	2.71083	9.12236	6	5.11967	17.5413	12
>sp|O15020|SPTN2_HUMAN Spectrin beta chain, non-erythrocytic 2 OS=Homo sapiens GN=SPTBN2 PE=1 SV=3																						1.2678	1.60288	1	-0.0193903	1.00743	1	-0.321259	1.10751	1	-0.776563	1.4244	1	-0.203444	1.06013	1	-0.468188	1.24203	1	-0.521048	7.44439	6	-0.521048	7.44439	6
>sp|O15056|SYNJ2_HUMAN Synaptojanin-2 OS=Homo sapiens GN=SYNJ2 PE=1 SV=3	-0.225271	1.07613	1	-0.105275	1.03399	1	0.230097	1.07005	1	-0.845234	1.25462	1	-1.08311	1.78585	1	-0.382684	1.21368	1	-2.41148	7.43431	6																						-2.41148	7.43431	6
>sp|O15061|SYNEM_HUMAN Synemin OS=Homo sapiens GN=SYNM PE=1 SV=2	0.107833	1.03425	1	0.317618	1.09782	1	-1.95932	1.70978	1	0.357661	1.09525	1	-0.303391	1.1699	1	-0.301074	1.15438	1	-1.78067	7.26138	6	-0.0950078	1.03387	1	-0.355262	1.1325	1	0.102535	1.03105	1	0.896705	1.47917	1	-0.776803	1.22909	1	0.0936304	1.04115	1	-0.134202	6.94683	6	-1.91487	14.2082	12
>sp|O15063|K0355_HUMAN Uncharacterized protein KIAA0355 OS=Homo sapiens GN=KIAA0355 PE=1 SV=2	-0.164286	1.05725	1	-1.62432	1.68888	1	0.13104	1.04089	1	-1.05367	1.33894	1	0.39097	1.23614	1	-0.126317	1.06672	1	-2.44658	7.42882	6																						-2.44658	7.42882	6
>sp|O15078|CE290_HUMAN Centrosomal protein of 290 kDa OS=Homo sapiens GN=CEP290 PE=1 SV=2	1.48817	1.5789	1	0.958201	1.31956	1	-1.8566	1.65417	1	3.63737	2.47418	1	2.88333	4.41948	1	1.70174	2.24308	1	8.8122	13.6894	6																						8.8122	13.6894	6
>sp|O15079|SNPH_HUMAN Syntaphilin OS=Homo sapiens GN=SNPH PE=1 SV=2	-4.74606	3.98379	2	-2.37025	1.86276	2	-1.51701	1.47833	2	-1.19282	1.32959	2	0.816054	1.50856	2	-3.43165	4.44445	2	-12.4417	14.6075	12	-10.7129	41.6174	1	-2.70381	2.70884	1	-3.5545	2.9981	1	-2.80491	3.42056	1	-1.01073	1.32737	1	-10.8166	102.938	1	-31.6035	155.01	6	-44.0452	169.618	18
>sp|O15084|ANR28_HUMAN Serine/threonine-protein phosphatase 6 regulatory ankyrin repeat subunit A OS=Homo sapiens GN=ANKRD28 PE=1 SV=5																						1.18718	1.54457	1	1.04416	1.48247	1	-0.210655	1.06841	1	-0.119027	1.05539	1	-0.265036	1.07689	1	-0.388015	1.19462	1	1.24861	7.42235	6	1.24861	7.42235	6
>sp|O15090|ZN536_HUMAN Zinc finger protein 536 OS=Homo sapiens GN=ZNF536 PE=1 SV=3																						1.22351	1.56757	1	0.114469	1.04422	1	-0.202162	1.06573	1	-0.805815	1.44082	1	0.0950909	1.02708	1	0.143239	1.06799	1	0.568328	7.21342	6	0.568328	7.21342	6
>sp|O15226|NKRF_HUMAN NF-kappa-B-repressing factor OS=Homo sapiens GN=NKRF PE=1 SV=2																						1.4633	1.70822	1	0.189616	1.07405	1	1.22116	1.46808	1	0.726841	1.38989	1	-0.842172	1.26495	1	-0.271885	1.13264	1	2.48686	8.03782	6	2.48686	8.03782	6
>sp|O15230|LAMA5_HUMAN Laminin subunit alpha-5 OS=Homo sapiens GN=LAMA5 PE=1 SV=8	-0.00623078	1.00203	1	0.760618	1.27347	1	-0.183913	1.05543	1	-5.33771	4.12276	1	-0.80233	1.53694	1	-1.69812	2.35794	1	-7.26769	11.3486	6																						-7.26769	11.3486	6
>sp|O15273|TELT_HUMAN Telethonin OS=Homo sapiens GN=TCAP PE=1 SV=1	0.254304	1.08615	1	1.72209	1.72867	1	2.22594	1.92566	1	0.821885	1.24721	1	-0.0924677	1.05083	1	1.3266	1.95825	1	6.25835	8.99678	6																						6.25835	8.99678	6
>sp|O15287|FANCG_HUMAN Fanconi anemia group G protein OS=Homo sapiens GN=FANCG PE=1 SV=1	0.616102	1.22282	1	1.15871	1.44707	1	-1.05358	1.3617	1	-1.21668	1.38361	1	0.429233	1.25869	1	0.127515	1.06664	1	0.061299	7.74053	6																						0.061299	7.74053	6
>sp|O15296|LX15B_HUMAN Arachidonate 15-lipoxygenase B OS=Homo sapiens GN=ALOX15B PE=2 SV=3																						-1.06673	1.4906	1	0.187595	1.07595	1	-0.317954	1.1082	1	-1.57944	2.05489	1	-1.18694	1.41174	1	-1.75751	2.25568	1	-5.72098	9.39705	6	-5.72098	9.39705	6
>sp|O15360|FANCA_HUMAN Fanconi anemia group A protein OS=Homo sapiens GN=FANCA PE=1 SV=2	-0.55666	1.1815	1	0.0591509	1.01648	1	1.36129	1.42973	1	-0.255604	1.06414	1	-1.47537	2.11011	1	-0.390714	1.19706	1	-1.25791	7.99901	6	1.04561	1.41517	1	-0.354809	1.12104	1	-1.14324	1.37653	1	-1.33149	1.74786	1	-0.979792	1.27653	1	-0.117916	1.04877	1	-2.88163	7.9859	6	-4.13954	15.9849	12
>sp|O15439|MRP4_HUMAN Multidrug resistance-associated protein 4 OS=Homo sapiens GN=ABCC4 PE=1 SV=3	0.286449	1.09892	1	-0.127875	1.04169	1	-0.98496	1.33686	1	0.39561	1.11266	1	-0.149775	1.08367	1	0.51089	1.29577	1	-0.06966	6.96957	6	-2.69153	2.34598	3	0.276482	1.08904	3	-0.369464	1.10216	3	-0.00824602	1.00337	3	-0.0111777	1.00267	3	-2.21298	2.19353	3	-5.01692	8.73675	18	-5.08658	15.7063	24
>sp|O15534|PER1_HUMAN Period circadian protein homolog 1 OS=Homo sapiens GN=PER1 PE=1 SV=2	0.440105	1.14135	1	-0.805396	1.24934	1	0.21115	1.05696	1	-0.461622	1.1188	1	0.246286	1.13292	1	0.100486	1.04735	1	-0.268991	6.74671	6																						-0.268991	6.74671	6
>sp|O43149|ZZEF1_HUMAN Zinc finger ZZ-type and EF-hand domain-containing protein 1 OS=Homo sapiens GN=ZZEF1 PE=1 SV=6	0.420171	1.14695	1	0.810374	1.29425	1	-0.150693	1.04525	1	0.674279	1.19876	1	-0.996179	1.70467	1	-0.537566	1.31248	1	0.220386	7.70235	6	0.579098	1.19852	3	0.102384	1.03109	3	0.334311	1.09016	3	-1.21206	1.62788	3	-0.860882	1.22212	3	-0.0617617	1.02168	3	-1.11891	7.19144	18	-0.898525	14.8938	24
>sp|O43150|ASAP2_HUMAN Arf-GAP with SH3 domain, ANK repeat and PH domain-containing protein 2 OS=Homo sapiens GN=ASAP2 PE=1 SV=3	0.0827062	1.02783	1	0.545409	1.19286	1	0.44896	1.14402	1	-0.446364	1.13115	1	-0.0886837	1.049	1	-0.0959906	1.05016	1	0.446038	6.59501	6																						0.446038	6.59501	6
>sp|O43157|PLXB1_HUMAN Plexin-B1 OS=Homo sapiens GN=PLXNB1 PE=1 SV=3	0.394393	1.14083	1	-3.21768	2.77621	1	-0.134013	1.04089	1	-0.353788	1.10162	1	0.0533267	1.02913	1	0.00392581	1.002	1	-3.25383	8.09068	6																						-3.25383	8.09068	6
>sp|O43175|SERA_HUMAN D-3-phosphoglycerate dehydrogenase OS=Homo sapiens GN=PHGDH PE=1 SV=4																						-0.464749	1.19597	1	-0.170571	1.07016	1	0.82588	1.32203	1	0.834079	1.47441	1	1.17284	1.42018	1	0.301577	1.15246	1	2.49905	7.6352	6	2.49905	7.6352	6
>sp|O43252|PAPS1_HUMAN Bifunctional 3'-phosphoadenosine 5'-phosphosulfate synthase 1 OS=Homo sapiens GN=PAPSS1 PE=1 SV=2																						0.390966	1.15502	1	0.585693	1.24884	1	-0.811659	1.29159	1	-0.187861	1.08899	1	0.820341	1.25953	1	0.690113	1.37305	1	1.48759	7.417	6	1.48759	7.417	6
>sp|O43281|EFS_HUMAN Embryonal Fyn-associated substrate OS=Homo sapiens GN=EFS PE=2 SV=1	0.935762	1.33149	1	1.92257	1.74147	1	0.0432105	1.01177	1	1.61156	1.49304	1	2.73764	4.09794	1	4.22739	7.43401	1	11.4781	17.1097	6																						11.4781	17.1097	6
>sp|O43286|B4GT5_HUMAN Beta-1,4-galactosyltransferase 5 OS=Homo sapiens GN=B4GALT5 PE=2 SV=1	-0.180127	1.06011	1	0.809918	1.29248	1	-0.431662	1.1345	1	0.441946	1.12486	1	-0.309209	1.1799	1	0.230401	1.12346	1	0.561267	6.91531	6	-2.43476	2.60412	1	-3.08887	3.40558	1	-1.12231	1.48327	1	-1.2825	1.82287	1	-1.96369	1.84496	1	-2.60157	3.40199	1	-12.4937	14.5628	6	-11.9324	21.4781	12
>sp|O43291|SPIT2_HUMAN Kunitz-type protease inhibitor 2 OS=Homo sapiens GN=SPINT2 PE=1 SV=2	-0.981479	1.35124	1	0.374031	1.11434	1	1.06325	1.33516	1	0.299444	1.07775	1	-1.10805	1.77044	1	-0.262607	1.13288	1	-0.615403	7.78182	6	1.08988	1.50244	1	0.10657	1.04172	1	-1.68878	1.70731	1	-0.546293	1.28294	1	-0.543508	1.16905	1	-0.215078	1.10475	1	-1.79721	7.8082	6	-2.41261	15.59	12
>sp|O43292|GPAA1_HUMAN Glycosylphosphatidylinositol anchor attachment 1 protein OS=Homo sapiens GN=GPAA1 PE=1 SV=3																						1.56514	1.77119	1	1.13333	1.53154	1	-1.28811	1.49728	1	-1.5407	2.00707	1	-0.960125	1.30642	1	-0.00920886	1.00422	1	-1.09967	9.11773	6	-1.09967	9.11773	6
>sp|O43300|LRRT2_HUMAN Leucine-rich repeat transmembrane neuronal protein 2 OS=Homo sapiens GN=LRRTM2 PE=2 SV=3																						0.994186	1.46119	1	1.74617	1.98245	1	0.25254	1.08579	1	-4.73986	8.63656	1	-4.27496	3.50398	1	-3.49182	5.06869	1	-9.51374	21.7387	6	-9.51374	21.7387	6
>sp|O43301|HS12A_HUMAN Heat shock 70 kDa protein 12A OS=Homo sapiens GN=HSPA12A PE=1 SV=2	0.622845	1.2256	1	0.49329	1.16992	1	0.86727	1.29156	1	0.437069	1.12447	1	1.20725	1.91088	1	0.631186	1.37662	1	4.25891	8.09904	6	0.565001	1.21791	1	0.724127	1.28754	1	1.3192	1.48015	1	1.2282	1.707	1	0.593339	1.16946	1	0.143329	1.06349	1	4.5732	7.92556	6	8.83212	16.0246	12
>sp|O43307|ARHG9_HUMAN Rho guanine nucleotide exchange factor 9 OS=Homo sapiens GN=ARHGEF9 PE=1 SV=3	-1.01401	1.38885	1	-1.16325	1.44416	1	-0.172182	1.05173	1	-0.916875	1.27693	1	-0.0120926	1.0065	1	0.0873236	1.04514	1	-3.19109	7.21331	6																						-3.19109	7.21331	6
>sp|O43314|VIP2_HUMAN Inositol hexakisphosphate and diphosphoinositol-pentakisphosphate kinase 2 OS=Homo sapiens GN=PPIP5K2 PE=1 SV=3	-1.61119	1.60882	1	1.00255	1.31125	1	1.28596	1.39155	1	1.07243	1.2913	1	-0.492716	1.2808	1	0.0708663	1.03269	1	1.3279	7.91641	6	1.27604	1.55992	1	-0.696628	1.27431	1	-1.15804	1.40838	1	-0.919784	1.49173	1	-0.118339	1.0317	1	0.369992	1.17219	1	-1.24676	7.93823	6	0.0811428	15.8546	12
>sp|O43323|DHH_HUMAN Desert hedgehog protein OS=Homo sapiens GN=DHH PE=1 SV=1	-4.73125	4.2859	1	-5.44656	4.84379	1	0.0195957	1.00543	1	-1.24058	1.37393	1	-1.55908	2.23886	1	-4.87455	10.1271	1	-17.8324	23.875	6																						-17.8324	23.875	6
>sp|O43324|MCA3_HUMAN Eukaryotic translation elongation factor 1 epsilon-1 OS=Homo sapiens GN=EEF1E1 PE=1 SV=1	-1.66148	1.71379	1	-2.23213	2.02431	1	-0.050448	1.01494	1	0.922813	1.28108	1	0.267311	1.15417	1	0.908497	1.58418	1	-1.84544	8.77247	6	-3.08546	2.92975	1	-1.54941	1.71942	1	-0.222694	1.06881	1	1.44714	1.88058	1	-1.45659	1.47083	1	0.258656	1.1178	1	-4.60836	10.1872	6	-6.4538	18.9597	12
>sp|O43390|HNRPR_HUMAN Heterogeneous nuclear ribonucleoprotein R OS=Homo sapiens GN=HNRNPR PE=1 SV=1	-0.682757	1.25003	1	-0.586605	1.19912	1	-1.40775	1.49587	1	0.456507	1.12906	1	-0.296642	1.16767	1	-0.939788	1.5721	1	-3.45704	7.81385	6																						-3.45704	7.81385	6
>sp|O43426|SYNJ1_HUMAN Synaptojanin-1 OS=Homo sapiens GN=SYNJ1 PE=1 SV=2	1.78792	1.69109	1	2.55469	1.98255	1	1.36216	1.41546	1	2.03511	1.61949	1	2.5506	3.58581	1	4.06672	6.26687	1	14.3572	16.5613	6	0.703967	1.25179	2	1.98954	1.84491	2	1.70536	1.57292	2	1.82307	2.1061	2	2.04459	1.62965	2	2.17458	2.21672	2	10.4411	10.6221	12	24.7983	27.1834	18
>sp|O43432|IF4G3_HUMAN Eukaryotic translation initiation factor 4 gamma 3 OS=Homo sapiens GN=EIF4G3 PE=1 SV=2	0.824724	1.28847	1	0.129616	1.03824	1	0.835431	1.25505	1	0.0525122	1.01323	1	0.427824	1.24698	1	0.989391	1.60049	1	3.2595	7.44246	6	1.35912	1.64573	1	0.617586	1.26248	1	0.989243	1.36552	1	-0.1025	1.04754	1	0.477102	1.14283	1	1.51527	2.00326	1	4.85582	8.46735	6	8.11532	15.9098	12
>sp|O43439|MTG8R_HUMAN Protein CBFA2T2 OS=Homo sapiens GN=CBFA2T2 PE=1 SV=1																						0.260753	1.10007	1	-0.844947	1.37426	1	-0.186773	1.06037	1	-0.544137	1.27915	1	0.227791	1.06556	1	-0.539559	1.28024	1	-1.62687	7.15965	6	-1.62687	7.15965	6
>sp|O43497|CAC1G_HUMAN Voltage-dependent T-type calcium channel subunit alpha-1G OS=Homo sapiens GN=CACNA1G PE=2 SV=3																						-0.588714	1.22165	1	-0.374194	1.13326	1	-3.23797	2.52801	1	-0.656786	1.32291	1	0.285809	1.07601	1	-0.609976	1.28794	1	-5.18183	8.56979	6	-5.18183	8.56979	6
>sp|O43520|AT8B1_HUMAN Probable phospholipid-transporting ATPase IC OS=Homo sapiens GN=ATP8B1 PE=1 SV=3	1.47227	1.60727	1	-0.282367	1.09292	1	-2.0973	1.84016	1	2.21456	1.79508	1	3.00182	4.97213	1	1.634	2.27919	1	5.94298	13.5868	6																						5.94298	13.5868	6
>sp|O43526|KCNQ2_HUMAN Potassium voltage-gated channel subfamily KQT member 2 OS=Homo sapiens GN=KCNQ2 PE=1 SV=2	0.433869	1.1313	2	1.69063	1.52102	2	1.21641	1.34706	2	-0.191363	1.04527	2	-1.81253	2.44378	2	-0.177086	1.07763	2	1.15993	8.56605	12	-0.153113	1.05331	1	1.0193	1.40523	1	-1.3386	1.46712	1	-1.19909	1.66635	1	0.221167	1.05835	1	-0.318502	1.14119	1	-1.76883	7.79154	6	-0.6089	16.3576	18
>sp|O43592|XPOT_HUMAN Exportin-T OS=Homo sapiens GN=XPOT PE=1 SV=2	-0.0162457	1.00503	1	0.0707816	1.02081	1	-0.232226	1.06545	1	0.391202	1.10333	1	0.618291	1.37622	1	0.699236	1.39478	1	1.53104	6.96563	6																						1.53104	6.96563	6
>sp|O43709|WBS22_HUMAN Uncharacterized methyltransferase WBSCR22 OS=Homo sapiens GN=WBSCR22 PE=1 SV=2	1.34322	1.49795	1	2.08817	1.79357	1	1.42963	1.45872	1	1.30383	1.37419	1	1.57514	2.22915	1	2.10212	2.65488	1	9.84211	11.0085	6	2.19557	2.14287	1	1.28348	1.56153	1	2.23847	1.93748	1	2.06595	2.45381	1	1.96775	1.67579	1	2.67955	3.15301	1	12.4308	12.9245	6	22.2729	23.9329	12
>sp|O43745|CHP2_HUMAN Calcineurin B homologous protein 2 OS=Homo sapiens GN=CHP2 PE=1 SV=3	-0.513088	1.18351	1	0.709444	1.25655	1	0.880965	1.30117	1	-0.803262	1.243	1	-1.20432	1.90684	1	-2.72292	3.95532	1	-3.65318	10.8464	6																						-3.65318	10.8464	6
>sp|O43809|CPSF5_HUMAN Cleavage and polyadenylation specificity factor subunit 5 OS=Homo sapiens GN=NUDT21 PE=1 SV=1																						-0.265307	1.10237	1	1.34686	1.66554	1	0.289699	1.09575	1	0.956596	1.5435	1	0.890933	1.28387	1	0.874419	1.49373	1	4.0932	8.18476	6	4.0932	8.18476	6
>sp|O43815|STRN_HUMAN Striatin OS=Homo sapiens GN=STRN PE=1 SV=4	-0.101634	1.03377	1	1.49369	1.614	1	-0.29781	1.09165	1	0.551704	1.16149	1	0.242033	1.13902	1	-0.468502	1.26803	1	1.41948	7.30797	6																						1.41948	7.30797	6
>sp|O43824|GTPB6_HUMAN Putative GTP-binding protein 6 OS=Homo sapiens GN=GTPBP6 PE=2 SV=3	0.666107	1.24225	1	0.372226	1.12535	1	0.652053	1.21124	1	-0.119324	1.03261	1	2.06308	3.02582	1	2.29597	3.2006	1	5.93012	10.8379	6																						5.93012	10.8379	6
>sp|O43827|ANGL7_HUMAN Angiopoietin-related protein 7 OS=Homo sapiens GN=ANGPTL7 PE=1 SV=1	0.594174	1.21475	1	0.605317	1.21294	1	-0.318079	1.0981	1	-2.81813	2.12028	1	-0.445525	1.26971	1	-0.492931	1.2833	1	-2.87517	8.19907	6	-0.566671	1.20269	2	-1.83485	1.78769	2	0.498493	1.14549	2	-0.0533197	1.02232	2	-0.716911	1.19187	2	-2.93033	2.98825	2	-5.60359	9.33831	12	-8.47876	17.5374	18
>sp|O43847|NRDC_HUMAN Nardilysin OS=Homo sapiens GN=NRD1 PE=1 SV=2	0.440542	1.14466	1	1.07724	1.36556	1	0.633706	1.1876	1	1.55576	1.47393	1	0.105712	1.05601	1	0.706442	1.3986	1	4.5194	7.62635	6																						4.5194	7.62635	6
>sp|O43854|EDIL3_HUMAN EGF-like repeat and discoidin I-like domain-containing protein 3 OS=Homo sapiens GN=EDIL3 PE=1 SV=1	-0.410283	1.12842	1	1.12996	1.35518	1	-0.572489	1.15771	1	0.192292	1.04674	1	-0.0480798	1.0244	1	0.77273	1.41855	1	1.06413	7.13101	6	-0.0246454	1.00826	1	-0.0233208	1.00761	1	-0.252506	1.07363	1	0.160599	1.06999	1	0.382519	1.10053	1	0.511439	1.23116	1	0.754085	6.49117	6	1.81821	13.6222	12
>sp|O43866|CD5L_HUMAN CD5 antigen-like OS=Homo sapiens GN=CD5L PE=1 SV=1	1.37871	1.41658	25	-0.0768569	1.01448	25	-1.31957	1.31151	25	1.86086	1.45595	25	1.87239	2.39342	25	1.603	1.76435	25	5.31853	9.35629	150	-1.13128	1.38703	25	2.19448	1.79228	25	1.62816	1.46033	25	1.88648	2.05786	25	1.54309	1.38966	25	1.42789	1.52154	25	7.54882	9.60869	150	12.8674	18.965	300
>sp|O43869|OR2T1_HUMAN Olfactory receptor 2T1 OS=Homo sapiens GN=OR2T1 PE=2 SV=3	0.136159	1.04594	1	0.0394828	1.01273	1	-0.111903	1.03376	1	-0.496456	1.14483	1	-0.406378	1.24401	1	-0.729666	1.44766	1	-1.56876	6.92893	6	-0.00889416	1.00333	1	-1.25548	1.61302	1	-0.295163	1.09885	1	0.112789	1.05284	1	-0.0258318	1.0074	1	-0.227388	1.11078	1	-1.69996	6.88622	6	-3.26873	13.8152	12
>sp|O43896|KIF1C_HUMAN Kinesin-like protein KIF1C OS=Homo sapiens GN=KIF1C PE=1 SV=3	-0.0291027	1.00847	2	0.0108825	1.00281	2	-0.491882	1.13179	2	0.717527	1.18438	2	-0.660029	1.39185	2	-0.0407269	1.01784	2	-0.493331	6.73714	12	-0.180963	1.0649	1	-0.338608	1.12487	1	-1.68538	1.6447	1	1.27321	1.73932	1	-1.08467	1.32961	1	0.0984607	1.04312	1	-1.91795	7.94653	6	-2.41128	14.6837	18
>sp|O60229|KALRN_HUMAN Kalirin OS=Homo sapiens GN=KALRN PE=1 SV=2	-1.66671	1.61842	2	-0.995259	1.29229	2	-2.46499	1.85668	2	-4.78984	3.07637	2	0.0164728	1.00829	2	0.332283	1.15516	2	-9.56804	10.0072	12	-2.6734	2.65621	1	-1.60353	1.82934	1	-1.92622	1.83088	1	-3.69208	5.31367	1	-3.96326	3.02561	1	-2.18803	2.72711	1	-16.0465	17.3828	6	-25.6146	27.39	18
>sp|O60232|SSA27_HUMAN Sjoegren syndrome/scleroderma autoantigen 1 OS=Homo sapiens GN=SSSCA1 PE=1 SV=1	-0.746124	1.27968	1	-0.510624	1.17851	1	0.46501	1.15024	1	0.818068	1.25175	1	1.65274	2.43899	1	0.920251	1.5984	1	2.59932	8.89757	6																						2.59932	8.89757	6
>sp|O60237|MYPT2_HUMAN Protein phosphatase 1 regulatory subunit 12B OS=Homo sapiens GN=PPP1R12B PE=1 SV=2	-0.180006	1.05437	2	-0.457682	1.12753	2	-0.546852	1.14977	2	-1.4422	1.40827	2	0.0229933	1.01163	2	-1.73926	2.12944	2	-4.34301	7.88102	12	-1.43926	1.7091	1	0.793041	1.3622	1	-1.20348	1.46999	1	-2.30214	2.85509	1	-2.47456	2.04509	1	-4.43396	7.66365	1	-11.0604	17.1051	6	-15.4034	24.9862	18
>sp|O60240|PLIN1_HUMAN Perilipin-1 OS=Homo sapiens GN=PLIN1 PE=1 SV=2	-1.36756	1.50988	1	-2.01612	1.75839	1	0.879448	1.26259	1	-0.235617	1.0595	1	-0.164268	1.0873	1	-0.0156441	1.0073	1	-2.91976	7.68497	6	0.0921438	1.03452	1	-1.38706	1.68829	1	-0.30186	1.09996	1	-0.123807	1.05777	1	0.265755	1.07752	1	0.143026	1.06788	1	-1.3118	7.02594	6	-4.23157	14.7109	12
>sp|O60244|MED14_HUMAN Mediator of RNA polymerase II transcription subunit 14 OS=Homo sapiens GN=MED14 PE=1 SV=2	1.19309	1.49007	1	1.06741	1.41647	1	1.36831	1.51564	1	-0.225953	1.06424	1	-0.15036	1.08439	1	-0.13163	1.06934	1	3.12086	7.64014	6																						3.12086	7.64014	6
>sp|O60264|SMCA5_HUMAN SWI/SNF-related matrix-associated actin-dependent regulator of chromatin subfamily A member 5 OS=Homo sapiens GN=SMARCA5 PE=1 SV=1	0.336538	1.12531	1	-0.736986	1.27547	1	-2.23208	1.96005	1	2.21529	1.83502	1	2.83121	4.60284	1	1.44426	2.08696	1	3.85824	12.8856	6																						3.85824	12.8856	6
>sp|O60287|NPA1P_HUMAN Nucleolar pre-ribosomal-associated protein 1 OS=Homo sapiens GN=URB1 PE=1 SV=4	0.783094	1.29285	1	0.492552	1.17027	1	0.981004	1.33754	1	-0.878767	1.26852	1	-0.684005	1.44336	1	-0.739762	1.45467	1	-0.045883	7.9672	6	0.85658	1.37598	1	1.13804	1.54681	1	1.15247	1.44794	1	-0.532103	1.27505	1	-0.441226	1.13583	1	-0.227404	1.11127	1	1.94636	7.89289	6	1.90047	15.8601	12
>sp|O60291|MGRN1_HUMAN E3 ubiquitin-protein ligase MGRN1 OS=Homo sapiens GN=MGRN1 PE=1 SV=2																						2.43127	2.33425	1	0.902811	1.37008	1	0.301982	1.09364	1	-0.0203812	1.00892	1	0.884077	1.26362	1	1.12557	1.6225	1	5.62533	8.69301	6	5.62533	8.69301	6
>sp|O60292|SI1L3_HUMAN Signal-induced proliferation-associated 1-like protein 3 OS=Homo sapiens GN=SIPA1L3 PE=1 SV=3	1.33501	1.5461	1	2.52491	2.23825	1	1.31906	1.47649	1	1.5619	1.52292	1	-0.12265	1.06799	1	1.6506	2.30862	1	8.26882	10.1604	6	2.57483	2.6094	1	0.845964	1.38286	1	-0.306445	1.10239	1	-0.105623	1.04948	1	0.848693	1.27675	1	1.55464	2.05551	1	5.41206	9.47639	6	13.6809	19.6368	12
>sp|O60299|PRIP1_HUMAN ProSAP-interacting protein 1 OS=Homo sapiens GN=PROSAPIP1 PE=2 SV=1																						-0.546666	1.21089	1	-0.402705	1.15141	1	-0.405766	1.12833	1	-0.0532832	1.02349	1	0.485346	1.13723	1	0.201183	1.0904	1	-0.721892	6.74175	6	-0.721892	6.74175	6
>sp|O60306|AQR_HUMAN Intron-binding protein aquarius OS=Homo sapiens GN=AQR PE=1 SV=4																						-0.395223	1.15773	1	2.25826	2.37466	1	1.2226	1.48064	1	1.24362	1.76242	1	1.31564	1.45221	1	0.629494	1.33653	1	6.27439	9.56421	6	6.27439	9.56421	6
>sp|O60343|TBCD4_HUMAN TBC1 domain family member 4 OS=Homo sapiens GN=TBC1D4 PE=1 SV=2																						1.75154	1.89717	1	1.46891	1.73848	1	2.17971	1.98358	1	2.35605	2.90316	1	3.98267	3.0286	1	5.15354	10.5694	1	16.8924	22.1204	6	16.8924	22.1204	6
>sp|O60346|PHLP1_HUMAN PH domain leucine-rich repeat-containing protein phosphatase 1 OS=Homo sapiens GN=PHLPP1 PE=1 SV=3	-0.136865	1.0472	1	-0.233683	1.07909	1	-0.908047	1.31367	1	0.00418271	1.00116	1	0.191255	1.10904	1	-1.41294	2.04829	1	-2.49609	7.59845	6																						-2.49609	7.59845	6
>sp|O60449|LY75_HUMAN Lymphocyte antigen 75 OS=Homo sapiens GN=LY75 PE=1 SV=3	-0.680967	1.23382	1	0.241258	1.0728	1	-1.09902	1.34938	1	-0.559297	1.15101	1	-0.775146	1.49182	1	-0.367734	1.19116	1	-3.24091	7.48999	6																						-3.24091	7.48999	6
>sp|O60469|DSCAM_HUMAN Down syndrome cell adhesion molecule OS=Homo sapiens GN=DSCAM PE=1 SV=2																						-0.517512	1.20884	1	-0.443436	1.18215	1	-0.214625	1.06988	1	-0.403144	1.20038	1	-0.215351	1.06215	1	0.307212	1.1513	1	-1.48685	6.87469	6	-1.48685	6.87469	6
>sp|O60481|ZIC3_HUMAN Zinc finger protein ZIC 3 OS=Homo sapiens GN=ZIC3 PE=1 SV=1	0.720255	1.26341	1	0.76811	1.27549	1	1.35356	1.48798	1	-0.544326	1.1565	1	-0.232645	1.13266	1	-0.0219817	1.01118	1	2.04298	7.32721	6	1.17041	1.53665	1	0.260604	1.10348	1	0.598112	1.20742	1	0.195521	1.09275	1	0.488094	1.14669	1	0.177636	1.08493	1	2.89038	7.17193	6	4.93335	14.4991	12
>sp|O60494|CUBN_HUMAN Cubilin OS=Homo sapiens GN=CUBN PE=1 SV=5	1.39239	1.56655	1	0.533378	1.18285	1	0.0760736	1.02239	1	-0.272665	1.07481	1	-0.131588	1.07286	1	-0.0932945	1.04818	1	1.5043	6.96763	6																						1.5043	6.96763	6
>sp|O60522|TDRD6_HUMAN Tudor domain-containing protein 6 OS=Homo sapiens GN=TDRD6 PE=2 SV=2																						-0.706025	1.2964	1	0.16383	1.06416	1	0.31191	1.10375	1	2.65933	3.33986	1	1.82646	1.6677	1	2.28948	2.85774	1	6.54498	11.3296	6	6.54498	11.3296	6
>sp|O60610|DIAP1_HUMAN Protein diaphanous homolog 1 OS=Homo sapiens GN=DIAPH1 PE=1 SV=2	-1.29478	1.50183	1	-3.183	2.53587	1	-1.66421	1.58576	1	-3.57746	2.46009	1	-0.322059	1.1814	1	-5.26329	12.1689	1	-15.3048	21.4339	6																						-15.3048	21.4339	6
>sp|O60662|KBTBA_HUMAN Kelch repeat and BTB domain-containing protein 10 OS=Homo sapiens GN=KBTBD10 PE=1 SV=2	-0.377377	1.12997	1	0.312395	1.10385	1	1.33233	1.47823	1	-0.570673	1.16472	1	-1.28161	1.9849	1	-0.216051	1.11541	1	-0.800991	7.97707	6	1.49399	1.65641	1	0.481753	1.17339	1	-0.892628	1.29027	1	-1.03473	1.55266	1	-0.828537	1.23458	1	0.094891	1.04002	1	-0.685256	7.94732	6	-1.48625	15.9244	12
>sp|O60687|SRPX2_HUMAN Sushi repeat-containing protein SRPX2 OS=Homo sapiens GN=SRPX2 PE=1 SV=1	0.471237	1.17127	1	-0.479537	1.1671	1	-1.61632	1.61513	1	2.97832	2.23226	1	1.43573	2.1619	1	1.40395	2.03778	1	4.19338	10.3854	6																						4.19338	10.3854	6
>sp|O60706|ABCC9_HUMAN ATP-binding cassette sub-family C member 9 OS=Homo sapiens GN=ABCC9 PE=1 SV=2	0.474687	1.16704	1	1.19072	1.46016	1	-1.57045	1.58232	1	1.44849	1.46996	1	0.721431	1.47121	1	-0.914326	1.58632	1	1.35055	8.73701	6	-0.893968	1.35749	1	1.56724	1.70084	1	0.293922	1.08905	1	1.5515	1.94522	1	1.50797	1.47482	1	0.683739	1.33171	1	4.7104	8.89913	6	6.06095	17.6361	12
>sp|O60741|HCN1_HUMAN Potassium/sodium hyperpolarization-activated cyclic nucleotide-gated channel 1 OS=Homo sapiens GN=HCN1 PE=2 SV=3	0.390408	1.12816	1	-0.260155	1.07848	1	-0.402687	1.11602	1	0.149443	1.0382	1	1.06526	1.73317	1	0.39015	1.20392	1	1.33241	7.29795	6																						1.33241	7.29795	6
>sp|O60826|CCD22_HUMAN Coiled-coil domain-containing protein 22 OS=Homo sapiens GN=CCDC22 PE=1 SV=1	-2.1739	2.03978	1	-2.51047	2.22559	1	-0.586357	1.1917	1	-1.56998	1.53814	1	-0.123786	1.06914	1	-0.69906	1.4273	1	-7.66355	9.49164	6																						-7.66355	9.49164	6
>sp|O60840|CAC1F_HUMAN Voltage-dependent L-type calcium channel subunit alpha-1F OS=Homo sapiens GN=CACNA1F PE=1 SV=2	1.57078	1.66649	1	1.62184	1.67439	1	1.19491	1.42088	1	1.5717	1.52179	1	1.83177	2.66819	1	3.1041	4.80595	1	10.8951	13.7577	6																						10.8951	13.7577	6
>sp|O60941|DTNB_HUMAN Dystrobrevin beta OS=Homo sapiens GN=DTNB PE=1 SV=1																						0.454783	1.19619	1	0.0544846	1.02212	1	-1.3721	1.56502	1	-0.67999	1.37081	1	-0.66742	1.22672	1	0.37413	1.19473	1	-1.83612	7.57558	6	-1.83612	7.57558	6
>sp|O60942|MCE1_HUMAN mRNA-capping enzyme OS=Homo sapiens GN=RNGTT PE=1 SV=1										-0.284768	1.07419	1	0.498968	1.29398	1	0.684754	1.38528	1	0.898954	3.75345	3	-0.0447126	1.01571	1	0.611984	1.23811	1	-0.991367	1.34103	1	0.577104	1.27852	1	0.580809	1.15955	1	0.543245	1.25207	1	1.27706	7.285	6	2.17602	11.0384	9
>sp|O75061|AUXI_HUMAN Putative tyrosine-protein phosphatase auxilin OS=Homo sapiens GN=DNAJC6 PE=1 SV=3	0.530534	1.18933	1	0.487898	1.168	1	0.539802	1.17247	1	1.82514	1.63383	1	-0.331296	1.19431	1	0.170615	1.09029	1	3.22269	7.44823	6	-1.04369	1.43655	1	0.438041	1.16441	1	2.88917	2.35023	1	0.443581	1.21263	1	2.78759	2.07917	1	-1.44285	1.85587	1	4.07184	10.0989	6	7.29454	17.5471	12
>sp|O75083|WDR1_HUMAN WD repeat-containing protein 1 OS=Homo sapiens GN=WDR1 PE=1 SV=4	1.21333	1.43101	1	1.47348	1.48935	1	0.0702805	1.01822	1	2.47397	1.80307	1	1.36907	1.98913	1	0.472414	1.23917	1	7.07255	8.96995	6	-0.235578	1.08373	1	1.53673	1.68045	1	1.06301	1.3605	1	1.7717	2.13625	1	2.49254	1.89743	1	0.910037	1.46356	1	7.53844	9.62192	6	14.611	18.5919	12
>sp|O75096|LRP4_HUMAN Low-density lipoprotein receptor-related protein 4 OS=Homo sapiens GN=LRP4 PE=1 SV=4	-0.381479	1.12715	1	-1.0168	1.34867	1	-2.16917	1.81687	1	0.102477	1.02657	1	1.18145	1.84656	1	-0.99153	1.60478	1	-3.27504	8.7706	6	-0.450518	1.17859	1	1.6765	1.86441	1	1.0601	1.39736	1	0.674922	1.35334	1	-0.713261	1.22403	1	-1.49343	1.92846	1	0.754316	8.94618	6	-2.52073	17.7168	12
>sp|O75106|AOC2_HUMAN Retina-specific copper amine oxidase OS=Homo sapiens GN=AOC2 PE=1 SV=2	0.627824	1.20019	2	-0.0487546	1.0127	2	0.0960731	1.02456	2	0.0924531	1.02211	2	0.167785	1.08779	2	0.322467	1.15055	2	1.25785	6.49791	12	-0.163372	1.0591	1	-0.446354	1.16965	1	0.272045	1.08482	1	0.756835	1.39195	1	-0.641077	1.18624	1	0.178148	1.07982	1	-0.0437731	6.97157	6	1.21407	13.4695	18
>sp|O75110|ATP9A_HUMAN Probable phospholipid-transporting ATPase IIA OS=Homo sapiens GN=ATP9A PE=1 SV=3																						0.195341	1.0761	1	-0.429012	1.17898	1	-0.122904	1.0402	1	-0.577007	1.30173	1	-0.00851257	1.00247	1	-0.115272	1.05502	1	-1.05737	6.6545	6	-1.05737	6.6545	6
>sp|O75113|N4BP1_HUMAN NEDD4-binding protein 1 OS=Homo sapiens GN=N4BP1 PE=1 SV=4	0.0617728	1.01921	1	-0.64407	1.20524	1	-0.876705	1.26931	1	0.462632	1.12278	1	1.13377	1.79503	1	1.06966	1.6628	1	1.20706	8.07437	6	-1.00102	1.40781	1	-0.241486	1.0851	1	-0.0924964	1.02718	1	0.830107	1.42771	1	0.349675	1.09435	1	0.701385	1.34167	1	0.546162	7.38381	6	1.75322	15.4582	12
>sp|O75131|CPNE3_HUMAN Copine-3 OS=Homo sapiens GN=CPNE3 PE=1 SV=1	-0.702411	1.25684	1	0.792154	1.28744	1	2.06414	1.84426	1	-7.00877	6.42907	1	-2.20219	3.25116	1	-0.213699	1.11466	1	-7.27077	15.1834	6																						-7.27077	15.1834	6
>sp|O75140|DEPD5_HUMAN DEP domain-containing protein 5 OS=Homo sapiens GN=DEPDC5 PE=2 SV=1	-0.00854053	1.0028	1	0.110632	1.03595	1	-1.08374	1.37552	1	0.287141	1.08016	1	-0.518755	1.32033	1	-1.42146	2.05034	1	-2.63472	7.8651	6																						-2.63472	7.8651	6
>sp|O75145|LIPA3_HUMAN Liprin-alpha-3 OS=Homo sapiens GN=PPFIA3 PE=1 SV=3	0.0219106	1.00674	1	-0.55678	1.17464	1	0.490189	1.14235	1	-0.0607209	1.01528	1	-0.301743	1.16832	1	-0.100713	1.049	1	-0.507859	6.55633	6	0.197498	1.06905	1	-0.0150251	1.005	1	0.646542	1.20315	1	0.515867	1.24551	1	-0.637323	1.17609	1	-0.541512	1.25105	1	0.166048	6.94985	6	-0.341811	13.5062	12
>sp|O75147|OBSL1_HUMAN Obscurin-like protein 1 OS=Homo sapiens GN=OBSL1 PE=1 SV=4																						1.66332	1.84232	1	1.41132	1.70529	1	1.92457	1.83797	1	1.57465	2.04525	1	0.970563	1.31421	1	1.05973	1.62743	1	8.60415	10.3725	6	8.60415	10.3725	6
>sp|O75164|KDM4A_HUMAN Lysine-specific demethylase 4A OS=Homo sapiens GN=KDM4A PE=1 SV=2	-0.931776	1.35338	1	-0.0263067	1.00839	1	-0.00895777	1.00264	1	-0.170401	1.04666	1	-0.363381	1.2148	1	-0.309525	1.16939	1	-1.81035	6.79525	6																						-1.81035	6.79525	6
>sp|O75182|SIN3B_HUMAN Paired amphipathic helix protein Sin3b OS=Homo sapiens GN=SIN3B PE=1 SV=2	0.28996	1.08958	1	-0.410039	1.11671	1	0.44362	1.1207	1	-0.783778	1.20578	1	0.22261	1.11814	1	-0.422019	1.21023	1	-0.659645	6.86113	6	-0.287557	1.10015	1	0.00750051	1.00242	1	0.361094	1.1063	1	0.378598	1.17209	1	0.173838	1.04426	1	-1.10127	1.55896	1	-0.4678	6.98419	6	-1.12745	13.8453	12
>sp|O75323|NIPS2_HUMAN Protein NipSnap homolog 2 OS=Homo sapiens GN=GBAS PE=1 SV=1																						0.246049	1.10242	1	0.856511	1.41667	1	0.628877	1.23906	1	-0.801798	1.45093	1	-1.67694	1.65635	1	-0.691581	1.39062	1	-1.43888	8.25604	6	-1.43888	8.25604	6
>sp|O75334|LIPA2_HUMAN Liprin-alpha-2 OS=Homo sapiens GN=PPFIA2 PE=1 SV=2	1.29477	1.46577	2	1.90411	1.65132	2	0.854191	1.24462	2	0.882598	1.23661	2	1.69522	2.35133	2	2.2629	2.68747	2	8.89379	10.6371	12																						8.89379	10.6371	12
>sp|O75340|PDCD6_HUMAN Programmed cell death protein 6 OS=Homo sapiens GN=PDCD6 PE=1 SV=1	0.606179	1.21724	1	1.56583	1.64263	1	0.495418	1.15603	1	0.991716	1.30273	1	1.48812	2.21872	1	1.72333	2.38956	1	6.8706	9.9269	6																						6.8706	9.9269	6
>sp|O75342|LX12B_HUMAN Arachidonate 12-lipoxygenase, 12R-type OS=Homo sapiens GN=ALOX12B PE=1 SV=1	1.37434	1.52275	1	2.09528	1.83056	1	0.813993	1.24653	1	1.81827	1.5719	1	2.94997	4.57186	1	5.07834	11.1335	1	14.1302	21.8771	6	0.697967	1.27488	1	1.26613	1.55402	1	1.26682	1.45553	1	1.26104	1.73085	1	1.57392	1.51345	1	3.38008	4.2652	1	9.44596	11.7939	6	23.5762	33.671	12
>sp|O75351|VPS4B_HUMAN Vacuolar protein sorting-associated protein 4B OS=Homo sapiens GN=VPS4B PE=1 SV=2																						3.22761	3.34054	1	0.954388	1.44312	1	-0.518439	1.17953	1	-0.747443	1.40721	1	0.905883	1.30135	1	1.87381	2.39129	1	5.69581	11.063	6	5.69581	11.063	6
>sp|O75354|ENTP6_HUMAN Ectonucleoside triphosphate diphosphohydrolase 6 OS=Homo sapiens GN=ENTPD6 PE=1 SV=3	0.0973093	1.0303	1	-0.46838	1.14498	1	-0.225349	1.06304	1	-0.484958	1.12857	1	1.18448	1.84167	1	1.12596	1.70699	1	1.22906	7.91555	6																						1.22906	7.91555	6
>sp|O75363|BCAS1_HUMAN Breast carcinoma-amplified sequence 1 OS=Homo sapiens GN=BCAS1 PE=1 SV=2	-1.85007	1.83405	1	-2.28592	2.07097	1	0.617774	1.20468	1	-1.24768	1.40927	1	-0.0844871	1.04669	1	-0.353165	1.19726	1	-5.20354	8.7629	6	1.02569	1.46013	1	0.183911	1.07231	1	-0.555856	1.19181	1	-0.601482	1.3139	1	0.633478	1.19581	1	-0.161251	1.077	1	0.524488	7.31097	6	-4.67906	16.0739	12
>sp|O75369|FLNB_HUMAN Filamin-B OS=Homo sapiens GN=FLNB PE=1 SV=2																						-0.4218	1.16757	1	1.15609	1.54968	1	1.79096	1.76466	1	1.06412	1.62009	1	2.8911	2.24634	1	2.14212	2.67066	1	8.62259	11.019	6	8.62259	11.019	6
>sp|O75376|NCOR1_HUMAN Nuclear receptor corepressor 1 OS=Homo sapiens GN=NCOR1 PE=1 SV=2	0.129971	1.0377	2	0.154713	1.03901	2	0.882066	1.24012	2	-0.613538	1.15193	2	-0.672843	1.39373	2	0.154743	1.06749	2	0.0351121	6.92997	12																						0.0351121	6.92997	12
>sp|O75382|TRIM3_HUMAN Tripartite motif-containing protein 3 OS=Homo sapiens GN=TRIM3 PE=1 SV=2	0.782203	1.28959	1	0.996873	1.37225	1	0.201318	1.06079	1	0.760376	1.22515	1	1.76996	2.58105	1	2.17151	2.99845	1	6.68223	10.5273	6	0.974518	1.40297	1	1.06989	1.45039	1	1.43616	1.52917	1	1.2135	1.69471	1	1.42094	1.45253	1	2.32128	2.70558	1	8.43628	10.2354	6	15.1185	20.7626	12
>sp|O75443|TECTA_HUMAN Alpha-tectorin OS=Homo sapiens GN=TECTA PE=1 SV=3	-1.72743	1.77947	1	0.307337	1.10748	1	0.0512107	1.01589	1	-0.674158	1.20801	1	-0.300985	1.17681	1	0.253637	1.13917	1	-2.09039	7.42683	6																						-2.09039	7.42683	6
>sp|O75445|USH2A_HUMAN Usherin OS=Homo sapiens GN=USH2A PE=1 SV=3	0.310089	1.09535	1	2.42647	1.91487	1	2.56786	1.9246	1	0.809981	1.21153	1	-0.550505	1.3173	1	1.01699	1.58239	1	6.58089	9.04604	6	1.40659	1.56195	2	1.23819	1.45843	2	0.246676	1.06715	2	-0.558158	1.255	2	0.790279	1.20595	2	1.03512	1.45724	2	4.15869	8.00572	12	10.7396	17.0518	18
>sp|O75467|Z324A_HUMAN Zinc finger protein 324A OS=Homo sapiens GN=ZNF324 PE=1 SV=1																						-1.07899	1.4946	1	-0.261059	1.10593	1	0.174271	1.05785	1	-0.012076	1.00554	1	-0.172628	1.05107	1	-0.812363	1.45713	1	-2.16284	7.17212	6	-2.16284	7.17212	6
>sp|O75592|MYCB2_HUMAN Probable E3 ubiquitin-protein ligase MYCBP2 OS=Homo sapiens GN=MYCBP2 PE=1 SV=3	-2.15698	2.02842	1	-0.202521	1.06766	1	0.555817	1.18306	1	-0.347495	1.10105	1	-0.466272	1.28551	1	1.16199	1.81095	1	-1.45546	8.47665	6																						-1.45546	8.47665	6
>sp|O75616|ERAL1_HUMAN GTPase Era, mitochondrial OS=Homo sapiens GN=ERAL1 PE=1 SV=2																						-0.222946	1.08565	1	-0.903891	1.40792	1	-0.438312	1.14857	1	-0.928853	1.5241	1	-1.00803	1.32877	1	0.226649	1.10992	1	-3.27539	7.60493	6	-3.27539	7.60493	6
>sp|O75626|PRDM1_HUMAN PR domain zinc finger protein 1 OS=Homo sapiens GN=PRDM1 PE=1 SV=2	0.183717	1.06275	1	-0.261635	1.08752	1	0.448557	1.14346	1	0.158085	1.04422	1	-0.334367	1.19697	1	-0.600831	1.35653	1	-0.406474	6.89143	6																						-0.406474	6.89143	6
>sp|O75636|FCN3_HUMAN Ficolin-3 OS=Homo sapiens GN=FCN3 PE=1 SV=2	1.64641	1.52068	12	1.50603	1.33427	12	1.07874	1.25154	12	0.0297684	1.00608	12	-0.0947584	1.04532	12	-0.351689	1.13463	12	3.81451	7.29252	72	0.755164	1.24635	12	0.202852	1.05612	12	0.839668	1.21841	12	0.561162	1.24089	12	-1.07113	1.25941	12	0.0671766	1.02039	12	1.35489	7.04157	72	5.16939	14.3341	144
>sp|O75638|CTAG2_HUMAN Cancer/testis antigen 2 OS=Homo sapiens GN=CTAG2 PE=2 SV=2	-0.192016	1.06493	1	-1.06816	1.40414	1	0.143416	1.04335	1	-0.0962294	1.02636	1	0.349463	1.20659	1	0.0869963	1.04512	1	-0.776531	6.7905	6	0.0333325	1.01306	1	-0.60151	1.26759	1	-0.069114	1.02319	1	-0.839241	1.47535	1	-1.50923	1.57467	1	-0.992844	1.60001	1	-3.97861	7.95387	6	-4.75514	14.7444	12
>sp|O75677|RFPL1_HUMAN Ret finger protein-like 1 OS=Homo sapiens GN=RFPL1 PE=2 SV=2	0.66211	1.22558	1	1.01848	1.34326	1	1.30163	1.4248	1	1.21043	1.35346	1	1.55886	2.23485	1	2.4491	3.20251	1	8.20061	10.7845	6																						8.20061	10.7845	6
>sp|O75683|SURF6_HUMAN Surfeit locus protein 6 OS=Homo sapiens GN=SURF6 PE=1 SV=3	1.20157	1.47828	1	2.16828	1.99269	1	0.940909	1.31854	1	0.442423	1.12593	1	-1.56292	2.30731	1	-0.466884	1.26625	1	2.72337	9.48901	6																						2.72337	9.48901	6
>sp|O75691|UTP20_HUMAN Small subunit processome component 20 homolog OS=Homo sapiens GN=UTP20 PE=1 SV=3	-0.10204	1.03374	1	-0.233809	1.0769	1	0.5384	1.17148	1	0.128322	1.03496	1	-0.138721	1.07715	1	-0.0386717	1.01975	1	0.15348	6.41398	6																						0.15348	6.41398	6
>sp|O75717|WDHD1_HUMAN WD repeat and HMG-box DNA-binding protein 1 OS=Homo sapiens GN=WDHD1 PE=1 SV=1	-5.9703	6.03611	1	-4.78097	3.81756	1	0.508521	1.1459	1	-0.670073	1.1814	1	-0.63762	1.38491	1	-0.148357	1.07176	1	-11.6988	14.6376	6																						-11.6988	14.6376	6
>sp|O75762|TRPA1_HUMAN Transient receptor potential cation channel subfamily A member 1 OS=Homo sapiens GN=TRPA1 PE=2 SV=3																															-0.85997	1.47869	1	-0.476235	1.14566	1	-0.715154	1.39143	1	-2.05136	4.01578	3	-2.05136	4.01578	3
>sp|O75864|PPR37_HUMAN Protein phosphatase 1 regulatory subunit 37 OS=Homo sapiens GN=PPP1R37 PE=1 SV=4																						0.886342	1.39775	1	0.135654	1.05398	1	-0.999302	1.37659	1	-0.11201	1.05271	1	0.171669	1.05113	1	0.0586056	1.02763	1	0.140958	6.9598	6	0.140958	6.9598	6
>sp|O75882|ATRN_HUMAN Attractin OS=Homo sapiens GN=ATRN PE=1 SV=2	-0.12097	1.03658	2	0.3694	1.10298	2	-0.339097	1.0912	2	0.725119	1.19122	2	0.382568	1.21243	2	-0.206345	1.09434	2	0.810674	6.72876	12	-0.150141	1.05125	2	-0.475566	1.16935	2	-0.147616	1.04199	2	0.615444	1.29509	2	1.03599	1.29696	2	0.464605	1.19579	2	1.34271	7.05043	12	2.15339	13.7792	24
>sp|O75886|STAM2_HUMAN Signal transducing adapter molecule 2 OS=Homo sapiens GN=STAM2 PE=1 SV=1																						2.69661	2.51363	1	2.26281	2.14882	1	3.58482	2.82982	1	1.7993	2.18661	1	3.19462	2.31599	1	4.5079	6.91281	1	18.0461	18.9077	6	18.0461	18.9077	6
>sp|O75912|DGKI_HUMAN Diacylglycerol kinase iota OS=Homo sapiens GN=DGKI PE=1 SV=1																						1.08408	1.48991	1	-1.38225	1.68425	1	-1.44669	1.57611	1	-0.252169	1.12108	1	0.237719	1.0689	1	1.37162	1.87626	1	-0.387692	8.81652	6	-0.387692	8.81652	6
>sp|O75923|DYSF_HUMAN Dysferlin OS=Homo sapiens GN=DYSF PE=1 SV=1	-0.162512	1.05476	1	0.179236	1.05899	1	0.736913	1.24494	1	-0.152579	1.04239	1	-0.482799	1.29591	1	-0.372621	1.20807	1	-0.254362	6.90506	6																						-0.254362	6.90506	6
>sp|O76003|GLRX3_HUMAN Glutaredoxin-3 OS=Homo sapiens GN=GLRX3 PE=1 SV=2																						0.787859	1.34336	1	0.0534183	1.02075	1	-0.783377	1.28347	1	-0.55243	1.28728	1	-0.784156	1.25463	1	-0.0558057	1.02627	1	-1.33449	7.21576	6	-1.33449	7.21576	6
>sp|O76013|KRT36_HUMAN Keratin, type I cuticular Ha6 OS=Homo sapiens GN=KRT36 PE=1 SV=1	-1.19667	1.42968	1	0.164501	1.04644	1	0.585945	1.16562	1	-0.0463732	1.01131	1	-1.10229	1.74663	1	-0.685241	1.37031	1	-2.28013	7.76999	6	0.427175	1.17691	1	-0.094195	1.03737	1	0.755776	1.28138	1	1.04232	1.62139	1	-0.0743701	1.02228	1	-0.284679	1.14274	1	1.77203	7.28208	6	-0.5081	15.0521	12
>sp|O76041|NEBL_HUMAN Nebulette OS=Homo sapiens GN=NEBL PE=1 SV=1	-0.0191698	1.00624	1	0.0952376	1.03062	1	-0.757643	1.24809	1	0.450599	1.12752	1	1.24518	1.94768	1	2.02153	2.77741	1	3.03574	9.13756	6	0.00411655	1.00152	1	0.521003	1.21957	1	0.205489	1.06737	1	1.13335	1.67467	1	0.986761	1.32137	1	1.52784	2.0197	1	4.37856	8.3042	6	7.4143	17.4418	12
>sp|O76064|RNF8_HUMAN E3 ubiquitin-protein ligase RNF8 OS=Homo sapiens GN=RNF8 PE=1 SV=1	0.338772	1.11015	1	0.00942698	1.00274	1	-0.186905	1.05224	1	-1.14447	1.33262	1	-0.240762	1.13233	1	-0.596594	1.328	1	-1.82054	6.95809	6																						-1.82054	6.95809	6
>sp|O76075|DFFB_HUMAN DNA fragmentation factor subunit beta OS=Homo sapiens GN=DFFB PE=1 SV=1																						0.472235	1.19341	1	0.497505	1.21114	1	0.508826	1.17753	1	1.34525	1.84865	1	1.09101	1.36518	1	0.0565259	1.02645	1	3.97135	7.82235	6	3.97135	7.82235	6
>sp|O94761|RECQ4_HUMAN ATP-dependent DNA helicase Q4 OS=Homo sapiens GN=RECQL4 PE=1 SV=1	1.16616	1.41112	1	0.453247	1.13031	1	0.369376	1.09954	1	0.621758	1.1597	1	1.63592	2.27452	1	1.40292	1.89058	1	5.64938	8.96578	6	-0.678308	1.25571	1	1.35522	1.56147	1	0.742756	1.2346	1	1.13386	1.61616	1	1.1785	1.34628	1	0.266953	1.11571	1	3.99898	8.12993	6	9.64837	17.0957	12
>sp|O94762|RECQ5_HUMAN ATP-dependent DNA helicase Q5 OS=Homo sapiens GN=RECQL5 PE=1 SV=2	1.88251	1.83969	1	1.65145	1.68645	1	1.03121	1.35214	1	1.75332	1.59454	1	1.97601	2.87962	1	3.2471	5.15722	1	11.5416	14.5097	6	2.1423	2.10572	1	1.37168	1.61113	1	3.11108	2.5116	1	1.45427	1.88217	1	2.77464	2.07453	1	3.7092	4.90899	1	14.5632	15.0941	6	26.1048	29.6038	12
>sp|O94805|ACL6B_HUMAN Actin-like protein 6B OS=Homo sapiens GN=ACTL6B PE=1 SV=1	1.13933	1.37749	2	1.08516	1.30258	2	-0.528978	1.1357	2	1.72897	1.48008	2	1.51592	2.10564	2	1.26097	1.69547	2	6.20137	9.09696	12	-0.206271	1.07469	1	1.28742	1.56898	1	1.71249	1.66723	1	1.87506	2.26266	1	2.41449	1.89158	1	0.945801	1.50122	1	8.02899	9.96638	6	14.2304	19.0633	18
>sp|O94812|BAIP3_HUMAN BAI1-associated protein 3 OS=Homo sapiens GN=BAIAP3 PE=1 SV=2	0.375805	1.13705	1	1.17162	1.47946	1	0.211972	1.06698	1	-4.58651	3.48788	1	-2.81681	4.53544	1	-2.98605	4.54318	1	-8.62998	16.25	6	-0.620668	1.26664	1	0.417968	1.18078	1	-0.508946	1.18087	1	-1.95648	2.44432	1	-5.80315	5.1576	1	-2.4765	3.14748	1	-10.9478	14.3777	6	-19.5777	30.6277	12
>sp|O94819|KBTBB_HUMAN Kelch repeat and BTB domain-containing protein 11 OS=Homo sapiens GN=KBTBD11 PE=1 SV=1	0.999308	1.34394	1	0.249851	1.06996	1	-1.24312	1.37652	1	-1.33786	1.3762	1	0.0322763	1.01635	1	0.339613	1.16681	1	-0.959935	7.34978	6	0.180742	1.06536	1	-0.444921	1.16845	1	0.496705	1.15958	1	0.156291	1.07057	1	-0.0742704	1.01992	1	0.0720155	1.03149	1	0.386563	6.51535	6	-0.573372	13.8651	12
>sp|O94850|DEND_HUMAN Dendrin OS=Homo sapiens GN=DDN PE=1 SV=3	0.274258	1.09551	1	-0.23697	1.07914	1	-0.17837	1.05463	1	-1.21021	1.39228	1	-2.86546	4.63629	1	-1.33786	1.97054	1	-5.55461	11.2284	6																						-5.55461	11.2284	6
>sp|O94856|NFASC_HUMAN Neurofascin OS=Homo sapiens GN=NFASC PE=1 SV=4	-0.128178	1.04268	1	0.101138	1.03267	1	-0.290999	1.08929	1	0.102514	1.02792	1	-1.01024	1.71743	1	-0.859029	1.54378	1	-2.08479	7.45377	6																						-2.08479	7.45377	6
>sp|O94919|ENDD1_HUMAN Endonuclease domain-containing 1 protein OS=Homo sapiens GN=ENDOD1 PE=1 SV=2	1.13323	1.44669	1	1.3705	1.54741	1	-0.0526649	1.01557	1	4.53565	3.34766	1	3.12227	5.32081	1	2.90337	4.33695	1	13.0124	17.0151	6	0.455533	1.18348	1	1.47751	1.7547	1	1.91499	1.84246	1	2.3663	2.9265	1	3.55426	2.71046	1	2.51753	3.17536	1	12.2861	13.593	6	25.2985	30.6081	12
>sp|O94964|SOGA1_HUMAN Protein SOGA1 OS=Homo sapiens GN=SOGA1 PE=1 SV=2	-1.19539	1.4466	1	-0.51951	1.16134	1	-0.798843	1.24246	1	-0.0362758	1.00918	1	0.826294	1.52812	1	-0.343618	1.17448	1	-2.06734	7.56218	6																						-2.06734	7.56218	6
>sp|O94986|CE152_HUMAN Centrosomal protein of 152 kDa OS=Homo sapiens GN=CEP152 PE=1 SV=3																						-0.194973	1.07223	1	-1.22456	1.54341	1	-4.09302	3.37995	1	-1.67125	2.07652	1	-1.49069	1.49793	1	-0.360577	1.16994	1	-9.03507	10.74	6	-9.03507	10.74	6
>sp|O94988|FA13A_HUMAN Protein FAM13A OS=Homo sapiens GN=FAM13A PE=1 SV=2	-0.998023	1.38564	1	-0.723535	1.25927	1	-0.0855215	1.02565	1	0.196529	1.05439	1	0.423915	1.2556	1	0.124287	1.06502	1	-1.06235	7.04556	6	-2.19475	2.14898	1	-1.4815	1.67758	1	-0.434509	1.13813	1	0.468156	1.22655	1	0.230269	1.06297	1	0.670314	1.33433	1	-2.74202	8.58854	6	-3.80437	15.6341	12
>sp|O95072|REC8_HUMAN Meiotic recombination protein REC8 homolog OS=Homo sapiens GN=REC8 PE=2 SV=1	0.737532	1.23723	2	0.234194	1.06099	2	-0.188227	1.04797	2	-0.0468527	1.011	2	0.839397	1.51711	2	0.871984	1.45059	2	2.44803	7.32489	12																						2.44803	7.32489	12
>sp|O95140|MFN2_HUMAN Mitofusin-2 OS=Homo sapiens GN=MFN2 PE=1 SV=3	0.17208	1.05714	1	0.619078	1.21558	1	-1.10729	1.3805	1	0.72647	1.2121	1	1.18814	1.88733	1	1.50006	2.13136	1	3.09854	8.884	6	-0.156959	1.05438	1	0.778307	1.29438	1	0.241702	1.0714	1	0.926307	1.48249	1	0.605617	1.16607	1	0.887723	1.44297	1	3.2827	7.51169	6	6.38124	16.3957	12
>sp|O95202|LETM1_HUMAN LETM1 and EF-hand domain-containing protein 1, mitochondrial OS=Homo sapiens GN=LETM1 PE=1 SV=1																						-0.228996	1.079	2	0.384193	1.13455	2	0.0538738	1.01511	2	-0.0521941	1.02217	2	0.2344	1.06068	2	0.332115	1.13644	2	0.723392	6.44795	12	0.723392	6.44795	12
>sp|O95206|PCDH8_HUMAN Protocadherin-8 OS=Homo sapiens GN=PCDH8 PE=2 SV=2	0.480032	1.15819	1	1.94989	1.75521	1	2.85792	2.16761	1	1.21714	1.35357	1	-0.997276	1.67165	1	0.876623	1.51589	1	6.38433	9.62212	6	2.80658	2.78629	1	1.94333	2.07652	1	-0.294261	1.0966	1	-1.34291	1.83533	1	-0.524041	1.15705	1	0.466131	1.23777	1	3.05483	10.1896	6	9.43916	19.8117	12
>sp|O95229|ZWINT_HUMAN ZW10 interactor OS=Homo sapiens GN=ZWINT PE=1 SV=2																						0.871935	1.35298	1	2.12436	2.08915	1	1.03192	1.35574	1	2.21347	2.61452	1	2.34707	1.849	1	4.12057	5.83972	1	12.7093	15.1011	6	12.7093	15.1011	6
>sp|O95232|LC7L3_HUMAN Luc7-like protein 3 OS=Homo sapiens GN=LUC7L3 PE=1 SV=2	0.160843	1.05962	1	-1.10676	1.44725	1	-0.591378	1.20495	1	-1.29188	1.44904	1	0.313264	1.18795	1	-0.404501	1.23223	1	-2.92041	7.58103	6										0.282777	1.13809	1	0.456964	1.13988	1	-0.00183639	1.00085	1	0.737904	3.27882	3	-2.18251	10.8598	9
>sp|O95248|MTMR5_HUMAN Myotubularin-related protein 5 OS=Homo sapiens GN=SBF1 PE=1 SV=3	0.592156	1.18351	2	1.10989	1.31908	2	0.0402735	1.00992	2	0.031987	1.0074	2	-0.568881	1.3253	2	0.824937	1.41974	2	2.03036	7.26495	12	-0.109956	1.04137	1	0.662645	1.28637	1	0.300742	1.09991	1	0.918794	1.51772	1	0.490837	1.1479	1	1.70222	2.18524	1	3.96528	8.27852	6	5.99564	15.5435	18
>sp|O95279|KCNK5_HUMAN Potassium channel subfamily K member 5 OS=Homo sapiens GN=KCNK5 PE=1 SV=1	1.12277	1.44012	1	0.329614	1.11	1	-0.0438516	1.01292	1	-0.0847904	1.02286	1	-0.22971	1.13081	1	0.54533	1.31736	1	1.63936	7.03408	6																						1.63936	7.03408	6
>sp|O95294|RASL1_HUMAN RasGAP-activating-like protein 1 OS=Homo sapiens GN=RASAL1 PE=1 SV=3																						0.224468	1.08908	1	0.844401	1.39112	1	-0.266441	1.08997	1	-0.491858	1.25404	1	-1.14735	1.40091	1	-0.246938	1.12277	1	-1.08372	7.34788	6	-1.08372	7.34788	6
>sp|O95342|ABCBB_HUMAN Bile salt export pump OS=Homo sapiens GN=ABCB11 PE=1 SV=2	-0.242378	1.0841	1	-0.620877	1.22141	1	-1.93101	1.77194	1	0.872004	1.26811	1	0.235516	1.13517	1	0.00578058	1.00294	1	-1.68096	7.48367	6	-1.0753	1.49314	1	-0.816698	1.36851	1	-0.34203	1.11628	1	1.16328	1.69992	1	0.592133	1.18332	1	0.406354	1.20614	1	-0.0722607	8.06731	6	-1.75323	15.551	12
>sp|O95343|SIX3_HUMAN Homeobox protein SIX3 OS=Homo sapiens GN=SIX3 PE=1 SV=1	0.389624	1.13443	1	1.3879	1.55133	1	1.80288	1.69536	1	0.788292	1.23377	1	-0.42039	1.25223	1	0.632627	1.37674	1	4.58092	8.24385	6	-0.917772	1.4029	1	0.102556	1.0399	1	-0.107161	1.03462	1	0.776506	1.4236	1	-0.270888	1.07945	1	0.321435	1.15935	1	-0.0953236	7.13982	6	4.4856	15.3837	12
>sp|O95347|SMC2_HUMAN Structural maintenance of chromosomes protein 2 OS=Homo sapiens GN=SMC2 PE=1 SV=2	-3.91368	3.67392	1	-2.82641	2.51538	1	-1.23455	1.4698	1	0.286409	1.08649	1	0.0119244	1.00653	1	-0.474637	1.27628	1	-8.15094	11.0284	6																						-8.15094	11.0284	6
>sp|O95365|ZBT7A_HUMAN Zinc finger and BTB domain-containing protein 7A OS=Homo sapiens GN=ZBTB7A PE=1 SV=1	-1.15984	1.4585	1	-1.40919	1.56305	1	0.10628	1.03185	1	0.186224	1.05174	1	-1.14744	1.84929	1	-0.886932	1.56666	1	-4.31091	8.5211	6																						-4.31091	8.5211	6
>sp|O95395|GCNT3_HUMAN Beta-1,3-galactosyl-O-glycosyl-glycoprotein beta-1,6-N-acetylglucosaminyltransferase 3 OS=Homo sapiens GN=GCNT3 PE=2 SV=1	-3.12524	2.62558	1	-1.59409	1.59385	1	-0.595103	1.17859	1	-1.12586	1.33387	1	-1.51121	2.18416	1	-0.279737	1.14312	1	-8.23124	10.0592	6	0.159229	1.05803	1	-1.61349	1.76128	1	-3.60123	2.91165	1	-1.24117	1.71978	1	-2.26776	1.83426	1	0.443786	1.21236	1	-8.12063	10.4974	6	-16.3519	20.5565	12
>sp|O95405|ZFYV9_HUMAN Zinc finger FYVE domain-containing protein 9 OS=Homo sapiens GN=ZFYVE9 PE=1 SV=2	0.284578	1.09771	1	0.713916	1.25619	1	1.68519	1.6506	1	-0.0876114	1.0241	1	-0.655476	1.42149	1	0.25877	1.14055	1	2.19937	7.59063	6	0.0173508	1.00659	1	-0.627702	1.27419	1	0.423121	1.14764	1	0.45824	1.23567	1	-1.23818	1.43326	1	0.700509	1.38686	1	-0.266659	7.4842	6	1.93271	15.0748	12
>sp|O95445|APOM_HUMAN Apolipoprotein M OS=Homo sapiens GN=APOM PE=1 SV=2	-0.0867696	1.02917	1	-0.379691	1.12966	1	-0.0990719	1.03	1	-0.84377	1.25789	1	0.254363	1.14687	1	-2.99362	4.53507	1	-4.14856	10.1287	6																						-4.14856	10.1287	6
>sp|O95477|ABCA1_HUMAN ATP-binding cassette sub-family A member 1 OS=Homo sapiens GN=ABCA1 PE=1 SV=3	-0.648355	1.23744	1	-0.923603	1.34286	1	-0.0810962	1.0244	1	-0.641239	1.19124	1	-0.0946099	1.05224	1	-0.277713	1.15155	1	-2.66662	6.99973	6	-0.282661	1.09589	2	-1.65923	1.67402	2	-1.87348	1.65898	2	-0.720124	1.34435	2	-1.01804	1.28012	2	-0.71653	1.30355	2	-6.27007	8.3569	12	-8.93668	15.3566	18
>sp|O95479|G6PE_HUMAN GDH/6PGL endoplasmic bifunctional protein OS=Homo sapiens GN=H6PD PE=1 SV=2																						-0.131404	1.04681	1	1.54926	1.716	1	0.0605066	1.01808	1	0.696308	1.35387	1	0.700494	1.20261	1	1.1198	1.61704	1	3.99496	7.95441	6	3.99496	7.95441	6
>sp|O95490|LPHN2_HUMAN Latrophilin-2 OS=Homo sapiens GN=LPHN2 PE=1 SV=2																						-0.15445	1.05808	1	1.69046	1.88987	1	0.521772	1.17798	1	0.189632	1.0896	1	0.541417	1.16276	1	1.20279	1.73418	1	3.99162	8.11246	6	3.99162	8.11246	6
>sp|O95502|NPTXR_HUMAN Neuronal pentraxin receptor OS=Homo sapiens GN=NPTXR PE=2 SV=2																						0.260131	1.10049	1	-1.54292	1.78967	1	-0.622497	1.21671	1	-0.899363	1.50324	1	-0.0677915	1.01925	1	-1.17667	1.71593	1	-4.0491	8.34529	6	-4.0491	8.34529	6
>sp|O95522|PRA12_HUMAN PRAME family member 12 OS=Homo sapiens GN=PRAMEF12 PE=2 SV=1																						-0.661411	1.29547	1	0.640136	1.30226	1	-1.87419	1.84882	1	-3.44813	4.86018	1	-1.18194	1.46505	1	-1.40304	1.96625	1	-7.92858	12.738	6	-7.92858	12.738	6
>sp|O95613|PCNT_HUMAN Pericentrin OS=Homo sapiens GN=PCNT PE=1 SV=4	-0.343975	1.10981	1	-0.878361	1.28002	1	0.058887	1.01579	1	-0.510779	1.13407	1	-0.959327	1.63034	1	-0.58677	1.314	1	-3.22032	7.48403	6	0.104519	1.03539	2	-0.487608	1.17308	2	0.071404	1.02006	2	-0.404165	1.18485	2	0.11839	1.03017	2	-0.220303	1.08859	2	-0.817763	6.53214	12	-4.03809	14.0162	18
>sp|O95644|NFAC1_HUMAN Nuclear factor of activated T-cells, cytoplasmic 1 OS=Homo sapiens GN=NFATC1 PE=1 SV=3	0.998232	1.38446	1	-2.08392	1.93091	1	0.644211	1.2086	1	1.57029	1.52405	1	0.815028	1.54828	1	0.271629	1.14745	1	2.21547	8.74375	6																						2.21547	8.74375	6
>sp|O95672|ECEL1_HUMAN Endothelin-converting enzyme-like 1 OS=Homo sapiens GN=ECEL1 PE=2 SV=3	0.174503	1.05532	1	0.764308	1.24906	1	1.52565	1.51809	1	0.0914346	1.02333	1	-1.17988	1.8383	1	-0.391866	1.20503	1	0.984149	7.88912	6	2.44844	2.45137	1	0.352003	1.14194	1	-0.937279	1.34208	1	-1.30971	1.80911	1	-0.0285155	1.00801	1	0.158258	1.07527	1	0.683197	8.82778	6	1.66735	16.7169	12
>sp|O95714|HERC2_HUMAN E3 ubiquitin-protein ligase HERC2 OS=Homo sapiens GN=HERC2 PE=1 SV=2	0.375107	1.13276	1	0.16477	1.05447	1	0.398196	1.12649	1	-0.286753	1.08168	1	-0.15339	1.08605	1	-4.95484	12.1754	1	-4.45691	17.6568	6																						-4.45691	17.6568	6
>sp|O95782|AP2A1_HUMAN AP-2 complex subunit alpha-1 OS=Homo sapiens GN=AP2A1 PE=1 SV=3																						-1.03533	1.48945	1	0.335411	1.14649	1	1.13774	1.48414	1	1.08733	1.66402	1	0.114962	1.03551	1	0.109846	1.05337	1	1.74996	7.87298	6	1.74996	7.87298	6
>sp|O95785|WIZ_HUMAN Protein Wiz OS=Homo sapiens GN=WIZ PE=1 SV=2																						-7.56833	15.9871	1	-5.87745	9.23467	1	-0.071222	1.02395	1	-0.462171	1.24002	1	0.630712	1.2143	1	-0.0886624	1.04312	1	-13.4371	29.7431	6	-13.4371	29.7431	6
>sp|O95813|CER1_HUMAN Cerberus OS=Homo sapiens GN=CER1 PE=1 SV=1																						0.678941	1.28323	1	0.484839	1.20122	1	-0.672922	1.23578	1	-1.01467	1.58353	1	-0.202304	1.05843	1	0.281023	1.13769	1	-0.445098	7.49989	6	-0.445098	7.49989	6
>sp|O95897|NOE2_HUMAN Noelin-2 OS=Homo sapiens GN=OLFM2 PE=2 SV=2	-0.103315	1.03413	1	0.624829	1.2193	1	-0.284238	1.08684	1	0.237232	1.06543	1	-0.803508	1.53717	1	-0.256922	1.13866	1	-0.585922	7.08152	6																						-0.585922	7.08152	6
>sp|O95931|CBX7_HUMAN Chromobox protein homolog 7 OS=Homo sapiens GN=CBX7 PE=1 SV=1	-0.802768	1.32729	1	-1.73703	1.78125	1	-0.927421	1.33995	1	0.0944282	1.0279	1	0.474338	1.29702	1	-1.13057	1.78336	1	-4.02903	8.55676	6																						-4.02903	8.55676	6
>sp|O95935|TBX18_HUMAN T-box transcription factor TBX18 OS=Homo sapiens GN=TBX18 PE=2 SV=3																						-2.4794	2.65143	1	-1.19753	1.65176	1	-1.72817	1.81633	1	0.173236	1.08518	1	1.65155	1.67066	1	-0.0114264	1.00548	1	-3.59174	9.88083	6	-3.59174	9.88083	6
>sp|O96011|PX11B_HUMAN Peroxisomal membrane protein 11B OS=Homo sapiens GN=PEX11B PE=1 SV=1	-0.258879	1.09064	1	-0.772976	1.28373	1	-0.101815	1.03123	1	-0.650974	1.19722	1	-0.354886	1.21086	1	-1.25464	1.89047	1	-3.39417	7.70416	6	-1.57174	1.79315	1	0.0632087	1.02481	1	-0.104245	1.03418	1	0.00785764	1.00361	1	-0.15047	1.04457	1	-0.756606	1.42095	1	-2.512	7.32126	6	-5.90617	15.0254	12
>sp|O96019|ACL6A_HUMAN Actin-like protein 6A OS=Homo sapiens GN=ACTL6A PE=1 SV=1	-0.276657	1.08463	1	-0.0230913	1.00618	1	-1.24373	1.37167	1	-6.41453	4.54481	1	-0.674861	1.40123	1	-2.20295	2.69121	1	-10.8358	12.0997	6	-1.54515	1.7146	1	0.443863	1.16862	1	-0.152299	1.04643	1	-2.75858	3.32168	1	-2.48125	1.93461	1	-2.4393	2.85569	1	-8.93272	12.0416	6	-19.7685	24.1414	12
>sp|P00338|LDHA_HUMAN L-lactate dehydrogenase A chain OS=Homo sapiens GN=LDHA PE=1 SV=2																						-1.25303	1.60945	1	-0.204702	1.08467	1	0.1307	1.04445	1	0.540984	1.28408	1	-1.74652	1.65779	1	-0.962578	1.56597	1	-3.49516	8.24641	6	-3.49516	8.24641	6
>sp|P00387|NB5R3_HUMAN NADH-cytochrome b5 reductase 3 OS=Homo sapiens GN=CYB5R3 PE=1 SV=3	0.712027	1.23985	1	0.728095	1.22669	1	-0.379623	1.10569	1	0.93753	1.25775	1	0.88987	1.57337	1	1.25664	1.7936	1	4.14454	8.19695	6	0.0283192	1.01051	1	1.07497	1.50538	1	0.538621	1.18641	1	0.986742	1.56566	1	-0.424538	1.1269	1	0.502299	1.25961	1	2.70642	7.65447	6	6.85096	15.8514	12
>sp|P00450|CERU_HUMAN Ceruloplasmin OS=Homo sapiens GN=CP PE=1 SV=1	-0.080056	1.02033	64	-0.221032	1.04163	64	-0.912528	1.20468	64	-0.413985	1.08672	64	-0.340724	1.17174	64	-0.370924	1.13918	64	-2.33925	6.66429	384	-0.1181	1.03461	54	-0.470905	1.13259	54	-0.597465	1.14822	54	-0.225205	1.08974	54	0.239634	1.0522	54	0.0794976	1.02339	54	-1.09254	6.48076	324	-3.43179	13.145	708
>sp|P00488|F13A_HUMAN Coagulation factor XIII A chain OS=Homo sapiens GN=F13A1 PE=1 SV=4	-0.0775192	1.01991	16	-1.07574	1.22737	16	0.0752701	1.01575	16	-0.0837451	1.01718	16	-0.598294	1.3227	16	-0.493423	1.19307	16	-2.25345	6.79597	96	0.259547	1.07839	17	-0.718683	1.21245	17	-0.988048	1.26037	17	-0.596606	1.25733	17	-0.540168	1.12292	17	-0.598103	1.19483	17	-3.18206	7.12629	102	-5.43551	13.9223	198
>sp|P00734|THRB_HUMAN Prothrombin OS=Homo sapiens GN=F2 PE=1 SV=2	-0.257117	1.06721	24	0.632649	1.1262	24	0.0370548	1.00766	24	-0.668776	1.14485	24	-1.59327	2.10246	24	-0.920843	1.38651	24	-2.7703	7.8349	144	-0.0368849	1.01076	20	-1.05435	1.32528	20	-0.920503	1.23975	20	-1.07532	1.51	20	-1.75875	1.45707	20	-0.78942	1.26317	20	-5.63523	7.80603	120	-8.40553	15.6409	264
>sp|P00736|C1R_HUMAN Complement C1r subcomponent OS=Homo sapiens GN=C1R PE=1 SV=2	-0.181137	1.04695	21	-0.263776	1.05099	21	0.293157	1.06237	21	-0.865312	1.19155	21	-1.0203	1.60985	21	-0.742644	1.30232	21	-2.78001	7.26403	126	0.140981	1.04174	20	-0.367261	1.10304	20	-0.727807	1.18518	20	-0.847029	1.38347	20	-1.46303	1.36762	20	-0.469108	1.14892	20	-3.73325	7.22997	120	-6.51326	14.494	246
>sp|P00738|HPT_HUMAN Haptoglobin OS=Homo sapiens GN=HP PE=1 SV=1	1.25478	1.3744	17	1.42498	1.30904	17	-1.42908	1.34336	17	5.48804	3.03989	17	0.508064	1.26763	17	0.721362	1.29306	17	7.96815	9.62737	102	-2.118	1.84884	17	0.0261173	1.007	17	1.54753	1.4357	17	0.57316	1.24572	17	2.72947	1.79367	17	0.348589	1.10891	17	3.10687	8.43985	102	11.075	18.0672	204
>sp|P00739|HPTR_HUMAN Haptoglobin-related protein OS=Homo sapiens GN=HPR PE=1 SV=2	1.89915	1.61576	24	1.50393	1.32522	24	-0.847818	1.19039	24	1.58084	1.37603	24	1.09097	1.66287	24	1.51473	1.71037	24	6.7418	8.88065	144	-0.926071	1.30737	24	1.86403	1.64245	24	1.94778	1.57376	24	1.38488	1.69895	24	2.1346	1.5771	24	1.10864	1.38594	24	7.51385	9.18557	144	14.2556	18.0662	288
>sp|P00747|PLMN_HUMAN Plasminogen OS=Homo sapiens GN=PLG PE=1 SV=2	-0.302525	1.07909	48	0.418406	1.08048	48	0.532863	1.11502	48	-0.522668	1.11081	48	-1.51977	2.02827	48	-0.473296	1.18119	48	-1.86699	7.59486	288	0.710419	1.22725	47	-0.470547	1.13256	47	-0.919631	1.23719	47	-0.927911	1.42503	47	-1.52728	1.38326	47	-0.93841	1.31427	47	-4.07336	7.71956	282	-5.94035	15.3144	570
>sp|P00748|FA12_HUMAN Coagulation factor XII OS=Homo sapiens GN=F12 PE=1 SV=3	0.492228	1.13514	8	-0.536232	1.11163	8	0.565877	1.12724	8	-1.61305	1.39459	8	-0.85858	1.49726	8	-0.370278	1.14495	8	-2.32004	7.41082	48	0.664617	1.2164	8	-0.253301	1.07176	8	-0.157414	1.03828	8	-0.357221	1.14833	8	-1.31485	1.33196	8	-0.567207	1.19081	8	-1.98538	6.99754	48	-4.30541	14.4084	96
>sp|P00751|CFAB_HUMAN Complement factor B OS=Homo sapiens GN=CFB PE=1 SV=2	-0.358817	1.09522	19	-0.59341	1.11866	19	-1.19636	1.2804	19	-0.10585	1.02169	19	-0.366812	1.18678	19	-0.0732822	1.02644	19	-2.69453	6.72918	114	-0.625101	1.19912	19	-0.912752	1.27676	19	-0.447784	1.11043	19	-0.0353659	1.01366	19	-0.288434	1.06379	19	-0.319792	1.09956	19	-2.62923	6.76331	114	-5.32376	13.4925	228
>sp|P01008|ANT3_HUMAN Antithrombin-III OS=Homo sapiens GN=SERPINC1 PE=1 SV=1	-0.194771	1.05403	4	0.0321886	1.00714	4	-0.368546	1.08728	4	-1.44503	1.36928	4	-0.982389	1.60411	4	-0.486542	1.20937	4	-3.44509	7.33122	24	-0.169508	1.05365	4	-0.892755	1.29849	4	-0.162127	1.04187	4	-0.238023	1.09941	4	-0.501491	1.12202	4	0.032459	1.01093	4	-1.93145	6.62637	24	-5.37654	13.9576	48
>sp|P01009|A1AT_HUMAN Alpha-1-antitrypsin OS=Homo sapiens GN=SERPINA1 PE=1 SV=3	0.895021	1.25403	24	-0.669704	1.13394	24	0.0106302	1.00219	24	1.87881	1.462	24	0.893311	1.51677	24	0.414076	1.15822	24	3.42215	7.52716	144	-1.12793	1.38712	20	0.726964	1.21444	20	0.827007	1.21313	20	1.69769	1.9171	20	2.45771	1.69248	20	1.33898	1.48671	20	5.92042	8.91098	120	9.34257	16.4381	264
>sp|P01011|AACT_HUMAN Alpha-1-antichymotrypsin OS=Homo sapiens GN=SERPINA3 PE=1 SV=2	0.416724	1.11831	4	-0.0708363	1.01556	4	-0.134556	1.03071	4	-0.182639	1.04024	4	-0.322281	1.16708	4	-0.429688	1.18126	4	-0.723276	6.55316	24	0.00872888	1.00265	5	0.895982	1.29222	5	0.544779	1.14449	5	0.725901	1.33147	5	1.14493	1.29496	5	1.07163	1.41713	5	4.39195	7.48293	30	3.66868	14.0361	54
>sp|P01019|ANGT_HUMAN Angiotensinogen OS=Homo sapiens GN=AGT PE=1 SV=1	-1.01343	1.31629	3	0.154862	1.03531	3	-0.491129	1.1187	3	-0.649544	1.15251	3	0.0100062	1.00483	3	0.280932	1.11722	3	-1.7083	6.74487	18	-0.519693	1.17752	3	-0.681222	1.22789	3	0.0273494	1.00713	3	-0.330011	1.14225	3	0.560514	1.14097	3	0.00658314	1.00229	3	-0.936479	6.69806	18	-2.64478	13.4429	36
>sp|P01023|A2MG_HUMAN Alpha-2-macroglobulin OS=Homo sapiens GN=A2M PE=1 SV=3	0.12567	1.03204	126	-0.543492	1.10489	126	-0.651686	1.14179	126	-0.0472483	1.00952	126	0.975638	1.57375	126	1.13105	1.48604	126	0.989932	7.34803	756	-0.988228	1.32859	127	0.629463	1.18043	127	0.281419	1.06705	127	1.02378	1.47722	128	0.239956	1.05214	128	0.379225	1.11591	128	1.56562	7.22135	765	2.55555	14.5694	1521
>sp|P01024|CO3_HUMAN Complement C3 OS=Homo sapiens GN=C3 PE=1 SV=2	-0.188931	1.04854	162	-0.0548179	1.0101	162	-0.204302	1.04243	162	0.146367	1.02977	162	-1.10612	1.67206	162	-0.868502	1.3553	162	-2.27631	7.1582	972	-0.179615	1.05299	160	-0.259368	1.07072	160	-0.560547	1.13796	160	-0.794032	1.35333	160	-1.15177	1.27622	160	-0.555314	1.1741	160	-3.50065	7.06531	960	-5.77695	14.2235	1932
>sp|P01031|CO5_HUMAN Complement C5 OS=Homo sapiens GN=C5 PE=1 SV=4	-0.0824986	1.02096	66	0.206989	1.03894	66	0.256495	1.05374	66	0.437877	1.09195	66	-0.615451	1.33148	66	-0.384661	1.14469	66	-0.18125	6.68175	396	0.0986914	1.02884	64	0.249697	1.06822	64	-0.336141	1.08083	64	-0.400936	1.1653	64	-0.325302	1.0715	64	-0.0728121	1.02138	64	-0.786803	6.43607	384	-0.968053	13.1178	780
>sp|P01042|KNG1_HUMAN Kininogen-1 OS=Homo sapiens GN=KNG1 PE=1 SV=2	-0.275202	1.07532	5	0.242268	1.05212	5	0.0103428	1.00227	5	-0.841859	1.19541	5	-1.11292	1.6975	5	-0.410789	1.16827	5	-2.38815	7.19089	30	0.236478	1.07473	5	-0.590056	1.18509	5	-0.707921	1.19255	5	-0.434672	1.18756	5	-1.27571	1.33598	5	-0.0428153	1.01413	5	-2.81469	6.99005	30	-5.20285	14.1809	60
>sp|P01189|COLI_HUMAN Pro-opiomelanocortin OS=Homo sapiens GN=POMC PE=1 SV=2	-1.00802	1.35371	1	0.0422471	1.0118	1	-0.34568	1.09515	1	-0.60973	1.16013	1	0.481713	1.2766	1	-2.16958	2.71078	1	-3.60904	8.60817	6	-1.92704	2.06509	1	0.333681	1.14324	1	0.150269	1.05125	1	0.203155	1.09875	1	0.069713	1.02092	1	-3.42885	4.85034	1	-4.59908	11.2296	6	-8.20812	19.8378	12
>sp|P01258|CALC_HUMAN Calcitonin OS=Homo sapiens GN=CALCA PE=1 SV=2																						-0.0036583	1.00129	1	-0.866202	1.35549	1	-0.712543	1.23716	1	0.119057	1.0535	1	-1.13729	1.3552	1	-0.0199205	1.00865	1	-2.62055	7.0113	6	-2.62055	7.0113	6
>sp|P01266|THYG_HUMAN Thyroglobulin OS=Homo sapiens GN=TG PE=1 SV=5	-0.639659	1.22064	1	-0.910094	1.30517	1	0.842009	1.26335	1	-0.714597	1.20161	1	0.0444331	1.02334	1	0.651304	1.3666	1	-0.726604	7.38071	6	-0.702947	1.27541	1	-2.16523	2.08859	1	0.217872	1.06626	1	-0.324404	1.15057	1	-0.462359	1.13057	1	0.0566516	1.02432	1	-3.38041	7.73572	6	-4.10702	15.1164	12
>sp|P01571|IFN17_HUMAN Interferon alpha-17 OS=Homo sapiens GN=IFNA17 PE=1 SV=2																						-0.68983	1.28988	1	-0.75858	1.33371	1	0.0449875	1.01439	1	-0.277878	1.13477	1	-0.597447	1.18491	1	0.0539236	1.02517	1	-2.22482	6.98283	6	-2.22482	6.98283	6
>sp|P01579|IFNG_HUMAN Interferon gamma OS=Homo sapiens GN=IFNG PE=1 SV=1	0.337212	1.10932	1	0.322661	1.09803	1	0.569782	1.16776	1	0.214185	1.05509	1	0.209584	1.1142	1	0.23365	1.11747	1	1.88707	6.66189	6																						1.88707	6.66189	6
>sp|P01591|IGJ_HUMAN Immunoglobulin J chain OS=Homo sapiens GN=IGJ PE=1 SV=4	1.18434	1.35786	6	-0.168852	1.03423	6	-0.670652	1.15317	6	0.85683	1.19377	6	1.11297	1.68846	6	0.56087	1.22937	6	2.87551	7.65688	36	-0.813038	1.27134	6	0.861325	1.26633	6	0.89234	1.23821	6	0.909868	1.423	6	0.823406	1.19699	6	0.359826	1.11835	6	3.03373	7.51421	36	5.90923	15.1711	72
>sp|P01593|KV101_HUMAN Ig kappa chain V-I region AG OS=Homo sapiens PE=1 SV=1	0.666319	1.19324	3	0.491622	1.11073	3	0.0218985	1.00485	3	2.11787	1.56805	3	0.79635	1.46099	3	0.410885	1.17138	3	4.50495	7.50924	18	-0.38953	1.12508	3	0.0359427	1.01025	3	0.988844	1.27749	3	1.3848	1.72544	3	2.18954	1.63441	3	0.937762	1.36385	3	5.14736	8.13652	18	9.65231	15.6458	36
>sp|P01596|KV104_HUMAN Ig kappa chain V-I region CAR OS=Homo sapiens PE=1 SV=1	0.286657	1.07994	3	0.162915	1.03628	3	-0.56997	1.13616	3	-0.0583945	1.01263	3	0.0864143	1.0422	3	-0.285898	1.11789	3	-0.378275	6.42511	18	0.299768	1.09708	2	-0.0559503	1.01647	2	0.82773	1.23488	2	0.468655	1.2059	2	0.0382496	1.00883	2	0.212559	1.07692	2	1.79101	6.64008	12	1.41274	13.0652	30
>sp|P01597|KV105_HUMAN Ig kappa chain V-I region DEE OS=Homo sapiens PE=1 SV=1	0.564219	1.18045	1	-0.246607	1.06824	1	-0.385227	1.10317	1	-0.336499	1.08327	1	0.237885	1.1267	1	0.226994	1.1082	1	0.0607639	6.67003	6	0.0460998	1.01477	2	-0.269226	1.08559	2	1.30175	1.41148	2	0.44912	1.20074	2	0.168607	1.0409	2	0.655561	1.26973	2	2.35191	7.02321	12	2.41267	13.6932	18
>sp|P01598|KV106_HUMAN Ig kappa chain V-I region EU OS=Homo sapiens PE=1 SV=1	0.491002	1.16067	1	0.427248	1.12798	1	0.102626	1.02768	1	-0.788528	1.214	1	-0.0116359	1.00595	1	-0.173888	1.08432	1	0.0468243	6.62059	6	0.526546	1.19571	1	0.29076	1.1018	1	1.15233	1.39271	1	0.543048	1.26031	1	-1.27894	1.38558	1	0.664569	1.3168	1	1.89831	7.65291	6	1.94513	14.2735	12
>sp|P01599|KV107_HUMAN Ig kappa chain V-I region Gal OS=Homo sapiens PE=1 SV=1	-0.0249889	1.00849	1	-1.29373	1.51828	1	-0.341627	1.10894	1	0.530085	1.15881	1	0.146337	1.08236	1	-0.290482	1.15966	1	-1.27441	7.03655	6																						-1.27441	7.03655	6
>sp|P01602|KV110_HUMAN Ig kappa chain V-I region HK102 (Fragment) OS=Homo sapiens GN=IGKV1-5 PE=4 SV=1	-0.34358	1.09858	2	-1.96686	1.57045	2	-2.3203	1.70808	2	1.48403	1.38555	2	0.852215	1.50928	2	0.592117	1.26992	2	-1.70237	8.54187	12	-1.10358	1.41407	2	-0.802029	1.27184	2	-0.752872	1.21601	2	1.32007	1.70459	2	1.79201	1.52208	2	0.895398	1.37633	2	1.349	8.50492	12	-0.353374	17.0468	24
>sp|P01603|KV111_HUMAN Ig kappa chain V-I region Ka OS=Homo sapiens PE=1 SV=1	0.810713	1.26699	1	0.349127	1.09654	1	0.451983	1.12082	1	0.962637	1.25367	1	0.458173	1.2562	1	-2.26483	2.7471	1	0.767805	8.74132	6	0.154968	1.05308	1	0.928187	1.35223	1	2.21843	1.87051	1	0.619147	1.29791	1	1.37392	1.4112	1	-2.81513	3.13109	1	2.47952	10.116	6	3.24733	18.8573	12
>sp|P01605|KV113_HUMAN Ig kappa chain V-I region Lay OS=Homo sapiens PE=1 SV=1	1.12539	1.35397	4	0.0422547	1.00926	4	-0.0141394	1.00319	4	-0.118816	1.02607	4	0.0932585	1.04571	4	-0.339109	1.1405	4	0.788843	6.5787	24	-1.09089	1.43845	1	0.224161	1.07554	1	0.526876	1.15975	1	0.292962	1.13131	1	0.0252598	1.00634	1	-0.524918	1.23784	1	-0.546553	7.04922	6	0.242289	13.6279	30
>sp|P01608|KV116_HUMAN Ig kappa chain V-I region Roy OS=Homo sapiens PE=1 SV=1	1.18653	1.41964	1	0.650351	1.1917	1	0.493797	1.13508	1	-0.900058	1.23912	1	-0.0917846	1.04713	1	-0.023562	1.01073	1	1.31527	7.0434	6	-0.801584	1.31003	1	0.223383	1.07663	1	1.10676	1.37181	1	-0.339765	1.15505	1	-0.378817	1.10105	1	0.357489	1.15846	1	0.167466	7.17303	6	1.48274	14.2164	12
>sp|P01609|KV117_HUMAN Ig kappa chain V-I region Scw OS=Homo sapiens PE=1 SV=1	0.400991	1.12292	2	0.667375	1.18411	2	0.424501	1.11157	2	-0.606664	1.15332	2	-0.500813	1.28231	2	-0.609582	1.29685	2	-0.224191	7.15108	12	0.888348	1.35371	1	0.874104	1.34045	1	1.0613	1.35889	1	-0.136721	1.06014	1	-0.297881	1.07972	1	-0.135165	1.0578	1	2.25399	7.25071	6	2.0298	14.4018	18
>sp|P01610|KV118_HUMAN Ig kappa chain V-I region WEA OS=Homo sapiens PE=1 SV=1	0.823635	1.26405	2	0.703024	1.19013	2	1.40413	1.41013	2	-0.200878	1.04753	2	-0.191388	1.09907	2	-0.997284	1.52336	2	1.54124	7.53428	12	-0.67483	1.24773	2	-0.657136	1.23245	2	0.160243	1.04506	2	-0.0831252	1.03507	2	0.340026	1.08816	2	-1.20559	1.5714	2	-2.12041	7.21988	12	-0.579167	14.7542	24
>sp|P01611|KV119_HUMAN Ig kappa chain V-I region Wes OS=Homo sapiens PE=1 SV=1	0.535856	1.1544	3	-0.570407	1.13281	3	-0.192616	1.04412	3	-0.386203	1.08656	3	0.190019	1.0952	3	0.165516	1.06672	3	-0.257834	6.57981	18	-0.133245	1.04216	2	-0.376239	1.11661	2	0.291965	1.07753	2	0.0512555	1.02072	2	-0.45158	1.10974	2	0.150987	1.05422	2	-0.466856	6.42097	12	-0.72469	13.0008	30
>sp|P01612|KV120_HUMAN Ig kappa chain V-I region Mev OS=Homo sapiens PE=1 SV=1	0.218899	1.06145	3	-0.067698	1.01539	3	0.700109	1.17463	3	-0.682763	1.16182	3	-0.714055	1.41138	3	-0.280533	1.11778	3	-0.82604	6.94245	18	0.348901	1.1224	2	-0.49832	1.17376	2	0.319709	1.09221	2	-0.754178	1.36871	2	-1.69525	1.52748	2	-0.387939	1.15861	2	-2.66707	7.44317	12	-3.49312	14.3856	30
>sp|P01613|KV121_HUMAN Ig kappa chain V-I region Ni OS=Homo sapiens PE=1 SV=1	-0.0739989	1.02208	1	-0.436858	1.12438	1	-0.187498	1.04914	1	-0.591101	1.1512	1	-0.474592	1.26826	1	-0.534367	1.2726	1	-2.29841	6.88765	6	0.39672	1.14538	1	-0.580082	1.21318	1	0.140008	1.04121	1	-0.69203	1.34255	1	-1.7869	1.58198	1	-0.346293	1.15415	1	-2.86858	7.47845	6	-5.16699	14.3661	12
>sp|P01614|KV201_HUMAN Ig kappa chain V-II region Cum OS=Homo sapiens PE=1 SV=1	1.20351	1.39012	2	0.852576	1.21709	2	0.287471	1.06874	2	0.636461	1.15019	2	0.242016	1.12414	2	-0.214088	1.09056	2	3.00795	7.04085	12	-0.368704	1.12226	2	1.24444	1.44902	2	1.19161	1.36141	2	0.714924	1.33393	2	0.689275	1.17434	2	0.168459	1.06176	2	3.64	7.50272	12	6.64795	14.5436	24
>sp|P01615|KV202_HUMAN Ig kappa chain V-II region FR OS=Homo sapiens PE=1 SV=1	1.73075	1.63841	2	-0.677047	1.18405	2	0.0583815	1.01444	2	0.0512418	1.01192	2	0.148363	1.07628	2	-0.270607	1.12189	2	1.04108	7.04699	12	-0.541948	1.19597	2	0.562288	1.20177	2	0.5896	1.17736	2	-0.00508244	1.00213	2	-1.0664	1.3044	2	-0.148837	1.05882	2	-0.610376	6.94046	12	0.430702	13.9875	24
>sp|P01616|KV203_HUMAN Ig kappa chain V-II region MIL OS=Homo sapiens PE=1 SV=1	-1.53029	1.57028	1	-0.512915	1.14789	1	0.0982242	1.02551	1	-0.505222	1.12799	1	-0.352359	1.19313	1	-1.82871	2.28392	1	-4.63127	8.34872	6	0.644366	1.23868	1	-0.306915	1.10389	1	-0.0713048	1.02015	1	-0.248123	1.1097	1	-0.399939	1.10491	1	-1.74789	2.02382	1	-2.12981	7.60114	6	-6.76108	15.9499	12
>sp|P01617|KV204_HUMAN Ig kappa chain V-II region TEW OS=Homo sapiens PE=1 SV=1	0.460252	1.13303	2	0.127466	1.02923	2	-0.376713	1.08977	2	-0.104792	1.02307	2	-0.243542	1.12427	2	-0.342665	1.14695	2	-0.479994	6.54632	12	0.104994	1.03297	2	0.580795	1.18467	2	0.0972387	1.02507	2	0.288808	1.12225	2	-0.774031	1.19455	2	-1.00849	1.42101	2	-0.710683	6.98053	12	-1.19068	13.5268	24
>sp|P01619|KV301_HUMAN Ig kappa chain V-III region B6 OS=Homo sapiens PE=1 SV=1	0.0449391	1.01355	1	-0.611949	1.1839	1	-0.261285	1.07073	1	-1.03921	1.28644	1	-0.261501	1.14154	1	-0.0367253	1.01704	1	-2.16573	6.71319	6	-0.588902	1.21898	1	-0.267448	1.09206	1	0.768061	1.2442	1	0.349351	1.15956	1	0.347837	1.09199	1	0.316073	1.13858	1	0.924973	6.94537	6	-1.24076	13.6586	12
>sp|P01620|KV302_HUMAN Ig kappa chain V-III region SIE OS=Homo sapiens PE=1 SV=1	0.568784	1.15899	5	-0.323261	1.0674	5	-0.326612	1.07235	5	-0.499569	1.1093	5	-0.0800809	1.03848	5	-0.524511	1.21489	5	-1.18525	6.6614	30	-0.553623	1.17853	5	0.545103	1.16233	5	0.861227	1.23071	5	0.339403	1.14111	5	0.275396	1.06234	5	-0.163286	1.05277	5	1.30422	6.8278	30	0.118969	13.4892	60
>sp|P01621|KV303_HUMAN Ig kappa chain V-III region NG9 (Fragment) OS=Homo sapiens PE=1 SV=1	0.681987	1.20495	2	0.379128	1.09096	2	0.715177	1.17951	2	0.552025	1.12892	2	0.262025	1.13493	2	0.1225	1.05071	2	2.71284	6.78999	12	0.344186	1.11157	3	1.30555	1.46238	3	1.0145	1.2922	3	0.460437	1.20122	3	0.163932	1.03823	3	-0.116599	1.04038	3	3.17201	7.14598	18	5.88485	13.936	30
>sp|P01622|KV304_HUMAN Ig kappa chain V-III region Ti OS=Homo sapiens PE=1 SV=1	0.276982	1.08946	1	-0.00189445	1.00055	1	0.0220264	1.00605	1	-1.4224	1.4315	1	-0.471035	1.27558	1	-0.553811	1.30178	1	-2.15013	7.10493	6	0.90251	1.41268	1	0.321651	1.13482	1	0.738593	1.27537	1	0.0380497	1.01778	1	0.619392	1.20266	1	-0.195965	1.09643	1	2.42423	7.13974	6	0.274096	14.2447	12
>sp|P01624|KV306_HUMAN Ig kappa chain V-III region POM OS=Homo sapiens PE=1 SV=1	1.11227	1.37203	2	0.411866	1.10757	2	0.127161	1.03154	2	0.0463535	1.01074	2	0.0506939	1.02533	2	-0.518508	1.24438	2	1.22983	6.7916	12	-0.469542	1.15734	3	-0.132359	1.04017	3	0.303065	1.0809	3	-0.0813451	1.03321	3	-0.111372	1.02623	3	-1.91674	1.93997	3	-2.40829	7.27782	18	-1.17846	14.0694	30
>sp|P01625|KV402_HUMAN Ig kappa chain V-IV region Len OS=Homo sapiens PE=1 SV=2	0.41503	1.11903	2	-0.217931	1.05035	2	-0.774937	1.193	2	5.15122	3.06136	2	2.3674	3.11979	2	0.971133	1.47402	2	7.91192	11.0176	12	-0.55445	1.18649	2	0.552914	1.17456	2	1.41025	1.43121	2	3.03416	3.35467	2	5.62951	3.63348	2	1.70512	1.80896	2	11.7775	12.5894	12	19.6894	23.6069	24
>sp|P01699|LV101_HUMAN Ig lambda chain V-I region VOR OS=Homo sapiens PE=1 SV=1	1.73333	1.6302	2	-1.39397	1.40319	2	-0.7596	1.20058	2	-0.115582	1.02663	2	0.172474	1.08835	2	0.176863	1.07678	2	-0.186482	7.42575	12	-0.206582	1.06834	2	0.951355	1.34202	2	1.8098	1.62162	2	0.346611	1.15239	2	0.00640634	1.00154	2	0.0516688	1.01915	2	2.95926	7.20506	12	2.77277	14.6308	24
>sp|P01700|LV102_HUMAN Ig lambda chain V-I region HA OS=Homo sapiens PE=1 SV=1	0.108774	1.03031	2	-1.16204	1.30829	2	-0.31618	1.07616	2	-0.0966477	1.02157	2	0.028033	1.01366	2	-0.318522	1.13797	2	-1.75658	6.58798	12	-0.765007	1.26895	2	-0.0331897	1.00987	2	0.417801	1.11352	2	0.150701	1.06241	2	0.181987	1.04313	2	-0.390515	1.14771	2	-0.438222	6.64559	12	-2.1948	13.2336	24
>sp|P01701|LV103_HUMAN Ig lambda chain V-I region NEW OS=Homo sapiens PE=1 SV=1	0.775708	1.24553	2	0.482534	1.12638	2	0.149068	1.03695	2	-0.970998	1.24929	2	-0.077246	1.03882	2	-0.917864	1.47213	2	-0.558797	7.1691	12	0.199589	1.06587	2	0.507675	1.17	2	2.56445	1.9795	2	0.362859	1.16008	2	-1.29104	1.36174	2	-0.274837	1.10581	2	2.0687	7.843	12	1.5099	15.0121	24
>sp|P01702|LV104_HUMAN Ig lambda chain V-I region NIG-64 OS=Homo sapiens PE=1 SV=1	0.910714	1.30947	1	0.466195	1.13462	1	0.727054	1.20598	1	-1.1149	1.30533	1	0.311286	1.16941	1	-0.891964	1.49946	1	0.408385	7.62427	6	-0.454529	1.16808	1	1.34637	1.57725	1	1.15162	1.39707	1	0.586912	1.28662	1	1.22882	1.374	1	0.649412	1.31316	1	4.5086	8.11617	6	4.91699	15.7404	12
>sp|P01705|LV202_HUMAN Ig lambda chain V-II region NEI OS=Homo sapiens PE=1 SV=1	0.195195	1.06596	1	-1.59155	1.65545	1	-1.34019	1.48172	1	0.658355	1.19348	1	0.648524	1.41615	1	0.815504	1.51146	1	-0.614163	8.32423	6																						-0.614163	8.32423	6
>sp|P01707|LV204_HUMAN Ig lambda chain V-II region TRO OS=Homo sapiens PE=1 SV=1	0.240441	1.07969	1	-1.87373	1.73498	1	-1.51578	1.52235	1	2.86489	2.07451	1	1.63085	2.32801	1	-0.0326355	1.0157	1	1.31404	9.75524	6																						1.31404	9.75524	6
>sp|P01708|LV205_HUMAN Ig lambda chain V-II region BUR OS=Homo sapiens PE=1 SV=1	0.51774	1.15602	2	-0.244781	1.06054	2	-0.319259	1.07916	2	-0.561525	1.13523	2	-0.73544	1.4331	2	-0.543208	1.25247	2	-1.88647	7.11652	12	-0.998845	1.37051	2	-0.0277916	1.00845	2	-0.279588	1.07593	2	-0.0371559	1.01518	2	-0.916057	1.24157	2	-0.579944	1.23149	2	-2.83938	6.94313	12	-4.72585	14.0597	24
>sp|P01712|LV209_HUMAN Ig lambda chain V-II region WIN OS=Homo sapiens PE=1 SV=1																						-0.35112	1.14817	1	1.29589	1.70362	1	-1.4087	1.5908	1	-0.231992	1.11468	1	-2.04144	1.84058	1	0.291569	1.14936	1	-2.44579	8.5472	6	-2.44579	8.5472	6
>sp|P01714|LV301_HUMAN Ig lambda chain V-III region SH OS=Homo sapiens PE=1 SV=1	-0.523935	1.16579	1	-0.484904	1.13738	1	-1.12271	1.32895	1	-1.63995	1.47202	1	-0.482839	1.27239	1	-1.09927	1.63696	1	-5.35361	8.01348	6	-0.770754	1.29143	1	-0.702853	1.25381	1	-0.544771	1.16454	1	-0.156673	1.0679	1	-0.171227	1.04357	1	-0.310221	1.13329	1	-2.6565	6.95455	6	-8.01011	14.968	12
>sp|P01715|LV401_HUMAN Ig lambda chain V-IV region Bau OS=Homo sapiens PE=1 SV=1	0.475058	1.1683	1	0.653847	1.23193	1	1.09826	1.38434	1	-1.0306	1.32132	1	0.19538	1.11081	1	0.418899	1.23721	1	1.81084	7.45392	6	0.999522	1.41662	1	-0.323524	1.11924	1	0.892582	1.30292	1	-0.327875	1.15333	1	-0.548091	1.15557	1	0.107715	1.04735	1	0.80033	7.19502	6	2.61117	14.6489	12
>sp|P01717|LV403_HUMAN Ig lambda chain V-IV region Hil OS=Homo sapiens PE=1 SV=1	0.128194	1.038	1	0.144437	1.03868	1	0.531181	1.14278	1	-0.370922	1.09073	1	-0.603066	1.34968	1	-0.63965	1.32996	1	-0.809827	6.98983	6	0.825167	1.31302	1	-0.0432176	1.01388	1	0.791491	1.24595	1	-0.67657	1.32667	1	-1.07933	1.30606	1	-0.813899	1.38587	1	-0.996362	7.59145	6	-1.80619	14.5813	12
>sp|P01721|LV601_HUMAN Ig lambda chain V-VI region AR OS=Homo sapiens PE=1 SV=1	0.673875	1.2515	1	0.590649	1.21046	1	0.520855	1.16899	1	-1.40246	1.46755	1	-0.50433	1.31199	1	-0.848699	1.5391	1	-0.970112	7.94959	6																						-0.970112	7.94959	6
>sp|P01743|HV102_HUMAN Ig heavy chain V-I region HG3 OS=Homo sapiens PE=4 SV=1	-0.46969	1.13196	4	0.255675	1.0553	4	-1.50613	1.39137	4	-1.23807	1.29954	4	-0.3594	1.18629	4	-0.232915	1.0927	4	-3.55053	7.15716	24	-0.727789	1.24922	3	-0.0733513	1.0214	3	-0.700281	1.19214	3	0.562789	1.25024	3	-0.229993	1.05367	3	-0.46576	1.17004	3	-1.63438	6.93672	18	-5.18491	14.0939	42
>sp|P01761|HV106_HUMAN Ig heavy chain V-I region SIE OS=Homo sapiens PE=1 SV=1	0.826625	1.32063	1	-0.229411	1.07704	1	0.334236	1.10623	1	-1.62193	1.56228	1	-0.360855	1.21508	1	-0.684785	1.41746	1	-1.73612	7.69872	6																						-1.73612	7.69872	6
>sp|P01762|HV301_HUMAN Ig heavy chain V-III region TRO OS=Homo sapiens PE=1 SV=1	-0.390188	1.13709	1	-1.22597	1.47817	1	-0.325641	1.1015	1	-0.69546	1.2087	1	-0.0894833	1.04933	1	-0.589837	1.34892	1	-3.31658	7.3237	6																						-3.31658	7.3237	6
>sp|P01763|HV302_HUMAN Ig heavy chain V-III region WEA OS=Homo sapiens PE=1 SV=1	-0.0843893	1.02321	2	0.0702246	1.01607	2	-0.588422	1.14418	2	0.938088	1.22707	2	0.452325	1.24337	2	0.391847	1.17026	2	1.17967	6.82416	12	-0.909986	1.32509	2	0.596357	1.1906	2	0.648384	1.17996	2	0.628238	1.28551	2	0.618361	1.15292	2	0.387068	1.14474	2	1.96842	7.27883	12	3.1481	14.103	24
>sp|P01764|HV303_HUMAN Ig heavy chain V-III region VH26 OS=Homo sapiens PE=1 SV=1	0.361196	1.0995	4	-0.428836	1.09345	4	-1.35677	1.34372	4	1.18496	1.28309	4	0.565446	1.30747	4	0.0244467	1.0093	4	0.350439	7.13652	24	-1.03417	1.36283	4	1.06181	1.34547	4	0.792618	1.21338	4	0.88932	1.41602	4	0.327684	1.07538	4	-0.0775773	1.02528	4	1.95968	7.43836	24	2.31012	14.5749	48
>sp|P01765|HV304_HUMAN Ig heavy chain V-III region TIL OS=Homo sapiens PE=1 SV=1	0.171836	1.05099	1	-0.421428	1.11598	1	-1.11899	1.32188	1	0.694892	1.17541	1	0.0926468	1.04699	1	-0.501395	1.24892	1	-1.08244	6.96017	6	-0.603828	1.21879	1	0.0944636	1.03025	1	0.930105	1.29201	1	0.565961	1.26526	1	0.258153	1.06532	1	-0.704858	1.32334	1	0.539997	7.19497	6	-0.542441	14.1551	12
>sp|P01766|HV305_HUMAN Ig heavy chain V-III region BRO OS=Homo sapiens PE=1 SV=1	0.52737	1.14999	3	-0.568025	1.12878	3	-0.792443	1.19103	3	1.03036	1.24453	3	0.425681	1.22458	3	-0.203672	1.0815	3	0.419268	7.0204	18	-0.793416	1.27098	3	0.734112	1.23114	3	0.610195	1.16288	3	0.515234	1.22487	3	0.674466	1.16325	3	-0.229334	1.0787	3	1.51126	7.13182	18	1.93052	14.1522	36
>sp|P01767|HV306_HUMAN Ig heavy chain V-III region BUT OS=Homo sapiens PE=1 SV=1	-0.760422	1.23249	2	-0.589491	1.14698	2	-1.37105	1.37594	2	0.943454	1.23188	2	-0.101066	1.0502	2	0.0417659	1.01715	2	-1.83681	7.05465	12	-0.51777	1.18582	1	-0.175963	1.0575	1	-1.10943	1.35953	1	0.353614	1.15887	1	-0.259193	1.06597	1	-0.483228	1.21292	1	-2.19197	7.04061	6	-4.02878	14.0953	18
>sp|P01770|HV309_HUMAN Ig heavy chain V-III region NIE OS=Homo sapiens PE=1 SV=1	0.274903	1.08326	1	-1.05569	1.31975	1	-0.582711	1.15766	1	1.4744	1.41204	1	0.345407	1.18741	1	0.113499	1.05191	1	0.569812	7.21203	6	-0.293803	1.10166	1	0.74619	1.26832	1	0.112848	1.03179	1	1.16734	1.62787	1	0.165654	1.04172	1	-0.00387296	1.00155	1	1.89436	7.0729	6	2.46417	14.2849	12
>sp|P01771|HV310_HUMAN Ig heavy chain V-III region HIL OS=Homo sapiens PE=1 SV=1	-1.30748	1.43573	2	-0.814043	1.21139	2	-0.201874	1.04901	2	-2.85526	1.88627	2	-0.422274	1.22783	2	-1.92664	2.19575	2	-7.52757	9.00598	12	-0.595757	1.21738	1	0.228826	1.07585	1	0.557814	1.1678	1	0.345587	1.15541	1	-0.171546	1.04336	1	-0.432555	1.18949	1	-0.0676312	6.84929	6	-7.5952	15.8553	18
>sp|P01773|HV312_HUMAN Ig heavy chain V-III region BUR OS=Homo sapiens PE=1 SV=1	-0.0591275	1.01747	1	-0.156413	1.04247	1	-1.13278	1.33269	1	0.530392	1.13326	1	0.152754	1.07926	1	-0.7911	1.42657	1	-1.45628	7.03171	6	-1.16896	1.47439	1	0.391166	1.13464	1	-0.112243	1.03194	1	0.250369	1.11088	1	-1.26439	1.3703	1	-0.447795	1.19856	1	-2.35185	7.32069	6	-3.80813	14.3524	12
>sp|P01775|HV314_HUMAN Ig heavy chain V-III region LAY OS=Homo sapiens PE=1 SV=1	-1.1581	1.40505	1	-1.84423	1.63475	1	0.225712	1.05921	1	0.840557	1.22083	1	-0.772867	1.47148	1	-1.27936	1.77729	1	-3.98828	8.56861	6	-1.91129	1.91143	1	-0.827814	1.31794	1	0.404509	1.12376	1	-0.19334	1.08573	1	0.16016	1.04198	1	-0.316206	1.13937	1	-2.68398	7.62022	6	-6.67227	16.1888	12
>sp|P01776|HV315_HUMAN Ig heavy chain V-III region WAS OS=Homo sapiens PE=1 SV=1	0.715244	1.22115	2	0.880213	1.23436	2	1.29825	1.36253	2	0.870774	1.2169	2	-0.33616	1.17849	2	-0.795448	1.3888	2	2.63287	7.60224	12	-0.256258	1.10083	1	0.410683	1.17259	1	0.607675	1.21742	1	0.98571	1.56945	1	0.319957	1.09586	1	-0.198012	1.09588	1	1.86975	7.25203	6	4.50262	14.8543	18
>sp|P01778|HV317_HUMAN Ig heavy chain V-III region ZAP OS=Homo sapiens PE=1 SV=1	-4.42855	3.68303	1	-0.755155	1.22563	1	-0.512305	1.14059	1	-1.51454	1.43621	1	-0.4668	1.26383	1	-0.875519	1.48581	1	-8.55286	10.2351	6																						-8.55286	10.2351	6
>sp|P01779|HV318_HUMAN Ig heavy chain V-III region TUR OS=Homo sapiens PE=1 SV=1																						0.0359609	1.0135	1	-0.394303	1.16273	1	-0.798095	1.289	1	-0.414581	1.20791	1	-0.57319	1.178	1	0.0141406	1.00656	1	-2.13007	6.8577	6	-2.13007	6.8577	6
>sp|P01780|HV319_HUMAN Ig heavy chain V-III region JON OS=Homo sapiens PE=1 SV=1	-0.00896372	1.00265	1	0.531497	1.15412	1	0.0625229	1.01617	1	0.610903	1.1567	1	0.516142	1.2956	1	0.733834	1.39422	1	2.44593	7.01946	6	0.407902	1.13844	2	1.10781	1.40315	2	0.877051	1.2608	2	1.07133	1.54734	2	0.179474	1.04357	2	0.7941	1.33564	2	4.43768	7.72893	12	6.88361	14.7484	18
>sp|P01781|HV320_HUMAN Ig heavy chain V-III region GAL OS=Homo sapiens PE=1 SV=1	0.646139	1.18241	5	0.536487	1.11421	5	-0.593815	1.13533	5	0.284853	1.0609	5	-0.0116457	1.0055	5	0.0809671	1.03049	5	0.942985	6.52885	30	-0.363492	1.11368	5	0.649636	1.19572	5	0.542178	1.13927	5	0.768459	1.34787	5	0.433246	1.09959	5	0.241672	1.07882	5	2.2717	6.97495	30	3.21468	13.5038	60
>sp|P01814|HV201_HUMAN Ig heavy chain V-II region OU OS=Homo sapiens PE=1 SV=1	0.44675	1.14026	1	-3.91038	2.82966	1	-0.572049	1.15658	1	2.45655	1.79212	1	0.110278	1.05676	1	0.769377	1.41474	1	-0.699468	9.39012	6	-3.82534	3.54763	1	-0.495347	1.17279	1	-3.41085	2.58908	1	-1.05403	1.55463	1	-2.74211	1.97425	1	-2.71186	2.97582	1	-14.2395	13.8142	6	-14.939	23.2043	12
>sp|P01815|HV202_HUMAN Ig heavy chain V-II region COR OS=Homo sapiens PE=1 SV=1	0.319024	1.10169	1	0.252979	1.07392	1	0.179925	1.04907	1	-1.17243	1.33435	1	0.0528067	1.0273	1	-0.0461391	1.02172	1	-0.413836	6.60805	6	-1.61895	1.84078	1	0.165642	1.06823	1	-2.12752	1.98387	1	-0.0430508	1.02007	1	0.736944	1.24327	1	-0.0447165	1.02116	1	-2.93165	8.17738	6	-3.34548	14.7854	12
>sp|P01824|HV206_HUMAN Ig heavy chain V-II region WAH OS=Homo sapiens PE=1 SV=1	-0.101391	1.02821	2	0.185088	1.04378	2	0.390346	1.09485	2	-1.43292	1.37163	2	-0.218446	1.11155	2	-0.548488	1.24931	2	-1.72581	6.89933	12	-0.395135	1.13111	2	-0.550301	1.17718	2	0.853477	1.24616	2	-0.896173	1.43359	2	-1.07264	1.28318	2	-0.440798	1.16856	2	-2.50157	7.43978	12	-4.22738	14.3391	24
>sp|P01825|HV207_HUMAN Ig heavy chain V-II region NEWM OS=Homo sapiens PE=1 SV=1	0.250828	1.07115	2	-0.0786993	1.01832	2	-0.201193	1.04768	2	-0.507168	1.11811	2	0.239148	1.12262	2	-0.37791	1.16542	2	-0.674995	6.54331	12	-0.598159	1.20514	2	-0.0313307	1.00933	2	0.493792	1.13583	2	0.253964	1.10749	2	-0.33697	1.08149	2	-0.730554	1.29469	2	-0.949258	6.83398	12	-1.62425	13.3773	24
>sp|P01833|PIGR_HUMAN Polymeric immunoglobulin receptor OS=Homo sapiens GN=PIGR PE=1 SV=4	0.24904	1.06576	11	0.533339	1.10885	11	-0.0150012	1.00315	11	4.17029	2.34664	11	2.14301	2.73005	11	2.25116	2.25537	11	9.33184	10.5098	66	0.0410317	1.01207	12	0.332794	1.09421	12	0.74291	1.19188	12	2.35278	2.47506	12	4.39296	2.58224	12	1.99956	1.82797	12	9.86203	10.1834	72	19.1939	20.6933	138
>sp|P01834|IGKC_HUMAN Ig kappa chain C region OS=Homo sapiens GN=IGKC PE=1 SV=1	0.807233	1.22922	9	0.321377	1.06427	9	-0.460012	1.10105	9	0.844213	1.18838	9	0.548799	1.29316	9	0.11549	1.04267	9	2.1771	6.91876	54	-1.24255	1.43812	9	0.510967	1.14799	9	0.640013	1.16319	9	0.841688	1.38298	9	1.34062	1.33573	9	0.214797	1.06728	9	2.30554	7.53529	54	4.48264	14.454	108
>sp|P01857|IGHG1_HUMAN Ig gamma-1 chain C region OS=Homo sapiens GN=IGHG1 PE=1 SV=1	-0.81882	1.22995	20	1.05712	1.2193	20	-0.525086	1.11407	20	-0.498	1.10583	20	-0.658353	1.35924	20	-0.599245	1.2369	20	-2.04238	7.26528	120	-0.0820134	1.02403	19	-0.438719	1.12387	19	-0.603308	1.15086	19	-0.0532818	1.0206	19	-0.321247	1.07098	19	-0.319498	1.09886	19	-1.81807	6.48921	114	-3.86045	13.7545	234
>sp|P01859|IGHG2_HUMAN Ig gamma-2 chain C region OS=Homo sapiens GN=IGHG2 PE=1 SV=2	-0.237974	1.0622	15	-0.955653	1.19832	15	-0.583186	1.12812	15	-0.914869	1.20374	15	-0.380619	1.19445	15	0.110041	1.04004	15	-2.96226	6.82688	90	-0.810677	1.26536	14	-0.833862	1.24967	14	0.200424	1.04798	14	-0.137267	1.05405	14	-0.565723	1.12881	14	0.154596	1.04706	14	-1.99251	6.79293	84	-4.95477	13.6198	174
>sp|P01860|IGHG3_HUMAN Ig gamma-3 chain C region OS=Homo sapiens GN=IGHG3 PE=1 SV=2	-0.567923	1.15697	8	-1.20575	1.26614	8	0.437008	1.0964	8	-3.62393	2.10472	8	-1.0601	1.6445	8	0.469923	1.18646	8	-5.55078	8.45518	48	-0.343823	1.10626	8	-2.37963	1.90895	8	-2.09663	1.64529	8	-0.771921	1.34735	8	-2.32999	1.65804	8	-0.890845	1.31334	8	-8.81283	8.97922	48	-14.3636	17.4344	96
>sp|P01861|IGHG4_HUMAN Ig gamma-4 chain C region OS=Homo sapiens GN=IGHG4 PE=1 SV=1	0.395342	1.10675	8	0.455012	1.09311	8	0.114951	1.02448	8	2.30745	1.60584	8	-0.370785	1.19004	8	1.25577	1.57919	8	4.15774	7.59942	48	-1.55094	1.57554	9	-0.205328	1.05728	9	1.98067	1.59923	9	0.294095	1.12018	9	1.96898	1.53198	9	-1.16648	1.42643	9	1.321	8.31063	54	5.47873	15.9101	102
>sp|P01871|IGHM_HUMAN Ig mu chain C region OS=Homo sapiens GN=IGHM PE=1 SV=3	1.41697	1.42861	41	0.302954	1.05773	41	-1.43816	1.34182	41	2.0448	1.50875	41	1.88704	2.40663	41	1.34878	1.60795	41	5.56237	9.3515	246	-1.33766	1.47077	39	2.71462	2.05179	39	1.52207	1.42276	39	2.48641	2.58425	40	2.50095	1.70164	40	1.62634	1.60712	40	9.51272	10.8383	237	15.0751	20.1898	483
>sp|P01876|IGHA1_HUMAN Ig alpha-1 chain C region OS=Homo sapiens GN=IGHA1 PE=1 SV=2	0.0898319	1.02302	16	1.44314	1.31309	16	0.684174	1.15166	16	-1.04225	1.23493	16	0.167705	1.0814	16	0.52421	1.20526	16	1.86681	7.00935	96	0.677375	1.21696	17	0.836225	1.24986	17	0.274657	1.06618	17	0.427635	1.17801	17	-0.28021	1.06174	17	0.00413796	1.00123	17	1.93982	6.77399	102	3.80663	13.7833	198
>sp|P01877|IGHA2_HUMAN Ig alpha-2 chain C region OS=Homo sapiens GN=IGHA2 PE=1 SV=3	-0.0322508	1.00852	4	-0.340817	1.07378	4	-0.663917	1.15593	4	0.430169	1.09494	4	-0.16918	1.08359	4	-0.0567876	1.02175	4	-0.832783	6.43851	24	-0.255553	1.07946	4	-0.448339	1.1334	4	-1.59133	1.47381	4	0.675079	1.30212	4	-0.916698	1.22533	4	-0.980606	1.37052	4	-3.51745	7.58465	24	-4.35023	14.0232	48
>sp|P01880|IGHD_HUMAN Ig delta chain C region OS=Homo sapiens GN=IGHD PE=1 SV=2	-0.166875	1.05627	1	0.806932	1.29565	1	-2.14263	1.87533	1	-0.412787	1.1219	1	-1.80271	2.63136	1	-0.070869	1.03689	1	-3.78893	9.01741	6																						-3.78893	9.01741	6
>sp|P02452|CO1A1_HUMAN Collagen alpha-1(I) chain OS=Homo sapiens GN=COL1A1 PE=1 SV=5	-1.11418	1.43635	1	0.210716	1.06934	1	0.536212	1.1714	1	-0.184651	1.05102	1	-1.08202	1.78504	1	-0.311971	1.17111	1	-1.94589	7.68426	6																						-1.94589	7.68426	6
>sp|P02462|CO4A1_HUMAN Collagen alpha-1(IV) chain OS=Homo sapiens GN=COL4A1 PE=1 SV=3	2.13133	1.85556	2	2.1688	1.75347	2	2.56814	1.91306	2	1.9114	1.57071	2	1.80496	2.47236	2	3.4527	4.48613	2	14.0373	14.0513	12																						14.0373	14.0513	12
>sp|P02533|K1C14_HUMAN Keratin, type I cytoskeletal 14 OS=Homo sapiens GN=KRT14 PE=1 SV=4	0.830375	1.24	7	2.81492	1.75883	7	2.24445	1.61537	7	-1.26851	1.30146	7	-0.0827733	1.03981	7	0.444705	1.17828	7	4.98317	8.13374	42	1.02439	1.35537	6	1.32983	1.44442	6	2.16138	1.68401	6	-0.00405661	1.00158	6	-1.60446	1.42318	6	0.33472	1.11075	6	3.24181	8.01931	36	8.22498	16.1531	78
>sp|P02538|K2C6A_HUMAN Keratin, type II cytoskeletal 6A OS=Homo sapiens GN=KRT6A PE=1 SV=3	-1.81858	1.62292	4	0.513174	1.11714	4	0.576652	1.13729	4	-1.71317	1.44339	4	-0.547895	1.2994	4	-0.788544	1.35531	4	-3.77836	7.97544	24	0.346794	1.11577	2	0.885834	1.30745	2	1.3843	1.43703	2	0.0942047	1.03894	2	-1.16804	1.31779	2	-0.285657	1.10825	2	1.25744	7.32523	12	-2.52093	15.3007	36
>sp|P02647|APOA1_HUMAN Apolipoprotein A-I OS=Homo sapiens GN=APOA1 PE=1 SV=1	1.94262	1.63694	17	1.34254	1.28963	17	-0.772142	1.17319	17	0.436434	1.09256	17	1.1821	1.73678	17	0.802022	1.33126	17	4.93358	8.26036	102	-0.482492	1.15057	16	1.86242	1.64726	16	2.21651	1.68078	16	1.18634	1.57668	16	1.56678	1.39952	16	1.22933	1.442	16	7.57889	8.89681	96	12.5125	17.1572	198
>sp|P02671|FIBA_HUMAN Fibrinogen alpha chain OS=Homo sapiens GN=FGA PE=1 SV=2	-1.83873	1.58775	58	-0.922078	1.18557	58	1.00919	1.22871	58	-0.468927	1.09879	58	-0.775401	1.43434	58	-0.501721	1.19281	58	-3.49767	7.72797	348	0.037949	1.01099	53	-0.61591	1.17681	53	-0.946196	1.24464	53	-0.66198	1.28739	53	-0.248513	1.05418	53	0.184666	1.05518	53	-2.24999	6.8292	318	-5.74765	14.5572	666
>sp|P02675|FIBB_HUMAN Fibrinogen beta chain OS=Homo sapiens GN=FGB PE=1 SV=2	-0.454643	1.12097	78	0.469995	1.09034	78	1.74086	1.42574	78	-0.162922	1.03323	78	-1.3049	1.83442	78	-0.714472	1.28482	78	-0.426084	7.78952	468	1.37291	1.48446	77	0.184881	1.04999	77	-1.22982	1.32839	77	-1.16741	1.56071	77	-0.921752	1.21583	77	-0.629282	1.20015	77	-2.39047	7.83953	462	-2.81656	15.629	930
>sp|P02679|FIBG_HUMAN Fibrinogen gamma chain OS=Homo sapiens GN=FGG PE=1 SV=3	-0.301468	1.07878	46	0.904783	1.18208	46	1.84678	1.45814	46	0.0711246	1.0144	46	-1.58813	2.09362	46	-0.667024	1.26444	46	0.266071	8.09145	276	1.57559	1.57455	47	0.551187	1.15687	47	-1.38204	1.37673	47	-1.29995	1.6423	47	-1.16414	1.28041	47	-0.536747	1.16907	47	-2.2561	8.19993	282	-1.99003	16.2914	558
>sp|P02730|B3AT_HUMAN Band 3 anion transport protein OS=Homo sapiens GN=SLC4A1 PE=1 SV=3	-4.41694	4.92037	1	-2.6528	2.65766	1	-3.93154	3.6921	1	-0.0283337	1.00924	1	0.263324	1.16093	1	-0.517184	1.31398	1	-11.2835	14.7543	6																						-11.2835	14.7543	6
>sp|P02741|CRP_HUMAN C-reactive protein OS=Homo sapiens GN=CRP PE=1 SV=1	-0.565549	1.21229	1	-0.643963	1.23555	1	-0.14485	1.04563	1	-0.232571	1.07127	1	-2.17355	3.22468	1	-1.43187	2.08082	1	-5.19236	9.87023	6	1.72715	1.82787	2	-1.41571	1.6099	2	0.59026	1.18828	2	-1.09561	1.59544	2	-2.17713	1.77416	2	0.167351	1.06886	2	-2.20368	9.06451	12	-7.39604	18.9347	18
>sp|P02743|SAMP_HUMAN Serum amyloid P-component OS=Homo sapiens GN=APCS PE=1 SV=2	1.12078	1.33212	9	2.00113	1.47496	9	0.478897	1.10556	9	-0.381409	1.0812	9	-0.850202	1.48956	9	-0.419157	1.16394	9	1.95005	7.64734	54	0.301211	1.09217	9	0.0672651	1.01837	9	-0.413979	1.10284	9	-0.649562	1.28453	9	-0.982445	1.23666	9	-0.603779	1.2012	9	-2.28129	6.93576	54	-0.331244	14.5831	108
>sp|P02745|C1QA_HUMAN Complement C1q subcomponent subunit A OS=Homo sapiens GN=C1QA PE=1 SV=2	0.639138	1.18006	6	-0.221371	1.04531	6	0.451857	1.10119	6	-0.227065	1.0482	6	-0.312054	1.15832	6	-0.587391	1.24176	6	-0.256885	6.77485	36	0.519774	1.16729	6	0.1048	1.02947	6	0.469025	1.1201	6	-0.682388	1.30407	6	-0.900807	1.21952	6	-0.478518	1.16195	6	-0.968114	7.00242	36	-1.225	13.7773	72
>sp|P02746|C1QB_HUMAN Complement C1q subcomponent subunit B OS=Homo sapiens GN=C1QB PE=1 SV=3	0.984712	1.28577	11	0.643431	1.13203	11	0.671803	1.15058	11	-0.258629	1.05423	11	-0.181727	1.0888	11	-0.358537	1.13795	11	1.50105	6.84937	66	0.932189	1.31374	10	0.952414	1.29402	10	0.637398	1.16269	10	-0.391643	1.16296	10	-0.391692	1.08839	10	-0.207636	1.065	10	1.53103	7.08679	60	3.03208	13.9362	126
>sp|P02747|C1QC_HUMAN Complement C1q subcomponent subunit C OS=Homo sapiens GN=C1QC PE=1 SV=3	0.805288	1.23167	6	1.11759	1.25083	6	1.04966	1.25068	6	0.0849039	1.01774	6	-0.146142	1.07126	6	-0.328277	1.1288	6	2.58303	6.95098	36	0.603811	1.19635	5	1.03051	1.32934	5	0.623026	1.16217	5	-0.248228	1.1014	5	0.0253074	1.00558	5	0.175316	1.05683	5	2.20974	6.85167	30	4.79277	13.8026	66
>sp|P02748|CO9_HUMAN Complement component C9 OS=Homo sapiens GN=C9 PE=1 SV=2	-1.18993	1.36793	5	-1.20478	1.28565	5	-0.699177	1.16526	5	0.163404	1.03519	5	-0.421457	1.22157	5	-0.998971	1.45796	5	-4.35092	7.53355	30	0.0277771	1.00867	3	-0.510136	1.1624	3	-1.42627	1.4379	3	-0.232925	1.09764	3	-1.38124	1.37662	3	-0.758352	1.2962	3	-4.28115	7.37944	18	-8.63206	14.913	48
>sp|P02749|APOH_HUMAN Beta-2-glycoprotein 1 OS=Homo sapiens GN=APOH PE=1 SV=3	0.649303	1.22502	1	-0.0557307	1.01621	1	-0.190928	1.05339	1	-1.66202	1.51729	1	-0.758294	1.47532	1	-1.09398	1.66933	1	-3.11165	7.95655	6	-0.862521	1.32574	2	-0.170909	1.05614	2	-0.711557	1.21451	2	-0.665128	1.31777	2	-0.901172	1.24956	2	-1.19888	1.56944	2	-4.51016	7.73317	12	-7.62182	15.6897	18
>sp|P02751|FINC_HUMAN Fibronectin OS=Homo sapiens GN=FN1 PE=1 SV=4	-1.71241	1.53684	131	-0.538028	1.10378	131	1.10835	1.25299	131	0.139746	1.02841	131	-0.690082	1.37816	131	-1.04539	1.44213	131	-2.73781	7.7423	786	0.711818	1.2271	130	-1.34484	1.42536	130	-1.19744	1.31807	130	-0.902639	1.41058	130	-0.466605	1.10388	130	-1.4076	1.50246	130	-4.60731	7.98746	780	-7.34512	15.7298	1566
>sp|P02760|AMBP_HUMAN Protein AMBP OS=Homo sapiens GN=AMBP PE=1 SV=1	-0.385159	1.10309	13	0.019008	1.00365	13	0.0992335	1.02088	13	0.132927	1.02746	13	-0.601459	1.32497	13	0.156128	1.05768	13	-0.57932	6.53773	78	0.0163167	1.00477	14	-0.767719	1.22962	14	-1.29478	1.3559	14	-0.0194965	1.00753	14	-0.966048	1.23129	14	0.102608	1.03124	14	-2.92912	6.86035	84	-3.50844	13.3981	162
>sp|P02765|FETUA_HUMAN Alpha-2-HS-glycoprotein OS=Homo sapiens GN=AHSG PE=1 SV=1	-2.01218	1.91419	1	-2.11045	1.94424	1	1.70863	1.64959	1	1.21233	1.38114	1	-0.0628463	1.03421	1	0.973853	1.63575	1	-0.290665	9.55911	6																						-0.290665	9.55911	6
>sp|P02768|ALBU_HUMAN Serum albumin OS=Homo sapiens GN=ALB PE=1 SV=2	-0.288859	1.0753	60	0.387892	1.07415	60	-2.32022	1.60517	60	-0.721187	1.15583	60	-0.901962	1.5212	60	-0.189864	1.06895	60	-4.03419	7.5006	360	-1.41227	1.50161	66	-1.62301	1.53496	66	-1.46621	1.40318	66	0.0140392	1.00537	66	-1.68758	1.4304	66	0.499136	1.15589	66	-5.67591	8.03141	396	-9.7101	15.532	756
>sp|P02774|VTDB_HUMAN Vitamin D-binding protein OS=Homo sapiens GN=GC PE=1 SV=1	-0.33685	1.09853	3	-0.959768	1.25259	3	-0.948238	1.25209	3	-1.83242	1.50942	3	-0.941924	1.58281	3	-0.33415	1.14493	3	-5.35335	7.84036	18	0.0596996	1.02037	2	-0.78465	1.29759	2	-1.1654	1.38631	2	0.165576	1.07266	2	-0.814636	1.23115	2	0.173032	1.06965	2	-2.36638	7.07772	12	-7.71973	14.9181	30
>sp|P02786|TFR1_HUMAN Transferrin receptor protein 1 OS=Homo sapiens GN=TFRC PE=1 SV=2	-2.24359	1.83153	4	0.0629067	1.0141	4	0.210942	1.04932	4	0.0223068	1.0049	4	-0.227568	1.11585	4	-1.22308	1.61329	4	-3.39808	7.62898	24	2.237	2.27949	1	1.917	2.06843	1	1.9266	1.84316	1	1.69494	2.16066	1	2.12997	1.8223	1	2.72957	3.50694	1	12.6351	13.681	6	9.23701	21.31	30
>sp|P02787|TRFE_HUMAN Serotransferrin OS=Homo sapiens GN=TF PE=1 SV=3	-0.21063	1.05441	54	0.569092	1.11088	54	-1.62369	1.3931	54	-1.36957	1.31685	54	-0.615117	1.33133	54	-0.795622	1.32278	54	-4.04553	7.52935	324	-0.784189	1.25356	49	-1.07162	1.32764	49	-0.805503	1.20489	49	-0.469596	1.1963	49	-0.735368	1.16904	49	-0.0417299	1.01222	49	-3.908	7.16364	294	-7.95354	14.693	618
>sp|P02790|HEMO_HUMAN Hemopexin OS=Homo sapiens GN=HPX PE=1 SV=2	0.317765	1.0851	9	0.0752118	1.01486	9	-1.00166	1.23512	9	-1.26169	1.29635	9	-1.20097	1.75755	9	-1.10172	1.49317	9	-4.17307	7.88215	54	-0.511394	1.16202	10	-1.71812	1.59575	10	-1.06738	1.28831	10	-0.726544	1.32394	10	-1.887	1.50624	10	-0.504159	1.16607	10	-6.4146	8.04232	60	-10.5877	15.9245	114
>sp|P03951|FA11_HUMAN Coagulation factor XI OS=Homo sapiens GN=F11 PE=1 SV=1	-0.124843	1.03577	3	-1.35943	1.3767	3	-0.678643	1.17458	3	-0.253348	1.05864	3	-0.950423	1.58628	3	-1.21014	1.62416	3	-4.57682	7.85612	18	-0.755337	1.31966	1	-0.195096	1.07528	1	-1.60058	1.63734	1	-1.55604	1.99433	1	-1.58078	1.57704	1	-2.06025	2.47852	1	-7.74809	10.0822	6	-12.3249	17.9383	24
>sp|P03952|KLKB1_HUMAN Plasma kallikrein OS=Homo sapiens GN=KLKB1 PE=1 SV=1	1.42408	1.4339	22	1.96433	1.44703	22	-0.437645	1.0944	22	-0.254141	1.05276	22	0.172789	1.08395	22	0.718852	1.2909	22	3.58827	7.40294	132	1.10613	1.37875	19	1.21219	1.38306	19	1.31876	1.36121	19	0.111741	1.04379	19	0.265324	1.0585	19	0.356805	1.11165	19	4.37095	7.33696	114	7.95922	14.7399	246
>sp|P04003|C4BPA_HUMAN C4b-binding protein alpha chain OS=Homo sapiens GN=C4BPA PE=1 SV=2	0.941078	1.26753	37	2.59753	1.6197	37	0.545302	1.11808	37	0.713081	1.15436	37	-1.4328	1.94847	37	0.0702369	1.02507	37	3.43443	8.13321	222	0.886621	1.29149	37	0.578357	1.16557	37	-1.21976	1.32668	37	-0.617125	1.26581	37	-0.164695	1.03565	37	-0.2084	1.06275	37	-0.744997	7.14794	222	2.68943	15.2811	444
>sp|P04004|VTNC_HUMAN Vitronectin OS=Homo sapiens GN=VTN PE=1 SV=1	0.0669749	1.01751	6	-0.127425	1.02593	6	0.0933791	1.02014	6	-0.805143	1.1819	6	-1.22799	1.78384	6	-0.99854	1.44644	6	-2.99874	7.47576	36	0.270476	1.08301	8	-0.718017	1.21707	8	-0.418184	1.10501	8	-0.991342	1.46798	8	-1.59288	1.41545	8	-1.32549	1.50463	8	-4.77544	7.79314	48	-7.77418	15.2689	84
>sp|P04040|CATA_HUMAN Catalase OS=Homo sapiens GN=CAT PE=1 SV=3	0.311248	1.10159	1	-0.0742109	1.02191	1	0.775606	1.23801	1	-0.379211	1.10111	1	-0.303085	1.16974	1	-0.324971	1.16763	1	0.00537546	6.79999	6	0.577797	1.22781	1	-0.10344	1.03731	1	0.660694	1.22104	1	-0.37348	1.17783	1	-0.871144	1.26553	1	-0.662611	1.33303	1	-0.772184	7.26255	6	-0.766809	14.0625	12
>sp|P04114|APOB_HUMAN Apolipoprotein B-100 OS=Homo sapiens GN=APOB PE=1 SV=2	0.510425	1.18238	1	0.906873	1.33683	1	0.663082	1.21696	1	1.88059	1.65821	1	0.986607	1.69803	1	1.54276	2.18513	1	6.49033	9.27754	6																						6.49033	9.27754	6
>sp|P04196|HRG_HUMAN Histidine-rich glycoprotein OS=Homo sapiens GN=HRG PE=1 SV=1	-0.964444	1.27933	10	-0.539205	1.10981	10	0.0199214	1.00417	10	-0.22088	1.04615	11	-1.40516	1.93082	11	-1.0068	1.43763	11	-4.11656	7.80791	63	0.507869	1.15964	12	-0.792745	1.23787	12	-0.511299	1.1278	12	-1.11384	1.53472	12	-1.57928	1.40509	12	-0.85716	1.29368	12	-4.34645	7.7588	72	-8.46302	15.5667	135
>sp|P04206|KV307_HUMAN Ig kappa chain V-III region GOL OS=Homo sapiens PE=1 SV=1	-1.0673	1.37551	1	-1.42833	1.47876	1	-0.0209687	1.00549	1	-0.873509	1.23601	1	-0.604117	1.35649	1	-1.02857	1.60031	1	-5.02281	8.05257	6																						-5.02281	8.05257	6
>sp|P04211|LV001_HUMAN Ig lambda chain V region 4A OS=Homo sapiens PE=4 SV=1	1.02804	1.35491	1	-0.126447	1.0347	1	-0.685395	1.19224	1	1.35022	1.37955	1	1.26127	1.88301	1	0.356271	1.17508	1	3.18396	8.01949	6	-0.0963898	1.03321	1	2.07928	2.00034	1	1.86736	1.71099	1	1.27572	1.72186	1	1.34533	1.40965	1	0.654931	1.31148	1	7.12624	9.18752	6	10.3102	17.207	12
>sp|P04217|A1BG_HUMAN Alpha-1B-glycoprotein OS=Homo sapiens GN=A1BG PE=1 SV=4	-0.567189	1.16559	4	-0.612116	1.14471	4	0.172628	1.04011	4	-0.691922	1.16349	4	-0.551558	1.30383	4	-0.66388	1.29556	4	-2.91404	7.11328	24																						-2.91404	7.11328	24
>sp|P04220|MUCB_HUMAN Ig mu heavy chain disease protein OS=Homo sapiens PE=1 SV=1	1.42585	1.45133	4	-0.0815216	1.01691	4	-1.974	1.53184	4	2.60081	1.72261	4	2.36122	3.05439	4	1.37921	1.67906	4	5.71157	10.4561	24	-1.4412	1.53452	5	2.26236	1.86983	5	1.23912	1.34891	5	2.29254	2.44127	5	2.17673	1.61395	5	1.09335	1.41269	5	7.6229	10.2212	30	13.3345	20.6773	54
>sp|P04233|HG2A_HUMAN HLA class II histocompatibility antigen gamma chain OS=Homo sapiens GN=CD74 PE=1 SV=3	-2.35783	2.17009	1	-3.63543	3.17656	1	-0.270463	1.085	1	-1.64068	1.57011	1	-1.12453	1.83113	1	-0.669905	1.40678	1	-9.69884	11.2397	6	0.300186	1.10879	1	0.533719	1.19921	1	0.512485	1.16122	1	0.420406	1.19817	1	0.819228	1.23723	1	-0.0129306	1.00545	1	2.57309	6.91006	6	-7.12575	18.1497	12
>sp|P04259|K2C6B_HUMAN Keratin, type II cytoskeletal 6B OS=Homo sapiens GN=KRT6B PE=1 SV=5	-6.93829	9.53608	1	-5.36149	5.52148	1	0.124228	1.04007	1	-0.217185	1.07114	1	-1.01634	1.74562	1	-0.525664	1.31742	1	-13.9347	20.2318	6																						-13.9347	20.2318	6
>sp|P04264|K2C1_HUMAN Keratin, type II cytoskeletal 1 OS=Homo sapiens GN=KRT1 PE=1 SV=6	1.395	1.42124	37	3.10042	1.77914	37	2.46436	1.65647	37	-0.513666	1.10899	37	0.541359	1.28671	37	0.918881	1.38285	37	7.90636	8.63541	222	1.23294	1.42741	37	1.7334	1.5833	37	2.31955	1.71242	37	0.756429	1.3351	37	-0.977393	1.23118	37	0.570772	1.18154	37	5.63569	8.47095	222	13.5421	17.1064	444
>sp|P04275|VWF_HUMAN von Willebrand factor OS=Homo sapiens GN=VWF PE=1 SV=4	-2.57805	1.91128	78	-0.777178	1.15393	78	-0.67322	1.14712	78	0.242942	1.04998	78	-0.265462	1.1314	78	-0.597584	1.23334	78	-4.64856	7.62705	468	-0.179506	1.05303	81	-2.68725	2.03275	81	-2.55777	1.80544	81	-0.406801	1.16783	81	-0.71759	1.16439	81	-0.322639	1.0981	81	-6.87155	8.32153	486	-11.5201	15.9486	954
>sp|P04430|KV122_HUMAN Ig kappa chain V-I region BAN OS=Homo sapiens PE=1 SV=1	-0.010159	1.00303	1	-0.969239	1.30319	1	0.31957	1.08662	1	-0.765149	1.20258	1	-0.206088	1.10954	1	-0.974997	1.56092	1	-2.60606	7.26588	6	-0.138886	1.04838	1	-0.770204	1.29323	1	0.811724	1.26384	1	-0.284144	1.12882	1	-0.121091	1.03156	1	-0.312278	1.13837	1	-0.814879	6.9042	6	-3.42094	14.1701	12
>sp|P04431|KV123_HUMAN Ig kappa chain V-I region Walker OS=Homo sapiens PE=1 SV=1	0.495872	1.17854	1	0.297915	1.10047	1	-1.4844	1.54928	1	0.938394	1.28948	1	0.60527	1.38463	1	0.262968	1.14284	1	1.11601	7.64524	6	-0.788764	1.3698	1	2.32666	2.69068	1	-1.49123	1.64935	1	-0.293936	1.15061	1	-0.5538	1.19968	1	-0.618622	1.35417	1	-1.41969	9.41429	6	-0.303675	17.0595	12
>sp|P04433|KV309_HUMAN Ig kappa chain V-III region VG (Fragment) OS=Homo sapiens PE=1 SV=1	1.07566	1.33643	3	-1.16032	1.29037	3	-1.32701	1.34794	3	0.599858	1.13798	3	0.247287	1.12567	3	-0.211941	1.08626	3	-0.776466	7.32465	18	-1.4951	1.5809	3	0.864461	1.28459	3	0.44217	1.11788	3	0.126196	1.05138	3	0.107792	1.02488	3	-0.96765	1.38588	3	-0.922126	7.4455	18	-1.69859	14.7702	36
>sp|P04434|KV310_HUMAN Ig kappa chain V-III region VH (Fragment) OS=Homo sapiens PE=4 SV=1	0.741177	1.22698	2	-0.0739844	1.01745	2	-0.00167284	1.00039	2	-1.14003	1.28785	2	-0.193549	1.09849	2	-0.19997	1.08507	2	-0.868026	6.71624	12	-1.20946	1.46788	2	-0.113043	1.03498	2	0.770578	1.22549	2	-0.235248	1.1004	2	-0.46169	1.11582	2	-0.0930752	1.0344	2	-1.34193	6.97897	12	-2.20996	13.6952	24
>sp|P04920|B3A2_HUMAN Anion exchange protein 2 OS=Homo sapiens GN=SLC4A2 PE=1 SV=4	0.353314	1.12716	1	0.244901	1.08337	1	1.72566	1.70663	1	-0.364536	1.10874	1	-1.04279	1.75445	1	-0.518913	1.30388	1	0.397636	8.08423	6	-0.371917	1.14944	1	0.352678	1.14655	1	-0.325874	1.11029	1	0.326758	1.16225	1	-0.229632	1.06904	1	-1.22306	1.76257	1	-1.47105	7.40015	6	-1.07341	15.4844	12
>sp|P05067|A4_HUMAN Amyloid beta A4 protein OS=Homo sapiens GN=APP PE=1 SV=3	0.191222	1.06061	1	-0.333826	1.10154	1	0.0831004	1.02287	1	-1.9667	1.63576	1	-0.277047	1.15368	1	-0.566604	1.3091	1	-2.86985	7.28356	6																						-2.86985	7.28356	6
>sp|P05106|ITB3_HUMAN Integrin beta-3 OS=Homo sapiens GN=ITGB3 PE=1 SV=2	-0.372391	1.12295	1	-1.7817	1.68069	1	-0.906551	1.28277	1	-1.20777	1.35822	1	-0.279086	1.15534	1	-1.08546	1.67687	1	-5.63296	8.27684	6	0.504097	1.19941	1	-0.267388	1.10052	1	-0.873473	1.30283	1	-0.0800472	1.03587	1	-0.450421	1.13108	1	-1.24828	1.7195	1	-2.41551	7.48921	6	-8.04846	15.7661	12
>sp|P05155|IC1_HUMAN Plasma protease C1 inhibitor OS=Homo sapiens GN=SERPING1 PE=1 SV=2	0.389272	1.11616	2	-0.0887285	1.02185	2	-0.65834	1.17198	2	-0.96338	1.24542	2	-0.666806	1.38756	2	-1.20085	1.65073	2	-3.18883	7.5937	12	0.527617	1.19534	2	-0.533063	1.1935	2	-0.28285	1.0829	2	-0.224751	1.09967	2	-1.37882	1.42179	2	-0.479686	1.20495	2	-2.37156	7.19814	12	-5.56039	14.7918	24
>sp|P05156|CFAI_HUMAN Complement factor I OS=Homo sapiens GN=CFI PE=1 SV=2	0.0720167	1.01996	3	-0.21859	1.0509	3	-0.299651	1.07174	3	-0.531689	1.12479	3	-0.705172	1.40601	3	-1.07948	1.53477	3	-2.76256	7.20817	18	-0.102509	1.03187	4	-1.07177	1.36243	4	-1.19867	1.34918	4	-0.351442	1.1494	4	-0.756838	1.18835	4	-1.49612	1.64032	4	-4.97734	7.72154	24	-7.73991	14.9297	42
>sp|P05160|F13B_HUMAN Coagulation factor XIII B chain OS=Homo sapiens GN=F13B PE=1 SV=3	0.327818	1.09167	5	-0.834388	1.19574	5	0.398522	1.09328	5	0.202559	1.04463	5	-0.333111	1.17274	5	-0.7378	1.32642	5	-0.976401	6.92447	30	0.566943	1.18428	7	-0.893239	1.28222	7	-0.719666	1.19027	7	-0.839794	1.38716	7	-0.368888	1.08504	7	-1.78144	1.74844	7	-4.03609	7.87741	42	-5.01249	14.8019	72
>sp|P05187|PPB1_HUMAN Alkaline phosphatase, placental type OS=Homo sapiens GN=ALPP PE=1 SV=2	0.32911	1.11769	1	0.833219	1.31551	1	0.172524	1.05368	1	0.933095	1.29429	1	0.377747	1.22649	1	0.864618	1.55515	1	3.51031	7.56281	6																						3.51031	7.56281	6
>sp|P05305|EDN1_HUMAN Endothelin-1 OS=Homo sapiens GN=EDN1 PE=1 SV=1																						0.122601	1.04679	1	-0.0568263	1.02201	1	-0.137978	1.04501	1	-0.0392707	1.01808	1	-0.648207	1.2033	1	-0.661837	1.35771	1	-1.42152	6.69289	6	-1.42152	6.69289	6
>sp|P05413|FABPH_HUMAN Fatty acid-binding protein, heart OS=Homo sapiens GN=FABP3 PE=1 SV=4	0.81024	1.27732	1	-0.528704	1.15976	1	0.0675835	1.01806	1	1.81965	1.56041	1	-1.27047	1.90909	1	-0.409809	1.20976	1	0.488489	8.1344	6	0.237801	1.09405	1	-0.460536	1.19423	1	-0.167719	1.05551	1	-1.43093	1.92194	1	0.0822426	1.02447	1	-0.653467	1.35706	1	-2.39261	7.64726	6	-1.90412	15.7817	12
>sp|P05546|HEP2_HUMAN Heparin cofactor 2 OS=Homo sapiens GN=SERPIND1 PE=1 SV=3	0.816385	1.24545	4	-0.00176231	1.00038	4	0.0856812	1.0195	4	-0.391492	1.08837	4	-0.309038	1.15973	4	-0.0416949	1.01631	4	0.158079	6.52974	24	0.693168	1.25531	2	0.628593	1.22295	2	1.05184	1.33454	2	0.331381	1.14762	2	0.664902	1.17851	2	0.496845	1.2056	2	3.86673	7.34454	12	4.02481	13.8743	36
>sp|P05771|KPCB_HUMAN Protein kinase C beta type OS=Homo sapiens GN=PRKCB PE=1 SV=4	2.51875	2.2663	1	3.18696	2.75066	1	0.509335	1.161	1	-2.87283	2.16575	1	0.061277	1.03356	1	0.532686	1.31167	1	3.93617	10.6889	6																						3.93617	10.6889	6
>sp|P06276|CHLE_HUMAN Cholinesterase OS=Homo sapiens GN=BCHE PE=1 SV=1	2.11103	1.79211	3	0.617617	1.15185	3	-1.55377	1.43242	3	0.440901	1.10286	3	0.73975	1.42971	3	0.340103	1.1446	3	2.69563	8.05355	18	-0.19371	1.06236	3	0.178619	1.0547	3	-2.03062	1.68529	3	-0.0308984	1.01247	3	0.330398	1.07995	3	-0.42863	1.15884	3	-2.17484	7.05361	18	0.520792	15.1072	36
>sp|P06310|KV206_HUMAN Ig kappa chain V-II region RPMI 6410 OS=Homo sapiens PE=4 SV=1	0.104831	1.03214	1	-0.930676	1.29451	1	-0.139448	1.03745	1	0.569409	1.14946	1	0.296846	1.1626	1	-1.79894	2.28737	1	-1.89798	7.96354	6	-0.122826	1.04309	1	-0.651399	1.24496	1	0.125741	1.03715	1	0.347705	1.16031	1	1.06758	1.31727	1	-1.12723	1.59643	1	-0.36043	7.39921	6	-2.25841	15.3627	12
>sp|P06311|KV311_HUMAN Ig kappa chain V-III region IARC/BL41 OS=Homo sapiens PE=1 SV=1																						-0.77096	1.33364	1	-1.31559	1.65381	1	0.0414275	1.01344	1	-0.659288	1.35188	1	-1.1152	1.38046	1	-0.705737	1.38861	1	-4.52534	8.12183	6	-4.52534	8.12183	6
>sp|P06312|KV401_HUMAN Ig kappa chain V-IV region (Fragment) OS=Homo sapiens GN=IGKV4-1 PE=4 SV=1	0.649752	1.18345	6	0.483145	1.10212	6	-0.751966	1.17437	6	3.54362	2.08643	6	1.61131	2.13784	6	2.11517	2.18767	6	7.65103	9.87189	36	-0.367589	1.11502	6	1.53223	1.52507	6	1.60952	1.47247	6	2.26196	2.40726	6	3.59455	2.1971	6	3.02682	2.57468	6	11.6575	11.2916	36	19.3085	21.1635	72
>sp|P06331|HV209_HUMAN Ig heavy chain V-II region ARH-77 OS=Homo sapiens PE=4 SV=1	-0.856812	1.26214	3	-1.6034	1.43475	3	-1.19192	1.3136	3	2.41788	1.69732	3	1.04353	1.65388	3	1.50761	1.82024	3	1.31689	9.18193	18	-0.0458757	1.01464	2	0.543661	1.1791	2	1.00442	1.30272	2	4.17113	5.4273	2	4.86766	3.14632	2	3.9877	4.22776	2	14.5287	16.2978	12	15.8456	25.4798	30
>sp|P06396|GELS_HUMAN Gelsolin OS=Homo sapiens GN=GSN PE=1 SV=1	-0.148005	1.04058	4	-0.624316	1.14544	4	-0.299597	1.06977	4	-0.738797	1.17252	4	-0.852728	1.50307	4	-0.70635	1.312	4	-3.36979	7.24338	24	-0.915338	1.32709	3	-1.2913	1.46072	3	-0.28488	1.0752	3	0.161479	1.06628	4	-0.569825	1.1396	4	-0.587508	1.21715	4	-3.48737	7.28605	21	-6.85716	14.5294	45
>sp|P06400|RB_HUMAN Retinoblastoma-associated protein OS=Homo sapiens GN=RB1 PE=1 SV=2	0.162199	1.05142	1	0.524572	1.16512	1	0.180345	1.05053	1	-1.34519	1.40225	1	-0.607608	1.36844	1	-0.757888	1.43402	1	-1.84357	7.47178	6																						-1.84357	7.47178	6
>sp|P06727|APOA4_HUMAN Apolipoprotein A-IV OS=Homo sapiens GN=APOA4 PE=1 SV=3	0.281803	1.09941	1	-0.934801	1.35112	1	-0.112621	1.03448	1	-0.594287	1.17797	1	0.310808	1.18292	1	0.573257	1.34015	1	-0.475841	7.18605	6																						-0.475841	7.18605	6
>sp|P06756|ITAV_HUMAN Integrin alpha-V OS=Homo sapiens GN=ITGAV PE=1 SV=2																						-2.11738	2.1707	1	-0.154556	1.06022	1	-1.00412	1.37181	1	0.248645	1.11936	1	-1.44821	1.49915	1	-0.97786	1.5657	1	-5.45349	8.78694	6	-5.45349	8.78694	6
>sp|P06870|KLK1_HUMAN Kallikrein-1 OS=Homo sapiens GN=KLK1 PE=1 SV=2	0.870528	1.32564	1	0.290765	1.09619	1	-1.69483	1.63881	1	6.88401	6.17109	1	3.28322	5.78051	1	2.33171	3.24075	1	11.9654	19.253	6																						11.9654	19.253	6
>sp|P06889|LV405_HUMAN Ig lambda chain V-IV region MOL OS=Homo sapiens PE=1 SV=1	-0.162527	1.05229	1	-0.794188	1.2626	1	-1.83663	1.65619	1	-0.147822	1.03847	1	0.0916632	1.04864	1	0.412465	1.21797	1	-2.43704	7.27617	6																						-2.43704	7.27617	6
>sp|P07196|NFL_HUMAN Neurofilament light polypeptide OS=Homo sapiens GN=NEFL PE=1 SV=3																						0.453561	1.18865	1	-0.2071	1.08382	1	-2.60124	2.28789	1	-2.05198	2.54613	1	-6.51334	6.22464	1	-2.925	3.8482	1	-13.8451	17.1793	6	-13.8451	17.1793	6
>sp|P07225|PROS_HUMAN Vitamin K-dependent protein S OS=Homo sapiens GN=PROS1 PE=1 SV=1	0.994478	1.28596	24	1.89348	1.42685	24	0.620677	1.13632	24	0.683538	1.1482	24	-1.12774	1.69201	24	0.0614237	1.02203	24	3.12586	7.71137	144	0.761623	1.24668	25	0.385081	1.10798	25	-1.0782	1.28531	25	-0.449619	1.18779	25	0.101452	1.0219	25	-0.317881	1.09811	25	-0.597546	6.94776	150	2.52831	14.6591	294
>sp|P07316|CRGB_HUMAN Gamma-crystallin B OS=Homo sapiens GN=CRYGB PE=1 SV=3	-1.38481	1.51731	1	-0.0760637	1.02153	1	1.11561	1.34362	1	0.236772	1.05963	1	-0.479393	1.27643	1	-0.779206	1.43631	1	-1.36709	7.65483	6	0.857622	1.37441	1	-1.08062	1.50631	1	-0.515744	1.17748	1	-0.90818	1.51112	1	-0.491139	1.15023	1	-0.494538	1.25648	1	-2.6326	7.97602	6	-3.99969	15.6309	12
>sp|P07357|CO8A_HUMAN Complement component C8 alpha chain OS=Homo sapiens GN=C8A PE=1 SV=2	-0.677058	1.1903	10	-0.664044	1.13939	10	-0.500029	1.11145	10	-0.684832	1.15168	10	-1.1911	1.75011	10	-0.676465	1.27924	10	-4.39352	7.62216	60	-0.132698	1.0396	12	-1.31695	1.42797	12	-0.986385	1.26228	12	-0.898763	1.41389	12	-1.22832	1.30457	12	-1.14099	1.41163	12	-5.70411	7.85995	72	-10.0976	15.4821	132
>sp|P07358|CO8B_HUMAN Complement component C8 beta chain OS=Homo sapiens GN=C8B PE=1 SV=3	-0.899524	1.26118	10	-1.17821	1.26247	10	-0.632811	1.14376	10	-1.26737	1.29978	10	-1.16303	1.72865	10	-0.809468	1.34424	10	-5.9504	8.04008	60	-0.364668	1.11407	9	-2.24403	1.85652	9	-1.13229	1.31224	9	-1.08849	1.52606	9	-1.63691	1.43226	9	-2.09437	1.91228	9	-8.56075	9.15343	54	-14.5112	17.1935	114
>sp|P07360|CO8G_HUMAN Complement component C8 gamma chain OS=Homo sapiens GN=C8G PE=1 SV=3	0.62996	1.18494	4	0.21339	1.04788	4	-0.0267825	1.00606	4	0.128277	1.02822	4	-0.735219	1.42302	4	-0.462853	1.19704	4	-0.253228	6.88717	24	0.573288	1.19582	4	-1.1938	1.42269	4	-0.172175	1.04511	4	-0.871224	1.41638	4	-1.09344	1.28927	4	-0.764478	1.29527	4	-3.52183	7.66453	24	-3.77505	14.5517	48
>sp|P07477|TRY1_HUMAN Trypsin-1 OS=Homo sapiens GN=PRSS1 PE=1 SV=1	-0.935379	1.31128	1	0.490222	1.13646	1	0.524628	1.14003	1	0.297349	1.07171	1	0.277045	1.14732	1	0.664554	1.34314	1	1.31842	7.14995	6	0.14924	1.04826	2	-0.334917	1.10634	2	0.41556	1.115	2	0.564499	1.25723	2	-0.0356372	1.00844	2	0.609236	1.2464	2	1.36798	6.78166	12	2.6864	13.9316	18
>sp|P07947|YES_HUMAN Tyrosine-protein kinase Yes OS=Homo sapiens GN=YES1 PE=1 SV=3	0.14669	1.04391	1	-0.439255	1.12392	1	0.287982	1.07581	1	0.0648851	1.01544	1	-0.31153	1.16832	1	-0.343393	1.16678	1	-0.594621	6.59418	6	-0.729687	1.2772	1	-0.806057	1.30191	1	-0.0982181	1.0282	1	-0.285462	1.12824	1	-0.241943	1.063	1	-0.33561	1.14711	1	-2.49698	6.94566	6	-3.0916	13.5398	12
>sp|P07996|TSP1_HUMAN Thrombospondin-1 OS=Homo sapiens GN=THBS1 PE=1 SV=2	-0.776573	1.23417	4	-2.34414	1.68232	4	-0.770015	1.19217	4	-1.86385	1.50231	4	-0.709946	1.40807	4	0.395624	1.16789	4	-6.0689	8.18693	24	-0.120211	1.03816	4	0.416271	1.13186	4	-1.75098	1.56166	4	-0.247047	1.10398	4	-3.38249	2.18862	4	-0.681432	1.25965	4	-5.76589	8.28393	24	-11.8348	16.4709	48
>sp|P08123|CO1A2_HUMAN Collagen alpha-2(I) chain OS=Homo sapiens GN=COL1A2 PE=1 SV=7																						1.13739	1.52117	1	-0.361603	1.14675	1	-0.602055	1.20919	1	-0.505063	1.25763	1	0.256744	1.0751	1	-0.192908	1.09277	1	-0.267497	7.30262	6	-0.267497	7.30262	6
>sp|P08254|MMP3_HUMAN Stromelysin-1 OS=Homo sapiens GN=MMP3 PE=1 SV=2	0.412996	1.14231	1	1.78663	1.75485	1	0.176343	1.05264	1	0.708635	1.20602	1	-0.503574	1.30874	1	1.32177	1.94743	1	3.90279	8.41198	6																						3.90279	8.41198	6
>sp|P08514|ITA2B_HUMAN Integrin alpha-IIb OS=Homo sapiens GN=ITGA2B PE=1 SV=3	-0.501386	1.17986	1	-1.07795	1.41125	1	0.309614	1.09703	1	-0.892736	1.27548	1	0.534243	1.33384	1	0.807352	1.50868	1	-0.820867	7.80614	6																						-0.820867	7.80614	6
>sp|P08519|APOA_HUMAN Apolipoprotein(a) OS=Homo sapiens GN=LPA PE=1 SV=1	-1.1805	1.41621	1	-0.916064	1.279	1	0.55571	1.15309	1	-0.437506	1.11001	1	-1.37825	1.99457	1	-0.702955	1.37387	1	-4.05956	8.32675	6	0.100555	1.03286	2	-0.190446	1.06066	2	-1.66031	1.55425	2	-0.149678	1.06318	2	0.284833	1.07109	2	1.2152	1.56257	2	-0.399849	7.34462	12	-4.45941	15.6714	18
>sp|P08572|CO4A2_HUMAN Collagen alpha-2(IV) chain OS=Homo sapiens GN=COL4A2 PE=1 SV=4																						-0.174895	1.0676	1	0.313842	1.12891	1	0.336989	1.11454	1	0.202187	1.09713	1	0.566043	1.17744	1	-0.389497	1.19804	1	0.854669	6.78365	6	0.854669	6.78365	6
>sp|P08574|CY1_HUMAN Cytochrome c1, heme protein, mitochondrial OS=Homo sapiens GN=CYC1 PE=1 SV=3	0.860967	1.32133	1	0.330736	1.11007	1	0.539562	1.17073	1	0.114671	1.03098	1	-1.53471	2.27145	1	-0.647259	1.38642	1	-0.336035	8.29098	6																						-0.336035	8.29098	6
>sp|P08603|CFAH_HUMAN Complement factor H OS=Homo sapiens GN=CFH PE=1 SV=4	-0.184175	1.04741	55	0.214968	1.04052	55	0.171522	1.03564	55	0.0469573	1.00948	55	-1.13897	1.69877	55	-0.667726	1.26461	55	-1.55742	7.09644	330	0.393151	1.11993	56	-0.678279	1.19638	56	-1.28921	1.34739	56	-0.754885	1.33384	56	-1.16538	1.28073	56	-0.90935	1.30269	56	-4.40395	7.58096	336	-5.96138	14.6774	666
>sp|P08697|A2AP_HUMAN Alpha-2-antiplasmin OS=Homo sapiens GN=SERPINF2 PE=1 SV=3	0.537819	1.15267	5	-0.286668	1.06204	5	-0.302927	1.06878	5	-1.0158	1.23953	5	-0.412311	1.2162	5	-0.27376	1.10869	5	-1.75365	6.84791	30	0.149249	1.04604	5	0.0619176	1.01768	5	0.0186497	1.0046	5	-0.225019	1.09228	5	-0.0364067	1.00818	5	-0.950564	1.35677	5	-0.982174	6.52555	30	-2.73582	13.3735	60
>sp|P08779|K1C16_HUMAN Keratin, type I cytoskeletal 16 OS=Homo sapiens GN=KRT16 PE=1 SV=4	0.476915	1.16223	1	1.84215	1.73217	1	1.24474	1.41779	1	-0.861043	1.25073	1	0.506385	1.30237	1	0.55318	1.30528	1	3.76233	8.17056	6	0.78018	1.32921	1	0.238571	1.09045	1	1.71303	1.71498	1	0.155282	1.0726	1	-2.68128	2.11225	1	-0.216896	1.10179	1	-0.0111185	8.42128	6	3.75121	16.5918	12
>sp|P08922|ROS1_HUMAN Proto-oncogene tyrosine-protein kinase ROS OS=Homo sapiens GN=ROS1 PE=1 SV=3	1.53754	1.57022	1	1.0329	1.31768	1	0.515705	1.14023	1	1.43685	1.40491	1	-1.98453	2.69743	1	0.184652	1.08674	1	2.72313	9.21719	6	-0.0193792	1.00643	1	0.52172	1.18197	1	-0.482412	1.14379	1	-1.46054	1.84255	1	0.817476	1.22489	1	-0.734247	1.34344	1	-1.35738	7.74307	6	1.36575	16.9603	12
>sp|P08F94|PKHD1_HUMAN Fibrocystin OS=Homo sapiens GN=PKHD1 PE=1 SV=1	2.83391	2.39877	1	2.69882	2.19613	1	-1.02234	1.32085	1	0.842565	1.23625	1	2.18716	3.09578	1	0.220994	1.11094	1	7.76111	11.3587	6	0.60623	1.24928	1	0.496809	1.20656	1	0.669215	1.23487	1	1.6127	2.07749	1	1.24945	1.41861	1	1.83432	2.31894	1	6.46873	9.50576	6	14.2298	20.8645	12
>sp|P09619|PGFRB_HUMAN Platelet-derived growth factor receptor beta OS=Homo sapiens GN=PDGFRB PE=1 SV=1	-0.93211	1.31436	1	0.574751	1.16572	1	1.5399	1.47984	1	0.662352	1.16971	1	-0.118774	1.06117	1	-0.407369	1.20113	1	1.31875	7.39193	6	1.24676	1.51752	1	-0.837678	1.3135	1	-0.635119	1.19607	1	-0.95574	1.49605	1	0.488778	1.13075	1	-0.394255	1.17418	1	-1.08725	7.82808	6	0.231498	15.22	12
>sp|P09769|FGR_HUMAN Tyrosine-protein kinase Fgr OS=Homo sapiens GN=FGR PE=1 SV=2	0.566133	1.19067	1	0.227412	1.06824	1	-0.282734	1.08002	1	0.531603	1.14237	1	1.504	2.17298	1	2.22494	2.87995	1	4.77135	9.53422	6	-1.45021	1.6192	2	0.766259	1.28841	2	1.93912	1.72773	2	0.30091	1.13505	2	0.45426	1.12168	2	-1.37414	1.69687	2	0.636196	8.58893	12	5.40755	18.1231	18
>sp|P09871|C1S_HUMAN Complement C1s subcomponent OS=Homo sapiens GN=C1S PE=1 SV=1	-0.49179	1.13409	13	-1.00613	1.21495	13	0.123293	1.02618	13	-1.17546	1.27234	13	-1.28712	1.82804	13	-1.31865	1.60925	13	-5.15587	8.08485	78	-0.440761	1.138	13	-1.69795	1.58543	13	-1.2491	1.34415	13	-0.885654	1.40721	13	-2.14099	1.59077	13	-0.777672	1.26518	13	-7.19214	8.33074	78	-12.348	16.4156	156
>sp|P09884|DPOLA_HUMAN DNA polymerase alpha catalytic subunit OS=Homo sapiens GN=POLA1 PE=1 SV=2																						-0.203254	1.07892	1	0.377209	1.1568	1	0.56113	1.1982	1	0.624853	1.33091	1	0.930732	1.30557	1	-0.475159	1.24584	1	1.81551	7.31625	6	1.81551	7.31625	6
>sp|P0C0L4|CO4A_HUMAN Complement C4-A OS=Homo sapiens GN=C4A PE=1 SV=1	0.762618	1.21106	95	-0.0798373	1.01479	95	0.49999	1.1072	95	0.601653	1.12828	95	-1.3801	1.89956	95	-0.696337	1.2765	95	-0.292009	7.63739	570	-0.0128452	1.0037	94	-0.162109	1.04369	94	-0.270349	1.06439	94	-1.02361	1.47735	94	0.338127	1.0743	94	-0.28054	1.08466	94	-1.41132	6.74811	564	-1.70333	14.3855	1134
>sp|P0C0L5|CO4B_HUMAN Complement C4-B OS=Homo sapiens GN=C4B PE=1 SV=1	2.00784	1.79258	1	-0.63937	1.18239	1	0.208957	1.0538	1	0.793752	1.20387	1	-0.909589	1.57112	1	-1.54251	1.98616	1	-0.0809181	8.78992	6	-0.610826	1.22312	1	-1.07267	1.40705	1	-0.250992	1.07213	1	-0.590565	1.27943	1	1.76658	1.54704	1	-1.31294	1.6905	1	-2.07141	8.21927	6	-2.15233	17.0092	12
>sp|P0C5Y9|H2AB1_HUMAN Histone H2A-Bbd type 1 OS=Homo sapiens GN=H2AFB1 PE=2 SV=1	0.0884093	1.02999	1	-1.47298	1.60257	1	-0.908407	1.31101	1	-0.712785	1.21574	1	-0.575369	1.36263	1	-0.916317	1.592	1	-4.49745	8.11393	6																						-4.49745	8.11393	6
>sp|P0C623|OR4Q2_HUMAN Olfactory receptor 4Q2 OS=Homo sapiens GN=OR4Q2 PE=3 SV=1																						2.65568	2.66506	1	1.3858	1.6929	1	0.0137428	1.00436	1	-0.123135	1.0579	1	0.276543	1.08282	1	-0.277327	1.13713	1	3.93131	8.64017	6	3.93131	8.64017	6
>sp|P0C671|CF222_HUMAN Uncharacterized protein C6orf222 OS=Homo sapiens GN=C6orf222 PE=2 SV=1																						-0.382353	1.15763	1	-1.2839	1.64561	1	0.579641	1.21284	1	-2.55351	3.20285	1	-1.78478	1.68932	1	-1.13743	1.70377	1	-6.56232	10.612	6	-6.56232	10.612	6
>sp|P0C7P3|SLN14_HUMAN Schlafen family member 14 OS=Homo sapiens GN=SLFN14 PE=2 SV=2	-4.62849	4.56657	1	-2.74694	2.43196	1	-0.498923	1.16753	1	-2.34982	1.92716	1	-0.674806	1.4419	1	-4.71903	10.8516	1	-15.618	22.3868	6																						-15.618	22.3868	6
>sp|P0C860|MS3L2_HUMAN Putative male-specific lethal-3 protein-like 2 OS=Homo sapiens GN=MSL3P1 PE=5 SV=1																						-1.75294	2.00999	1	-0.91641	1.46861	1	-0.475108	1.18465	1	0.765418	1.43311	1	0.402106	1.13106	1	0.687273	1.38615	1	-1.28966	8.61357	6	-1.28966	8.61357	6
>sp|P0C869|PA24B_HUMAN Cytosolic phospholipase A2 beta OS=Homo sapiens GN=PLA2G4B PE=1 SV=2	-0.651559	1.238	1	0.014099	1.00452	1	-0.666821	1.21777	1	-0.217793	1.06075	1	-0.923588	1.64053	1	0.0888254	1.04611	1	-2.35684	7.20768	6																						-2.35684	7.20768	6
>sp|P0CF51|TRGC1_HUMAN T-cell receptor gamma chain C region 1 OS=Homo sapiens GN=TRGC1 PE=4 SV=1																						0.906266	1.51262	1	-2.81865	3.11639	1	-1.64385	1.78208	1	-0.514064	1.27264	1	-0.555566	1.19212	1	-0.743354	1.42929	1	-5.36922	10.3051	6	-5.36922	10.3051	6
>sp|P0CG05|LAC2_HUMAN Ig lambda-2 chain C regions OS=Homo sapiens GN=IGLC2 PE=1 SV=1	0.574006	1.16436	3	0.16433	1.03571	3	-0.998572	1.24663	3	-0.200395	1.04349	3	0.283203	1.14434	3	0.50997	1.21691	3	0.332541	6.85144	18	-0.599124	1.19857	3	0.535605	1.16392	3	1.00931	1.2836	3	0.366124	1.15508	3	-0.070237	1.01587	3	0.637255	1.23449	3	1.87894	7.05154	18	2.21148	13.903	36
>sp|P0CK96|S352B_HUMAN Solute carrier family 35 member E2B OS=Homo sapiens GN=SLC35E2B PE=2 SV=1	-0.152085	1.05148	1	0.114894	1.03761	1	-0.657451	1.21518	1	0.0976074	1.0269	1	0.171413	1.0966	1	-0.808494	1.50618	1	-1.23412	6.93395	6																						-1.23412	6.93395	6
>sp|P0DJD0|RGPD1_HUMAN RANBP2-like and GRIP domain-containing protein 1 OS=Homo sapiens GN=RGPD1 PE=2 SV=1	0.832126	1.30976	1	0.602133	1.20986	1	2.44272e-05	1.00001	1	0.564058	1.16196	1	1.09332	1.79536	1	1.9721	2.70823	1	5.06376	9.18518	6																						5.06376	9.18518	6
>sp|P0DJD3|RBY1A_HUMAN RNA-binding motif protein, Y chromosome, family 1 member A1 OS=Homo sapiens GN=RBMY1A1 PE=1 SV=1	-0.0537791	1.01798	1	-0.196211	1.0651	1	-0.662819	1.21769	1	1.47734	1.49454	1	0.00026539	1.00014	1	0.162292	1.08598	1	0.72709	6.88143	6	0.276532	1.11229	1	-0.673052	1.29941	1	-0.392103	1.1362	1	-0.385944	1.19469	1	-0.599872	1.19511	1	-0.368318	1.18869	1	-2.14276	7.12639	6	-1.41567	14.0078	12
>sp|P0DJH9|RD3L_HUMAN Protein RD3-like OS=Homo sapiens GN=RD3L PE=4 SV=1	-0.33728	1.10957	1	-1.09098	1.3721	1	-0.653562	1.19491	1	-0.866017	1.24282	1	-0.229	1.12548	1	-0.475516	1.25375	1	-3.65236	7.29864	6	-1.28426	1.61592	1	-1.39361	1.70722	1	-0.039953	1.01304	1	-0.419208	1.21234	1	-1.02805	1.35028	1	-0.523716	1.27728	1	-4.68879	8.17609	6	-8.34115	15.4747	12
>sp|P0DKX0|ZN728_HUMAN Zinc finger protein 728 OS=Homo sapiens GN=ZNF728 PE=4 SV=1																						-2.67256	2.69072	1	-2.9415	3.06155	1	0.0291872	1.00953	1	-0.460862	1.23588	1	-0.777217	1.25664	1	0.451223	1.23501	1	-6.37174	10.4893	6	-6.37174	10.4893	6
>sp|P10253|LYAG_HUMAN Lysosomal alpha-glucosidase OS=Homo sapiens GN=GAA PE=1 SV=4																						0.0514597	1.02033	1	-0.0233769	1.0094	1	3.85335	3.79744	1	0.493715	1.26141	1	2.58943	2.21221	1	1.32876	1.88066	1	8.29334	11.1814	6	8.29334	11.1814	6
>sp|P10515|ODP2_HUMAN Dihydrolipoyllysine-residue acetyltransferase component of pyruvate dehydrogenase complex, mitochondrial OS=Homo sapiens GN=DLAT PE=1 SV=3	-5.47221	5.85188	1	-5.45841	5.58816	1	0.0619615	1.01852	1	-0.206423	1.05792	1	0.357939	1.21262	1	-0.315632	1.17379	1	-11.0328	15.9029	6																						-11.0328	15.9029	6
>sp|P10523|ARRS_HUMAN S-arrestin OS=Homo sapiens GN=SAG PE=2 SV=3	-0.185675	1.06343	1	0.0562795	1.0183	1	0.346975	1.10957	1	-0.865084	1.26727	1	-0.943225	1.65976	1	-0.421732	1.23918	1	-2.01246	7.3575	6																						-2.01246	7.3575	6
>sp|P10643|CO7_HUMAN Complement component C7 OS=Homo sapiens GN=C7 PE=1 SV=2	-1.24437	1.37448	13	-0.389916	1.07825	13	-0.438374	1.0961	13	-0.431097	1.09228	13	-0.639495	1.34939	13	-0.729879	1.30098	13	-3.87313	7.29149	78	-0.307447	1.09517	10	-1.2675	1.41634	10	-1.44517	1.41283	10	-0.540511	1.23307	10	-0.915201	1.22203	10	-0.443481	1.14601	10	-4.91931	7.52545	60	-8.79244	14.8169	138
>sp|P10809|CH60_HUMAN 60 kDa heat shock protein, mitochondrial OS=Homo sapiens GN=HSPD1 PE=1 SV=2	1.13661	1.40039	1	1.82981	1.64526	1	0.103702	1.02713	1	1.45055	1.41491	1	2.30258	3.18843	1	3.40123	4.71604	1	10.2245	13.3922	6	0.70302	1.29491	1	0.731293	1.31883	1	1.02837	1.38396	1	1.10163	1.64857	1	1.69747	1.60995	1	2.29018	2.86073	1	7.55196	10.1169	6	17.7764	23.5091	12
>sp|P10828|THB_HUMAN Thyroid hormone receptor beta OS=Homo sapiens GN=THRB PE=1 SV=2	1.66513	1.63766	1	-0.0789546	1.0217	1	-0.0108139	1.0028	1	0.651783	1.16872	1	1.8171	2.49678	1	1.82274	2.29588	1	5.86699	9.62353	6	0.754633	1.29952	1	1.41017	1.63189	1	1.48069	1.54881	1	1.39371	1.83214	1	2.26239	1.81013	1	1.5502	1.9431	1	8.8518	10.0656	6	14.7188	19.6891	12
>sp|P10909|CLUS_HUMAN Clusterin OS=Homo sapiens GN=CLU PE=1 SV=1	-0.375406	1.10224	7	-1.9519	1.47862	7	-0.79079	1.18398	7	-0.597629	1.13222	7	-0.366873	1.1888	7	-0.691442	1.2904	7	-4.77404	7.37625	42	-0.855252	1.29272	6	-0.660656	1.20438	6	-0.027921	1.00686	6	-0.295615	1.12256	6	-0.580822	1.13811	6	-0.719618	1.25696	6	-3.13988	7.02158	36	-7.91393	14.3978	78
>sp|P10997|IAPP_HUMAN Islet amyloid polypeptide OS=Homo sapiens GN=IAPP PE=1 SV=1	-0.69066	1.24903	1	0.866867	1.31357	1	1.53061	1.56106	1	-0.401424	1.11196	1	-0.181922	1.10209	1	0.134658	1.07026	1	1.25813	7.40797	6	0.484754	1.18319	1	-0.736287	1.29103	1	0.560418	1.1799	1	-0.118697	1.05291	1	-0.683257	1.19619	1	0.741608	1.37403	1	0.248539	7.27725	6	1.50667	14.6852	12
>sp|P11055|MYH3_HUMAN Myosin-3 OS=Homo sapiens GN=MYH3 PE=1 SV=3																						0.074119	1.02542	1	-2.16629	2.05331	1	-0.593394	1.18511	1	-0.329711	1.15058	1	-0.576431	1.15809	1	-4.46207	6.31661	1	-8.05378	12.8891	6	-8.05378	12.8891	6
>sp|P11169|GTR3_HUMAN Solute carrier family 2, facilitated glucose transporter member 3 OS=Homo sapiens GN=SLC2A3 PE=1 SV=1																						1.19398	1.55991	1	0.0858825	1.03339	1	-0.299425	1.09991	1	-1.25561	1.76983	1	-0.62947	1.19759	1	-0.0404885	1.01891	1	-0.945129	7.67955	6	-0.945129	7.67955	6
>sp|P11277|SPTB1_HUMAN Spectrin beta chain, erythrocytic OS=Homo sapiens GN=SPTB PE=1 SV=5	-0.586915	1.22251	1	-1.63166	1.70168	1	-1.03406	1.37152	1	-1.37395	1.46901	1	0.367643	1.22184	1	-0.544191	1.32126	1	-4.80313	8.30782	6	-0.219924	1.07678	2	0.137742	1.04685	2	0.611016	1.18829	2	0.338411	1.15338	2	-0.893898	1.25363	2	-0.39038	1.16375	2	-0.417033	6.88267	12	-5.22017	15.1905	18
>sp|P11308|ERG_HUMAN Transcriptional regulator ERG OS=Homo sapiens GN=ERG PE=1 SV=2	-0.53032	1.18991	1	-0.566838	1.19821	1	1.87177	1.75285	1	-0.706162	1.21428	1	-1.12578	1.83058	1	-0.505454	1.29314	1	-1.56277	8.47896	6																						-1.56277	8.47896	6
>sp|P11387|TOP1_HUMAN DNA topoisomerase 1 OS=Homo sapiens GN=TOP1 PE=1 SV=2	1.10065	1.37781	1	1.01481	1.30631	1	0.128123	1.03276	1	0.66759	1.16929	1	1.44899	2.05652	1	1.38983	1.85962	1	5.74999	8.8023	6	0.368823	1.12929	1	1.12405	1.43069	1	0.872423	1.27388	1	1.34637	1.75439	1	1.78028	1.55194	1	0.899399	1.43348	1	6.39135	8.57367	6	12.1413	17.376	12
>sp|P11473|VDR_HUMAN Vitamin D3 receptor OS=Homo sapiens GN=VDR PE=1 SV=1	-1.55248	1.68739	1	-2.18809	2.03238	1	-1.62355	1.63638	1	-4.31328	3.22127	1	-2.96056	4.88937	1	-4.45461	9.48925	1	-17.0926	22.9561	6																						-17.0926	22.9561	6
>sp|P11532|DMD_HUMAN Dystrophin OS=Homo sapiens GN=DMD PE=1 SV=3	0.612706	1.22826	1	0.00504497	1.00163	1	-0.163259	1.05017	1	-0.213135	1.06013	1	0.0853549	1.04706	1	-0.0585239	1.03022	1	0.268187	6.41748	6	-0.251242	1.08222	3	0.17006	1.0528	3	0.623383	1.17612	3	-0.733595	1.34491	3	-0.278153	1.0676	3	-0.606857	1.23677	3	-1.0764	6.96042	18	-0.808217	13.3779	24
>sp|P11717|MPRI_HUMAN Cation-independent mannose-6-phosphate receptor OS=Homo sapiens GN=IGF2R PE=1 SV=3																						2.43592	2.2968	1	1.89424	1.89531	1	-0.430109	1.13238	1	-0.0870578	1.03802	1	1.91573	1.6378	1	1.84946	2.16993	1	7.5782	10.1703	6	7.5782	10.1703	6
>sp|P11766|ADHX_HUMAN Alcohol dehydrogenase class-3 OS=Homo sapiens GN=ADH5 PE=1 SV=4	0.736222	1.27818	1	0.633653	1.2278	1	1.89894	1.77921	1	-0.383858	1.11234	1	-0.432962	1.26279	1	-1.52743	2.16964	1	0.924566	8.82996	6	0.780372	1.33404	1	-0.325734	1.13144	1	-1.29565	1.50453	1	-1.90867	2.37494	1	-1.13523	1.37779	1	-4.12671	6.61426	1	-8.01163	14.337	6	-7.08706	23.167	12
>sp|P12111|CO6A3_HUMAN Collagen alpha-3(VI) chain OS=Homo sapiens GN=COL6A3 PE=1 SV=5	0.661207	1.24154	1	-0.0192335	1.00613	1	0.806719	1.26916	1	0.240785	1.06726	1	1.10702	1.8128	1	-1.42544	2.0557	1	1.37106	8.4526	6	0.545249	1.22878	1	0.0674777	1.02648	1	2.56275	2.32008	1	-0.0623363	1.02906	1	0.249876	1.07566	1	0.0680965	1.03224	1	3.43112	7.7123	6	4.80217	16.1649	12
>sp|P12259|FA5_HUMAN Coagulation factor V OS=Homo sapiens GN=F5 PE=1 SV=4	0.435441	1.1377	1	0.794389	1.2392	1	0.37151	1.10025	1	-0.644321	1.1665	1	-0.526914	1.30219	1	-0.0319567	1.01455	1	0.398148	6.96038	6	-0.0544214	1.01863	1	0.503081	1.1822	1	-0.0519236	1.01499	1	-0.273307	1.12325	1	1.44289	1.44764	1	0.835462	1.41205	1	2.40178	7.19877	6	2.79993	14.1591	12
>sp|P12524|MYCL1_HUMAN Protein L-Myc-1 OS=Homo sapiens GN=MYCL1 PE=1 SV=2	1.10292	1.42909	1	1.27672	1.49756	1	0.0945272	1.02799	1	0.434246	1.12225	1	2.00072	2.91649	1	2.19932	3.03581	1	7.10844	11.0292	6																						7.10844	11.0292	6
>sp|P12694|ODBA_HUMAN 2-oxoisovalerate dehydrogenase subunit alpha, mitochondrial OS=Homo sapiens GN=BCKDHA PE=1 SV=2																						-0.90798	1.39278	1	3.63913	3.92762	1	0.538836	1.18398	1	1.7492	2.20527	1	0.221495	1.06347	1	2.67212	3.3938	1	7.9128	13.1669	6	7.9128	13.1669	6
>sp|P12757|SKIL_HUMAN Ski-like protein OS=Homo sapiens GN=SKIL PE=1 SV=2																						-0.138365	1.04934	1	2.4921	2.3828	1	0.568188	1.18331	1	1.70584	2.09955	1	2.76204	2.06709	1	1.79765	2.16192	1	9.18745	10.944	6	9.18745	10.944	6
>sp|P12814|ACTN1_HUMAN Alpha-actinin-1 OS=Homo sapiens GN=ACTN1 PE=1 SV=2	-2.29159	2.30078	1	-3.35807	3.11786	1	-3.09235	2.68978	1	-3.46224	2.67357	1	-0.118413	1.06783	1	-0.298735	1.16958	1	-12.6214	13.0194	6																						-12.6214	13.0194	6
>sp|P12830|CADH1_HUMAN Cadherin-1 OS=Homo sapiens GN=CDH1 PE=1 SV=3																						-2.36085	2.49087	1	-1.86408	2.10942	1	-3.32917	2.9753	1	-1.88264	2.37265	1	0.421898	1.13845	1	-2.11167	2.67916	1	-11.1265	13.7659	6	-11.1265	13.7659	6
>sp|P12956|XRCC6_HUMAN X-ray repair cross-complementing protein 6 OS=Homo sapiens GN=XRCC6 PE=1 SV=2	0.631878	1.23134	1	0.295299	1.09907	1	-0.577946	1.18595	1	0.222809	1.06185	1	0.933485	1.65062	1	2.81779	4.17168	1	4.32332	10.4005	6	-1.23392	1.57743	1	-0.977389	1.45052	1	-0.576728	1.20127	1	-2.41868	2.99595	1	-7.39713	7.87527	1	0.822903	1.46374	1	-11.7809	16.5642	6	-7.45762	26.9647	12
>sp|P13533|MYH6_HUMAN Myosin-6 OS=Homo sapiens GN=MYH6 PE=1 SV=5	1.15674	1.40357	2	0.899201	1.26513	2	2.04693	1.68844	2	-0.612334	1.15971	2	-0.65489	1.39019	2	-0.899701	1.48072	2	1.93594	8.38777	12																						1.93594	8.38777	12
>sp|P13611|CSPG2_HUMAN Versican core protein OS=Homo sapiens GN=VCAN PE=1 SV=3	0.602363	1.21365	1	0.354923	1.11271	1	-0.0547831	1.01559	1	1.42455	1.45021	1	0.158614	1.08608	1	-0.0524379	1.0255	1	2.43323	6.90374	6																						2.43323	6.90374	6
>sp|P13645|K1C10_HUMAN Keratin, type I cytoskeletal 10 OS=Homo sapiens GN=KRT10 PE=1 SV=6	0.875547	1.24711	31	2.81417	1.68925	31	2.46962	1.65933	31	-0.931925	1.20665	31	0.405084	1.20767	31	0.0617018	1.02204	31	5.6942	8.03205	186	1.20439	1.41591	32	1.71905	1.57771	32	1.93172	1.56558	32	0.526252	1.22277	32	-0.316824	1.06978	32	-0.323799	1.09941	32	4.74078	7.95115	192	10.435	15.9832	378
>sp|P13646|K1C13_HUMAN Keratin, type I cytoskeletal 13 OS=Homo sapiens GN=KRT13 PE=1 SV=4	1.09095	1.35341	2	1.25789	1.34634	2	1.24948	1.34281	2	-0.99266	1.24856	2	0.177736	1.09041	2	-0.0317756	1.01313	2	2.75162	7.39467	12	0.126283	1.0399	3	0.369517	1.11533	3	0.637575	1.17659	3	-0.140891	1.05802	3	-0.638125	1.15899	3	-0.00549357	1.00189	3	0.348866	6.55071	18	3.10048	13.9454	30
>sp|P13647|K2C5_HUMAN Keratin, type II cytoskeletal 5 OS=Homo sapiens GN=KRT5 PE=1 SV=3	0.80391	1.22939	11	2.33693	1.58089	11	2.45992	1.68036	11	-1.36132	1.32351	11	-0.00517502	1.00243	11	-0.0189392	1.0069	11	4.21532	7.82348	66	1.52217	1.57151	6	1.36653	1.45956	6	2.3063	1.74424	6	0.178631	1.07192	7	-1.13124	1.28231	7	-0.202343	1.06516	7	4.04005	8.1947	39	8.25537	16.0182	105
>sp|P13671|CO6_HUMAN Complement component C6 OS=Homo sapiens GN=C6 PE=1 SV=3	-0.887091	1.26459	4	-0.868674	1.20193	4	0.458096	1.10634	4	-1.68854	1.4319	4	-1.43018	1.97563	4	-1.43504	1.72907	4	-5.85143	8.70945	24	-0.134069	1.04121	5	-1.58658	1.56459	5	-1.00214	1.27846	5	-1.00997	1.48589	5	-1.78797	1.49119	5	-1.21432	1.47747	5	-6.73505	8.33882	30	-12.5865	17.0483	54
>sp|P13716|HEM2_HUMAN Delta-aminolevulinic acid dehydratase OS=Homo sapiens GN=ALAD PE=1 SV=1																						-0.0694275	1.02599	1	-0.435544	1.17982	1	-0.699089	1.24743	1	-0.183409	1.08691	1	-0.506222	1.15374	1	-0.180344	1.08653	1	-2.07403	6.78041	6	-2.07403	6.78041	6
>sp|P13942|COBA2_HUMAN Collagen alpha-2(XI) chain OS=Homo sapiens GN=COL11A2 PE=1 SV=5																						-0.214566	1.07773	1	0.259628	1.09493	1	0.813536	1.27364	1	0.985453	1.53674	1	-0.378895	1.10556	1	-2.02563	2.38585	1	-0.560476	8.47445	6	-0.560476	8.47445	6
>sp|P13985|HRES1_HUMAN Putative HTLV-1-related endogenous sequence OS=Homo sapiens GN=HRES1 PE=5 SV=1																						-2.82732	2.80906	1	-1.61276	1.83544	1	-2.67093	2.31164	1	-1.16081	1.69056	1	-2.24635	1.8686	1	0.327468	1.16176	1	-10.1907	11.6771	6	-10.1907	11.6771	6
>sp|P14061|DHB1_HUMAN Estradiol 17-beta-dehydrogenase 1 OS=Homo sapiens GN=HSD17B1 PE=1 SV=3																						-1.63099	1.86111	1	0.652424	1.30461	1	0.553812	1.20783	1	0.347442	1.17407	1	0.432657	1.13538	1	-2.03222	2.55905	1	-1.67688	9.24206	6	-1.67688	9.24206	6
>sp|P14210|HGF_HUMAN Hepatocyte growth factor OS=Homo sapiens GN=HGF PE=1 SV=2	-0.524707	1.16964	1	-0.848022	1.26303	1	0.524903	1.14696	1	-0.742619	1.197	1	-1.28375	1.91424	1	-1.24692	1.77342	1	-4.12111	8.46429	6																						-4.12111	8.46429	6
>sp|P14410|SUIS_HUMAN Sucrase-isomaltase, intestinal OS=Homo sapiens GN=SI PE=1 SV=6	-0.0447358	1.01491	1	0.0965967	1.03156	1	-1.0889	1.38037	1	-0.201655	1.05659	1	-0.772	1.51344	1	0.0239619	1.01226	1	-1.98673	7.00913	6																						-1.98673	7.00913	6
>sp|P15169|CBPN_HUMAN Carboxypeptidase N catalytic chain OS=Homo sapiens GN=CPN1 PE=1 SV=1	0.239627	1.06718	3	0.444987	1.10459	3	-0.610063	1.14893	3	0.011132	1.00243	3	-0.313952	1.16294	3	-0.25288	1.10471	3	-0.481149	6.5908	18	-0.32006	1.10951	2	0.27557	1.09088	2	0.278304	1.07828	2	0.0482235	1.0201	2	0.800601	1.2161	2	-0.790339	1.34182	2	0.292301	6.85668	12	-0.188848	13.4475	30
>sp|P15559|NQO1_HUMAN NAD(P)H dehydrogenase [quinone] 1 OS=Homo sapiens GN=NQO1 PE=1 SV=1																						-0.433167	1.1747	1	0.656524	1.28716	1	0.0507825	1.01637	1	0.693502	1.37265	1	-0.22359	1.06586	1	0.141673	1.06762	1	0.885725	6.98436	6	0.885725	6.98436	6
>sp|P15814|IGLL1_HUMAN Immunoglobulin lambda-like polypeptide 1 OS=Homo sapiens GN=IGLL1 PE=1 SV=1	-0.809248	1.24121	4	-2.07465	1.56271	4	-0.594504	1.14171	4	-0.306386	1.06797	4	-0.351257	1.18275	4	-0.0770868	1.03015	4	-4.21313	7.2265	24	-2.53011	2.16048	3	-1.89379	1.72169	3	0.200243	1.05133	3	-0.169157	1.06924	3	-0.992378	1.25223	3	-0.412535	1.14784	3	-5.79772	8.40282	18	-10.0109	15.6293	42
>sp|P15822|ZEP1_HUMAN Zinc finger protein 40 OS=Homo sapiens GN=HIVEP1 PE=1 SV=3	-3.01225	2.64253	1	-1.81066	1.76993	1	1.51171	1.5585	1	0.345697	1.09686	1	0.129119	1.07163	1	0.730916	1.44739	1	-2.10547	9.58683	6	1.17156	1.55641	1	-0.664875	1.2911	1	0.0582892	1.01897	1	-0.36376	1.18142	1	-2.03588	1.79315	1	0.0692386	1.03277	1	-1.76544	7.87383	6	-3.8709	17.4607	12
>sp|P15882|CHIN_HUMAN N-chimaerin OS=Homo sapiens GN=CHN1 PE=1 SV=3	-0.339368	1.11979	1	0.131483	1.04363	1	-1.84048	1.72656	1	-2.93974	2.23361	1	-0.421363	1.25593	1	-0.335235	1.18718	1	-5.74471	8.56671	6	-0.922881	1.37273	1	-0.577137	1.21673	1	-0.79386	1.25987	1	-0.572471	1.2789	1	-0.578629	1.16259	1	-0.0277987	1.01177	1	-3.47278	7.30259	6	-9.21749	15.8693	12
>sp|P15924|DESP_HUMAN Desmoplakin OS=Homo sapiens GN=DSP PE=1 SV=3	0.61246	1.21994	1	0.594217	1.20701	1	-0.440701	1.1375	1	0.906153	1.27273	1	1.51062	2.24472	1	2.14532	2.95596	1	5.32806	10.0379	6																						5.32806	10.0379	6
>sp|P16112|PGCA_HUMAN Aggrecan core protein OS=Homo sapiens GN=ACAN PE=1 SV=2	-0.257311	1.08816	1	-1.36039	1.54109	1	-0.896879	1.30295	1	-1.39494	1.4554	1	0.531793	1.33091	1	0.28303	1.1545	1	-3.0947	7.87301	6	0.00672921	1.00251	1	-1.00252	1.46413	1	-1.2967	1.50808	1	-0.296585	1.14452	1	-0.162158	1.04719	1	-0.248831	1.12163	1	-3.00007	7.28805	6	-6.09477	15.1611	12
>sp|P16152|CBR1_HUMAN Carbonyl reductase [NADPH] 1 OS=Homo sapiens GN=CBR1 PE=1 SV=3	-0.834273	1.31919	1	-0.77654	1.28456	1	0.271717	1.08566	1	-4.30519	3.19495	1	-0.916591	1.63845	1	-7.63401	46.9572	1	-14.1949	55.48	6																						-14.1949	55.48	6
>sp|P16157|ANK1_HUMAN Ankyrin-1 OS=Homo sapiens GN=ANK1 PE=1 SV=3																						2.07402	2.21671	1	0.991981	1.47849	1	0.984385	1.38608	1	0.181737	1.08864	1	0.186837	1.0583	1	2.69507	3.57966	1	7.11403	10.8079	6	7.11403	10.8079	6
>sp|P16260|GDC_HUMAN Graves disease carrier protein OS=Homo sapiens GN=SLC25A16 PE=2 SV=3	-4.81736	4.36132	1	-4.85128	3.96488	1	-8.30303	9.09014	1	2.39718	1.82454	1	2.97347	4.58924	1	3.17904	4.4324	1	-9.42199	28.2625	6	-0.279442	1.11593	1	-1.91617	2.11131	1	-2.32851	2.12992	1	2.43981	3.0854	1	-1.2545	1.43996	1	3.50063	5.12591	1	0.161819	15.0084	6	-9.26017	43.271	12
>sp|P16591|FER_HUMAN Tyrosine-protein kinase Fer OS=Homo sapiens GN=FER PE=1 SV=2	-1.404	1.61868	1	-0.615107	1.2232	1	-1.8877	1.75593	1	-2.80592	2.14264	1	-1.59482	2.30526	1	-1.75408	2.33925	1	-10.0616	11.385	6																						-10.0616	11.385	6
>sp|P17036|ZNF3_HUMAN Zinc finger protein 3 OS=Homo sapiens GN=ZNF3 PE=1 SV=3	0.275276	1.08683	1	-0.297273	1.08705	1	-0.0746146	1.01999	1	-0.11275	1.02808	1	-1.09196	1.74385	1	-1.74139	2.24636	1	-3.04271	8.21216	6	-0.662134	1.26027	1	-0.828962	1.33566	1	-0.364911	1.11452	1	-1.38089	1.82404	1	-0.663766	1.1926	1	-2.44853	2.86535	1	-6.34919	9.59244	6	-9.39189	17.8046	12
>sp|P17097|ZNF7_HUMAN Zinc finger protein 7 OS=Homo sapiens GN=ZNF7 PE=1 SV=1																						1.24024	1.58471	1	-2.18802	2.28677	1	2.31561	2.10162	1	-0.482202	1.24725	1	-0.0774354	1.02286	1	-0.378181	1.1927	1	0.430007	9.4359	6	0.430007	9.4359	6
>sp|P17174|AATC_HUMAN Aspartate aminotransferase, cytoplasmic OS=Homo sapiens GN=GOT1 PE=1 SV=3																						1.81242	1.94287	1	0.707709	1.30607	1	0.173789	1.05617	1	-0.611698	1.3193	1	-0.195796	1.05639	1	0.174437	1.08331	1	2.06086	7.76409	6	2.06086	7.76409	6
>sp|P17516|AK1C4_HUMAN Aldo-keto reductase family 1 member C4 OS=Homo sapiens GN=AKR1C4 PE=1 SV=3	0.354471	1.11514	1	-0.0483904	1.01411	1	0.179433	1.04999	1	-0.547855	1.14671	1	0.881334	1.57555	1	1.18902	1.75946	1	2.00801	7.66095	6	-0.674392	1.25233	1	0.529209	1.1878	1	-0.0647503	1.0184	1	0.809775	1.40663	1	0.571246	1.15389	1	0.401676	1.17747	1	1.57276	7.19651	6	3.58078	14.8575	12
>sp|P17600|SYN1_HUMAN Synapsin-1 OS=Homo sapiens GN=SYN1 PE=1 SV=3	0.0355591	1.01151	1	4.1369	3.67436	1	7.17183e-05	1.00002	1	0.937631	1.28109	1	1.18257	1.88107	1	2.29546	3.18137	1	8.58819	12.0294	6																						8.58819	12.0294	6
>sp|P17735|ATTY_HUMAN Tyrosine aminotransferase OS=Homo sapiens GN=TAT PE=1 SV=1																						0.183874	1.07032	1	-0.178889	1.07029	1	0.161446	1.0525	1	1.0245	1.5923	1	0.500462	1.15098	1	0.684204	1.36916	1	2.37559	7.30555	6	2.37559	7.30555	6
>sp|P17858|K6PL_HUMAN 6-phosphofructokinase, liver type OS=Homo sapiens GN=PFKL PE=1 SV=6	-1.14205	1.40778	1	0.335037	1.09719	1	-1.98961	1.68189	1	-2.03254	1.63604	1	-0.204837	1.10928	1	0.262703	1.12851	1	-4.77129	8.06068	6	-0.503911	1.20674	1	-0.473267	1.19906	1	-1.06303	1.4032	1	-0.223988	1.10779	1	-0.692175	1.22034	1	-1.00598	1.59256	1	-3.96235	7.72969	6	-8.73365	15.7904	12
>sp|P18031|PTN1_HUMAN Tyrosine-protein phosphatase non-receptor type 1 OS=Homo sapiens GN=PTPN1 PE=1 SV=1	0.676899	1.22287	1	1.02472	1.32275	1	-0.301012	1.081	1	2.42096	1.78727	1	1.20669	1.8367	1	1.68586	2.15824	1	6.71412	9.40883	6	0.0146339	1.00488	1	1.57375	1.6629	1	-0.00246253	1.00069	1	1.54496	1.91348	1	1.51595	1.45919	1	1.52866	1.85599	1	6.1755	8.89712	6	12.8896	18.3059	12
>sp|P18074|ERCC2_HUMAN TFIIH basal transcription factor complex helicase XPD subunit OS=Homo sapiens GN=ERCC2 PE=1 SV=1																						0.138684	1.04688	2	1.54702	1.65733	2	2.46842	1.98376	2	1.6307	1.98078	2	3.16959	2.2007	2	2.013	2.16389	2	10.9674	11.0333	12	10.9674	11.0333	12
>sp|P18206|VINC_HUMAN Vinculin OS=Homo sapiens GN=VCL PE=1 SV=4																						1.85699	1.99041	1	0.329702	1.134	1	-0.0855419	1.02751	1	-0.354515	1.17497	1	0.732594	1.23114	1	0.308562	1.15285	1	2.78779	7.71088	6	2.78779	7.71088	6
>sp|P18428|LBP_HUMAN Lipopolysaccharide-binding protein OS=Homo sapiens GN=LBP PE=1 SV=3	-0.535271	1.16748	2	-2.71046	1.97794	2	-0.894868	1.25059	2	-0.827416	1.21389	2	-0.741058	1.44356	2	-0.614271	1.29814	2	-6.32334	8.35161	12																						-6.32334	8.35161	12
>sp|P18754|RCC1_HUMAN Regulator of chromosome condensation OS=Homo sapiens GN=RCC1 PE=1 SV=1	-1.12944	1.45096	1	-0.44125	1.15262	1	-0.23769	1.07369	1	0.670519	1.20476	1	-1.30012	2.01057	1	-0.34451	1.19195	1	-2.78249	8.08455	6																						-2.78249	8.08455	6
>sp|P18850|ATF6A_HUMAN Cyclic AMP-dependent transcription factor ATF-6 alpha OS=Homo sapiens GN=ATF6 PE=1 SV=3	-0.498152	1.17453	1	-1.07256	1.40208	1	-0.0147923	1.00432	1	-1.52387	1.49723	1	-0.447739	1.27044	1	0.0704484	1.03619	1	-3.48667	7.38479	6																						-3.48667	7.38479	6
>sp|P18859|ATP5J_HUMAN ATP synthase-coupling factor 6, mitochondrial OS=Homo sapiens GN=ATP5J PE=1 SV=1																						-0.359229	1.14222	1	0.263494	1.10597	1	0.261259	1.08676	1	0.482695	1.2463	1	-0.129598	1.03754	1	0.270807	1.13306	1	0.789428	6.75185	6	0.789428	6.75185	6
>sp|P18887|XRCC1_HUMAN DNA repair protein XRCC1 OS=Homo sapiens GN=XRCC1 PE=1 SV=2	0.632919	1.21547	1	0.629517	1.20065	1	-0.0999078	1.02758	1	1.18603	1.34553	1	0.685482	1.4243	1	0.727339	1.41303	1	3.76138	7.62657	6																						3.76138	7.62657	6
>sp|P19013|K2C4_HUMAN Keratin, type II cytoskeletal 4 OS=Homo sapiens GN=KRT4 PE=1 SV=4	0.678203	1.24938	1	-0.112579	1.03651	1	-1.00846	1.34513	1	2.05449	1.73258	1	2.08348	3.05457	1	1.3326	1.96246	1	5.02773	10.3806	6																						5.02773	10.3806	6
>sp|P19021|AMD_HUMAN Peptidyl-glycine alpha-amidating monooxygenase OS=Homo sapiens GN=PAM PE=1 SV=2	0.170075	1.0505	1	0.15867	1.04226	1	-0.466878	1.12367	1	0.240297	1.05755	1	1.10797	1.73252	1	1.86302	2.2863	1	3.07316	8.2928	6	-0.699749	1.25811	1	0.982641	1.36449	1	0.215808	1.06136	1	1.14463	1.61022	1	0.303752	1.07743	1	1.33953	1.70485	1	3.28661	8.07646	6	6.35977	16.3693	12
>sp|P19235|EPOR_HUMAN Erythropoietin receptor OS=Homo sapiens GN=EPOR PE=1 SV=1	-0.665958	1.22273	1	-0.812217	1.25587	1	-0.0305844	1.00814	1	-1.16303	1.32925	1	-0.077624	1.04033	1	0.137009	1.06579	1	-2.6124	6.92212	6	-0.403613	1.1464	1	0.302541	1.10596	1	0.546401	1.16948	1	0.193346	1.08581	1	-0.261643	1.06902	1	-0.198573	1.08568	1	0.178459	6.66234	6	-2.43394	13.5845	12
>sp|P19320|VCAM1_HUMAN Vascular cell adhesion protein 1 OS=Homo sapiens GN=VCAM1 PE=1 SV=1	-0.419837	1.13022	2	0.482059	1.13382	2	0.232581	1.0609	2	-0.470041	1.11855	2	-0.0689013	1.03523	2	0.153452	1.06919	2	-0.0906871	6.54791	12	-1.23223	1.57082	1	-0.00601506	1.00228	1	-1.87021	1.8002	1	-1.7747	2.23392	1	-1.23185	1.41348	1	0.214651	1.10368	1	-5.90036	9.12437	6	-5.99105	15.6723	18
>sp|P19338|NUCL_HUMAN Nucleolin OS=Homo sapiens GN=NCL PE=1 SV=3	-0.145069	1.04797	1	1.3085	1.51175	1	1.21216	1.42481	1	0.445331	1.12563	1	-0.584262	1.36674	1	0.286169	1.15548	1	2.52283	7.63238	6																						2.52283	7.63238	6
>sp|P19652|A1AG2_HUMAN Alpha-1-acid glycoprotein 2 OS=Homo sapiens GN=ORM2 PE=1 SV=2																						-0.816457	1.31228	2	-0.725003	1.26943	2	0.827257	1.26191	2	0.0279597	1.01186	2	-0.479027	1.12906	2	-0.710869	1.31584	2	-1.87614	7.30038	12	-1.87614	7.30038	12
>sp|P19823|ITIH2_HUMAN Inter-alpha-trypsin inhibitor heavy chain H2 OS=Homo sapiens GN=ITIH2 PE=1 SV=2	-0.433252	1.11614	19	-0.568147	1.11346	19	-0.683438	1.15179	19	0.117344	1.02408	19	-0.225287	1.11092	19	-0.412855	1.15848	19	-2.20563	6.67488	114	-0.354778	1.10861	19	-0.345377	1.09693	19	-0.360111	1.08795	19	-0.144194	1.05689	19	-0.0535404	1.01155	19	-0.117628	1.03556	19	-1.37563	6.39749	114	-3.58126	13.0724	228
>sp|P19827|ITIH1_HUMAN Inter-alpha-trypsin inhibitor heavy chain H1 OS=Homo sapiens GN=ITIH1 PE=1 SV=3	-0.893673	1.25449	18	-0.792709	1.16202	18	-0.652404	1.14453	18	0.0622943	1.01272	18	-0.474071	1.24782	18	0.0195623	1.007	18	-2.731	6.82858	108	-0.629591	1.20075	18	-0.885478	1.26761	18	-1.01992	1.26956	18	-0.0839302	1.03272	18	-0.417764	1.09372	18	0.248407	1.07659	18	-2.78827	6.94095	108	-5.51927	13.7695	216
>sp|P19878|NCF2_HUMAN Neutrophil cytosol factor 2 OS=Homo sapiens GN=NCF2 PE=1 SV=2	-0.196065	1.06838	1	-0.478417	1.16842	1	-2.98078	2.41808	1	-4.49246	3.36661	1	-2.25464	3.35342	1	-0.692432	1.42404	1	-11.0948	12.7989	6																						-11.0948	12.7989	6
>sp|P20020|AT2B1_HUMAN Plasma membrane calcium-transporting ATPase 1 OS=Homo sapiens GN=ATP2B1 PE=1 SV=3	0.203988	1.06847	1	0.549216	1.19006	1	0.580963	1.18571	1	0.0707514	1.01908	1	-0.495804	1.30391	1	-0.235664	1.12649	1	0.67345	6.89372	6																						0.67345	6.89372	6
>sp|P20061|TCO1_HUMAN Transcobalamin-1 OS=Homo sapiens GN=TCN1 PE=1 SV=2	1.02131	1.43845	1	-0.00577025	1.00195	1	0.096553	1.03095	1	0.0527887	1.01552	1	1.22523	1.95802	1	0.908498	1.60259	1	3.29861	8.04747	6	-0.353672	1.14239	1	0.597261	1.26231	1	0.658408	1.23944	1	0.68594	1.37165	1	0.543589	1.17175	1	0.260028	1.12876	1	2.39156	7.3163	6	5.69016	15.3638	12
>sp|P20138|CD33_HUMAN Myeloid cell surface antigen CD33 OS=Homo sapiens GN=CD33 PE=1 SV=2	-0.197288	1.06749	1	-0.651273	1.23214	1	-0.678729	1.22347	1	-0.52712	1.15434	1	0.512988	1.31822	1	-0.147611	1.07787	1	-1.68903	7.07353	6																						-1.68903	7.07353	6
>sp|P20591|MX1_HUMAN Interferon-induced GTP-binding protein Mx1 OS=Homo sapiens GN=MX1 PE=1 SV=4																						-7.90589	18.0939	1	-8.03105	20.6343	1	-1.23093	1.49785	1	-1.06926	1.63547	1	-0.318024	1.10069	1	-1.77519	2.28746	1	-20.3303	45.2496	6	-20.3303	45.2496	6
>sp|P20701|ITAL_HUMAN Integrin alpha-L OS=Homo sapiens GN=ITGAL PE=1 SV=3	-3.04641	2.69781	1	-3.28636	2.83679	1	-0.266066	1.08272	1	-0.379275	1.1104	1	0.212764	1.1218	1	0.969456	1.64053	1	-5.79589	10.4901	6																						-5.79589	10.4901	6
>sp|P20711|DDC_HUMAN Aromatic-L-amino-acid decarboxylase OS=Homo sapiens GN=DDC PE=1 SV=2	1.19686	1.48798	1	1.3091	1.52998	1	-0.84259	1.28354	1	1.05079	1.33267	1	1.11704	1.82563	1	0.887327	1.57091	1	4.71852	9.03071	6																						4.71852	9.03071	6
>sp|P20742|PZP_HUMAN Pregnancy zone protein OS=Homo sapiens GN=PZP PE=1 SV=4	1.05934	1.30757	23	1.64721	1.36335	23	-2.12545	1.54973	23	1.81919	1.44493	24	0.243083	1.12007	24	-0.208281	1.07673	24	2.43509	7.86238	141	0.643676	1.20687	14	1.2011	1.38316	14	1.76645	1.51677	14	0.507664	1.21562	15	2.44805	1.69466	15	1.06439	1.37556	15	7.63133	8.39263	87	10.0664	16.255	228
>sp|P20794|MAK_HUMAN Serine/threonine-protein kinase MAK OS=Homo sapiens GN=MAK PE=1 SV=2																						-0.12918	1.05036	1	0.612617	1.27249	1	0.87927	1.3369	1	1.08286	1.64365	1	1.579	1.57757	1	2.30579	2.91502	1	6.33036	9.79599	6	6.33036	9.79599	6
>sp|P20851|C4BPB_HUMAN C4b-binding protein beta chain OS=Homo sapiens GN=C4BPB PE=1 SV=1	0.737186	1.2112	6	0.0962592	1.01966	6	0.413611	1.09281	6	0.223952	1.04777	6	-1.25769	1.81076	6	-0.681607	1.28763	6	-0.468292	7.46982	36	0.613731	1.20131	6	0.334388	1.0979	6	-0.607689	1.15884	6	-0.661626	1.29475	6	-0.652545	1.15553	6	-1.30727	1.51161	6	-2.28102	7.41995	36	-2.74931	14.8898	72
>sp|P20929|NEBU_HUMAN Nebulin OS=Homo sapiens GN=NEB PE=1 SV=4	-2.56501	2.00658	4	-3.16211	2.03239	4	-0.568067	1.13958	4	-0.204811	1.04626	4	-0.00929478	1.00451	4	-0.363316	1.15429	4	-6.87262	8.3836	24	-1.49861	1.62353	2	0.123024	1.03963	2	0.0567139	1.01543	2	1.70213	2.01932	2	0.477998	1.12291	2	0.817287	1.35659	2	1.67855	8.17742	12	-5.19407	16.561	36
>sp|P20930|FILA_HUMAN Filaggrin OS=Homo sapiens GN=FLG PE=1 SV=3	-2.99073	2.2893	2	-1.11377	1.30135	2	-0.699368	1.17976	2	-0.380389	1.08901	2	0.526436	1.29247	2	-0.890266	1.4412	2	-5.54809	8.59309	12	-0.80845	1.30929	1	1.43988	1.59658	1	-0.18519	1.05346	1	0.999301	1.52325	1	0.855401	1.23869	1	1.22112	1.64276	1	3.52205	8.36405	6	-2.02604	16.9571	18
>sp|P20936|RASA1_HUMAN Ras GTPase-activating protein 1 OS=Homo sapiens GN=RASA1 PE=1 SV=1	-4.6458	4.49649	1	-4.85062	4.6244	1	-1.7416	1.67051	1	-0.0757163	1.02077	1	-0.238965	1.13693	1	0.150126	1.07924	1	-11.4026	14.0283	6																						-11.4026	14.0283	6
>sp|P21128|ENDOU_HUMAN Poly(U)-specific endoribonuclease OS=Homo sapiens GN=ENDOU PE=1 SV=2	1.94822	2.16581	1	-0.282323	1.10735	1	-0.973675	1.37956	1	1.70777	1.6052	1	-0.16719	1.09204	1	-0.857617	1.51436	1	1.37519	8.86434	6																						1.37519	8.86434	6
>sp|P21333|FLNA_HUMAN Filamin-A OS=Homo sapiens GN=FLNA PE=1 SV=4																						0.119729	1.05507	1	0.363968	1.18256	1	-1.21435	1.53856	1	-0.790729	1.46547	1	-3.9557	3.37434	1	-0.281033	1.15361	1	-5.75811	9.76961	6	-5.75811	9.76961	6
>sp|P21359|NF1_HUMAN Neurofibromin OS=Homo sapiens GN=NF1 PE=1 SV=2	0.175902	1.05873	1	-0.560583	1.19378	1	0.117231	1.03491	1	0.399266	1.11257	1	0.322847	1.18884	1	-0.809007	1.50472	1	-0.354344	7.09354	6																						-0.354344	7.09354	6
>sp|P21506|ZNF10_HUMAN Zinc finger protein 10 OS=Homo sapiens GN=ZNF10 PE=2 SV=3	1.98176	1.80697	1	2.33315	1.90224	1	1.70907	1.5624	1	3.36741	2.25629	1	0.526477	1.3052	1	0.948528	1.54636	1	10.8664	10.3795	6	0.262508	1.09051	2	0.0459241	1.01511	2	0.375158	1.10949	2	-0.292486	1.13047	2	-0.218761	1.05614	2	-0.314402	1.12825	2	-0.142059	6.52996	12	10.7243	16.9094	18
>sp|P21549|SPYA_HUMAN Serine--pyruvate aminotransferase OS=Homo sapiens GN=AGXT PE=1 SV=1																						-1.61073	1.81263	1	-1.33862	1.66397	1	-0.267765	1.0892	1	-0.416996	1.20929	1	-0.340156	1.10218	1	-0.563165	1.2974	1	-4.53743	8.17466	6	-4.53743	8.17466	6
>sp|P21810|PGS1_HUMAN Biglycan OS=Homo sapiens GN=BGN PE=1 SV=2																						0.796093	1.28953	2	1.57139	1.62491	2	1.31524	1.41826	2	1.92832	2.20028	2	2.48064	1.80914	2	3.53369	3.64036	2	11.6254	11.9825	12	11.6254	11.9825	12
>sp|P21860|ERBB3_HUMAN Receptor tyrosine-protein kinase erbB-3 OS=Homo sapiens GN=ERBB3 PE=1 SV=1	0.956129	1.36741	1	1.59664	1.66684	1	0.626733	1.20328	1	0.392646	1.11245	1	-0.504028	1.31059	1	-2.30401	3.20242	1	0.764108	9.86299	6	0.718434	1.30378	1	0.553847	1.23425	1	0.746527	1.26715	1	-1.33683	1.83425	1	-0.406318	1.12224	1	0.0774964	1.03637	1	0.353154	7.79804	6	1.11726	17.661	12
>sp|P22102|PUR2_HUMAN Trifunctional purine biosynthetic protein adenosine-3 OS=Homo sapiens GN=GART PE=1 SV=1																						0.233752	1.09021	1	0.560165	1.23748	1	0.627601	1.22039	1	0.0658437	1.03039	1	0.357982	1.10642	1	0.187937	1.09033	1	2.03328	6.77523	6	2.03328	6.77523	6
>sp|P22105|TENX_HUMAN Tenascin-X OS=Homo sapiens GN=TNXB PE=1 SV=3	0.0668865	1.02189	1	1.7424	1.73639	1	1.91149	1.75125	1	0.631465	1.1837	1	-0.437322	1.26374	1	1.21669	1.85016	1	5.13161	8.80714	6	1.35227	1.6386	1	0.282293	1.112	1	-0.98364	1.36103	1	-0.971406	1.55161	1	0.266775	1.07709	1	1.06411	1.62738	1	1.0104	8.36772	6	6.14201	17.1749	12
>sp|P22304|IDS_HUMAN Iduronate 2-sulfatase OS=Homo sapiens GN=IDS PE=1 SV=1																						-0.284087	1.10977	1	1.10648	1.51916	1	3.78966	3.31125	1	1.09762	1.64528	1	3.76277	2.87089	1	1.50544	1.99507	1	10.9779	12.4514	6	10.9779	12.4514	6
>sp|P22352|GPX3_HUMAN Glutathione peroxidase 3 OS=Homo sapiens GN=GPX3 PE=1 SV=2	-0.156693	1.04539	3	-0.675695	1.17636	3	-0.150507	1.03708	3	-1.09383	1.28689	3	-0.899123	1.555	3	-2.0541	2.31824	3	-5.02994	8.41896	18	0.116649	1.0423	1	0.121757	1.0442	1	0.624248	1.20815	1	-0.850816	1.45125	1	-0.51352	1.14937	1	-0.919484	1.48981	1	-1.42117	7.38507	6	-6.45111	15.804	24
>sp|P22459|KCNA4_HUMAN Potassium voltage-gated channel subfamily A member 4 OS=Homo sapiens GN=KCNA4 PE=1 SV=2	-3.82939	3.46667	1	-3.41414	2.95093	1	-1.18492	1.42068	1	-2.87064	2.17801	1	-2.26396	3.36537	1	-1.48172	2.12056	1	-15.0448	15.5022	6																						-15.0448	15.5022	6
>sp|P22626|ROA2_HUMAN Heterogeneous nuclear ribonucleoproteins A2/B1 OS=Homo sapiens GN=HNRNPA2B1 PE=1 SV=2	1.71253	1.73969	1	1.69283	1.70722	1	1.78049	1.6829	1	1.48858	1.48538	1	1.67182	2.44631	1	2.95086	4.43822	1	11.2971	13.4997	6																						11.2971	13.4997	6
>sp|P22676|CALB2_HUMAN Calretinin OS=Homo sapiens GN=CALB2 PE=1 SV=2																															-2.04696	2.6642	1	-1.22895	1.57092	1	-7.00225	25.3329	1	-10.2781	29.568	3	-10.2781	29.568	3
>sp|P22792|CPN2_HUMAN Carboxypeptidase N subunit 2 OS=Homo sapiens GN=CPN2 PE=1 SV=3	0.295784	1.08028	7	0.476489	1.10171	7	-0.96287	1.23013	7	0.352322	1.0765	7	-0.378528	1.19582	7	-0.396244	1.15814	7	-0.613048	6.84258	42	-0.200038	1.06178	7	-0.298548	1.08735	7	-0.446064	1.11487	7	-0.234078	1.09593	6	-0.196359	1.04472	6	0.150474	1.04904	6	-1.22461	6.45368	39	-1.83766	13.2963	81
>sp|P23083|HV103_HUMAN Ig heavy chain V-I region V35 OS=Homo sapiens PE=1 SV=1	0.569303	1.16232	4	-0.894371	1.20751	4	1.35201	1.34626	4	-3.01708	1.89509	4	-0.69457	1.39139	4	-0.986103	1.45604	4	-3.67081	8.45862	24	0.717094	1.23919	5	-0.734751	1.22782	5	0.766338	1.20523	5	-0.84331	1.39054	5	-1.32095	1.34081	5	-1.20277	1.468	5	-2.61835	7.87158	30	-6.28916	16.3302	54
>sp|P23142|FBLN1_HUMAN Fibulin-1 OS=Homo sapiens GN=FBLN1 PE=1 SV=4	-2.88934	2.20771	3	-1.86653	1.53345	3	-0.0601539	1.0142	3	-1.79893	1.49428	3	-1.44247	2.011	3	-1.13751	1.57512	3	-9.19494	9.83576	18	-0.48669	1.16412	5	-1.92164	1.76144	5	-1.48778	1.46	5	-1.16905	1.59441	5	-2.23671	1.68215	5	-0.882436	1.34407	5	-8.18429	9.00618	30	-17.3792	18.8419	48
>sp|P23368|MAOM_HUMAN NAD-dependent malic enzyme, mitochondrial OS=Homo sapiens GN=ME2 PE=1 SV=1																						-4.57043	5.41677	1	-0.921687	1.43723	1	1.05387	1.4347	1	0.73225	1.41012	1	2.39442	2.07594	1	-3.496	5.0257	1	-4.80758	16.8005	6	-4.80758	16.8005	6
>sp|P23409|MYF6_HUMAN Myogenic factor 6 OS=Homo sapiens GN=MYF6 PE=1 SV=1																						-0.342979	1.13357	1	0.30003	1.11964	1	-1.08279	1.40441	1	-0.681975	1.36143	1	-0.683373	1.20983	1	-0.527579	1.27323	1	-3.01866	7.5021	6	-3.01866	7.5021	6
>sp|P23942|PRPH2_HUMAN Peripherin-2 OS=Homo sapiens GN=PRPH2 PE=1 SV=1	-0.838657	1.28124	1	-0.0994701	1.02727	1	1.11171	1.33128	1	-0.902912	1.24065	1	-1.05152	1.69601	1	-1.35596	1.85083	1	-3.13681	8.42729	6	0.856939	1.32761	1	-0.588987	1.2075	1	-0.576867	1.17418	1	-0.861096	1.43372	1	-0.477336	1.1256	1	-1.15362	1.58996	1	-2.80097	7.85858	6	-5.93778	16.2859	12
>sp|P24043|LAMA2_HUMAN Laminin subunit alpha-2 OS=Homo sapiens GN=LAMA2 PE=1 SV=4	-0.0697379	1.02288	1	0.424	1.14371	1	0.0566378	1.01672	1	3.30187	2.40043	1	1.64992	2.41661	1	1.29111	1.91867	1	6.6538	9.91902	6	-1.61869	1.74639	1	-1.85315	1.877	1	-1.72649	1.6545	1	-1.28757	1.73883	1	-1.97552	1.67241	1	-0.816435	1.41064	1	-9.27784	10.0998	6	-2.62404	20.0188	12
>sp|P24298|ALAT1_HUMAN Alanine aminotransferase 1 OS=Homo sapiens GN=GPT PE=1 SV=3	0.625524	1.20304	1	0.310109	1.08746	1	-0.346098	1.09301	1	-1.29529	1.36186	1	-0.310825	1.169	1	-0.710466	1.38064	1	-1.72704	7.29501	6	-0.0332235	1.01162	1	0.189688	1.06821	1	0.445845	1.14096	1	-0.168407	1.07598	1	-0.369294	1.10208	1	-0.40917	1.19192	1	-0.344561	6.59077	6	-2.0716	13.8858	12
>sp|P24821|TENA_HUMAN Tenascin OS=Homo sapiens GN=TNC PE=1 SV=3	0.9037	1.34195	1	1.80051	1.77328	1	1.08076	1.37429	1	-0.21013	1.05807	1	0.21016	1.11934	1	0.754038	1.46511	1	4.53904	8.13204	6																						4.53904	8.13204	6
>sp|P25311|ZA2G_HUMAN Zinc-alpha-2-glycoprotein OS=Homo sapiens GN=AZGP1 PE=1 SV=2																						-1.10491	1.56891	1	-1.67354	1.98198	1	-1.02682	1.43222	1	0.266874	1.13586	1	0.738525	1.26452	1	-0.714328	1.41073	1	-3.5142	8.79422	6	-3.5142	8.79422	6
>sp|P25391|LAMA1_HUMAN Laminin subunit alpha-1 OS=Homo sapiens GN=LAMA1 PE=1 SV=2																						0.271561	1.10722	1	0.876964	1.40253	1	0.877872	1.32766	1	-1.41277	1.90398	1	-0.759645	1.24692	1	-0.758478	1.42301	1	-0.904496	8.41132	6	-0.904496	8.41132	6
>sp|P25490|TYY1_HUMAN Transcriptional repressor protein YY1 OS=Homo sapiens GN=YY1 PE=1 SV=2																						-2.17988	2.13162	1	-0.245457	1.08917	1	-0.474399	1.15055	1	0.532875	1.2607	1	-0.517946	1.1458	1	-0.881765	1.45951	1	-3.76657	8.23735	6	-3.76657	8.23735	6
>sp|P25686|DNJB2_HUMAN DnaJ homolog subfamily B member 2 OS=Homo sapiens GN=DNAJB2 PE=1 SV=3	0.0279361	1.00904	1	0.627968	1.21857	1	-1.38988	1.49814	1	1.88813	1.64725	1	1.17529	1.87394	1	0.905002	1.57831	1	3.23444	8.82525	6	-0.105581	1.03626	1	1.5644	1.67969	1	0.69765	1.2203	1	1.78933	2.13935	1	1.84934	1.59852	1	1.4566	1.82514	1	7.25174	9.49925	6	10.4862	18.3245	12
>sp|P26639|SYTC_HUMAN Threonine--tRNA ligase, cytoplasmic OS=Homo sapiens GN=TARS PE=1 SV=3	-0.0893307	1.02938	1	0.0927161	1.02976	1	1.56942	1.5857	1	-0.429059	1.12171	1	-1.17093	1.87109	1	-0.742042	1.45494	1	-0.769231	8.09258	6																						-0.769231	8.09258	6
>sp|P26951|IL3RA_HUMAN Interleukin-3 receptor subunit alpha OS=Homo sapiens GN=IL3RA PE=1 SV=1																						-2.16	2.20715	1	0.269892	1.10801	1	-1.29885	1.50603	1	-2.03366	2.51337	1	-2.38364	1.95436	1	-2.01597	2.52293	1	-9.62224	11.8119	6	-9.62224	11.8119	6
>sp|P27169|PON1_HUMAN Serum paraoxonase/arylesterase 1 OS=Homo sapiens GN=PON1 PE=1 SV=3	1.09471	1.33659	5	0.495454	1.11002	5	-0.24976	1.05646	5	-0.166207	1.03596	5	-0.401601	1.2104	5	-0.461166	1.19088	5	0.311429	6.94031	30	0.0326526	1.01023	3	0.0235173	1.00701	3	-0.109888	1.0286	3	0.606097	1.2732	4	0.810143	1.20537	4	0.0931039	1.03168	4	1.45563	6.55609	21	1.76705	13.4964	51
>sp|P27815|PDE4A_HUMAN cAMP-specific 3',5'-cyclic phosphodiesterase 4A OS=Homo sapiens GN=PDE4A PE=1 SV=3	-0.0488753	1.01586	1	1.52395	1.61498	1	1.86017	1.7176	1	0.668114	1.1931	1	-1.47974	2.20456	1	0.0344442	1.01752	1	2.55806	8.76361	6	-0.624941	1.26011	1	0.00141707	1.00054	1	-0.717407	1.25558	1	-0.724649	1.38992	1	-0.111286	1.03209	1	-0.678291	1.36703	1	-2.85516	7.30527	6	-0.297095	16.0689	12
>sp|P27918|PROP_HUMAN Properdin OS=Homo sapiens GN=CFP PE=1 SV=2	0.773401	1.24133	3	0.392468	1.09772	3	0.810919	1.21369	3	0.381903	1.0903	3	0.0288764	1.01424	3	1.26387	1.67696	3	3.65143	7.33424	18	0.326297	1.11223	2	-0.799023	1.28624	2	-0.297187	1.08367	2	-0.177467	1.07602	2	-1.0025	1.27819	2	0.448574	1.1821	2	-1.5013	7.01845	12	2.15013	14.3527	30
>sp|P28066|PSA5_HUMAN Proteasome subunit alpha type-5 OS=Homo sapiens GN=PSMA5 PE=1 SV=3	0.0176234	1.00546	1	1.50623	1.55318	1	2.03759	1.75035	1	0.60614	1.16633	1	-0.981723	1.66056	1	-0.0275652	1.01324	1	3.1583	8.14912	6																						3.1583	8.14912	6
>sp|P28340|DPOD1_HUMAN DNA polymerase delta catalytic subunit OS=Homo sapiens GN=POLD1 PE=1 SV=2																						2.27845	2.30234	1	0.609179	1.25807	1	-0.582181	1.2005	1	-0.615565	1.32135	1	0.422516	1.12529	1	1.68778	2.16716	1	3.80018	9.37472	6	3.80018	9.37472	6
>sp|P28358|HXD10_HUMAN Homeobox protein Hox-D10 OS=Homo sapiens GN=HOXD10 PE=1 SV=2	-0.272082	1.09234	1	0.588813	1.20539	1	-0.226425	1.06859	1	0.327302	1.09125	1	-0.890467	1.61018	1	-0.263893	1.14263	1	-0.736752	7.21038	6	-0.112102	1.0421	1	1.07775	1.50479	1	8.23547e-05	1.00003	1	-0.691613	1.36838	1	-0.525764	1.15949	1	-0.126784	1.05999	1	-0.378433	7.13478	6	-1.11519	14.3452	12
>sp|P28482|MK01_HUMAN Mitogen-activated protein kinase 1 OS=Homo sapiens GN=MAPK1 PE=1 SV=3	-4.89542	4.89662	1	-4.01863	3.57812	1	0.798375	1.27512	1	-1.65986	1.58029	1	-2.60115	4.03197	1	-0.948067	1.62039	1	-13.3248	16.9825	6																						-13.3248	16.9825	6
>sp|P28715|ERCC5_HUMAN DNA repair protein complementing XP-G cells OS=Homo sapiens GN=ERCC5 PE=1 SV=3	0.109569	1.03605	1	1.8373	1.78722	1	2.01459	1.80242	1	0.0742212	1.01999	1	-0.989057	1.69727	1	-0.99406	1.65177	1	2.05256	8.99472	6	2.90132	2.90089	1	1.58388	1.81952	1	-0.193203	1.06269	1	-1.06172	1.61842	1	0.115167	1.03303	1	-0.447497	1.22853	1	2.89795	9.66308	6	4.95051	18.6578	12
>sp|P28827|PTPRM_HUMAN Receptor-type tyrosine-protein phosphatase mu OS=Homo sapiens GN=PTPRM PE=1 SV=2	0.217224	1.06932	1	-0.535274	1.16805	1	-0.133115	1.03696	1	-0.668797	1.18261	1	0.00486151	1.00251	1	0.32284	1.16602	1	-0.792261	6.62547	6																						-0.792261	6.62547	6
>sp|P29034|S10A2_HUMAN Protein S100-A2 OS=Homo sapiens GN=S100A2 PE=1 SV=3																						0.896564	1.39126	1	0.131867	1.05123	1	-0.723049	1.25591	1	0.958086	1.54414	1	2.13167	1.81651	1	2.01081	2.51488	1	5.40595	9.57391	6	5.40595	9.57391	6
>sp|P29475|NOS1_HUMAN Nitric oxide synthase, brain OS=Homo sapiens GN=NOS1 PE=1 SV=2																						0.459194	1.18343	1	-0.438947	1.18001	1	-0.0837444	1.02669	1	-0.0118916	1.0054	1	-0.302355	1.08831	1	0.51091	1.264	1	0.133166	6.74784	6	0.133166	6.74784	6
>sp|P29762|RABP1_HUMAN Cellular retinoic acid-binding protein 1 OS=Homo sapiens GN=CRABP1 PE=1 SV=2	1.82674	1.80582	1	1.62499	1.6716	1	1.45512	1.53058	1	0.697087	1.20304	1	0.954927	1.66643	1	-0.120246	1.06255	1	6.43862	8.94002	6																						6.43862	8.94002	6
>sp|P30305|MPIP2_HUMAN M-phase inducer phosphatase 2 OS=Homo sapiens GN=CDC25B PE=1 SV=2																						-0.0206378	1.00704	1	0.182789	1.06302	1	0.029292	1.00846	1	-0.058083	1.02508	1	-1.50978	1.47117	1	-1.87528	2.17401	1	-3.2517	7.74877	6	-3.2517	7.74877	6
>sp|P30411|BKRB2_HUMAN B2 bradykinin receptor OS=Homo sapiens GN=BDKRB2 PE=1 SV=2	0.622095	1.23298	1	0.221985	1.07483	1	-0.156382	1.04814	1	-0.533391	1.15866	1	-0.292786	1.17093	1	-0.663974	1.40161	1	-0.802454	7.08715	6																						-0.802454	7.08715	6
>sp|P30414|NKTR_HUMAN NK-tumor recognition protein OS=Homo sapiens GN=NKTR PE=1 SV=2	1.72764	1.61332	2	2.35256	1.7434	2	0.656291	1.16711	2	-0.764124	1.18585	2	0.171224	1.08701	2	1.21833	1.65037	2	5.36193	8.44707	12	2.79565	2.43588	2	1.25411	1.4701	2	1.12268	1.34622	2	0.711376	1.33751	2	1.46235	1.41824	2	-0.324853	1.12642	2	7.02132	9.13438	12	12.3832	17.5814	24
>sp|P30520|PURA2_HUMAN Adenylosuccinate synthetase isozyme 2 OS=Homo sapiens GN=ADSS PE=1 SV=3	0.476948	1.15982	1	-0.587131	1.18659	1	-3.74821	2.77127	1	1.69663	1.53495	1	0.869448	1.56766	1	-0.270642	1.13754	1	-1.56295	9.35783	6	-0.555315	1.23314	1	0.0149669	1.00587	1	-2.13468	1.97715	1	-1.6395	2.11686	1	-1.53717	1.57057	1	-1.09824	1.67158	1	-6.94994	9.57516	6	-8.51289	18.933	12
>sp|P30622|CLIP1_HUMAN CAP-Gly domain-containing linker protein 1 OS=Homo sapiens GN=CLIP1 PE=1 SV=2																						0.625223	1.26141	1	-0.188797	1.07459	1	-0.727294	1.25918	1	-0.948768	1.53874	1	-0.635426	1.19783	1	-0.348673	1.17443	1	-2.22374	7.50618	6	-2.22374	7.50618	6
>sp|P31271|HXA13_HUMAN Homeobox protein Hox-A13 OS=Homo sapiens GN=HOXA13 PE=1 SV=3	-3.52196	3.12397	1	-2.23851	2.03018	1	0.797992	1.26649	1	0.785263	1.23692	1	0.694265	1.45241	1	0.179204	1.09524	1	-3.30375	10.2052	6																						-3.30375	10.2052	6
>sp|P31415|CASQ1_HUMAN Calsequestrin-1 OS=Homo sapiens GN=CASQ1 PE=1 SV=3	0.257366	1.08794	1	-0.226217	1.07461	1	0.0304506	1.00902	1	-1.72032	1.58934	1	-0.155481	1.08712	1	-4.81902	11.3657	1	-6.63322	17.2138	6	-0.159419	1.06133	1	-0.358312	1.14723	1	-0.280152	1.0937	1	-1.56777	2.03811	1	-0.949508	1.31102	1	-6.20596	17.105	1	-9.52112	23.7564	6	-16.1543	40.9702	12
>sp|P31942|HNRH3_HUMAN Heterogeneous nuclear ribonucleoprotein H3 OS=Homo sapiens GN=HNRNPH3 PE=1 SV=2																						-0.100051	1.03937	1	-0.975633	1.46341	1	-0.60545	1.21922	1	-0.200517	1.09689	1	-0.0759702	1.02275	1	-1.38582	1.90584	1	-3.34344	7.74748	6	-3.34344	7.74748	6
>sp|P31997|CEAM8_HUMAN Carcinoembryonic antigen-related cell adhesion molecule 8 OS=Homo sapiens GN=CEACAM8 PE=1 SV=2	-8.82071	15.0226	1	-10.292	19.6234	1	-0.914341	1.29341	1	-0.828457	1.25778	1	-0.792551	1.53221	1	-0.529152	1.30946	1	-22.1772	40.0388	6	-12.7409	106.954	1	-11.3491	73.3639	1	0.519567	1.29057	1										-23.5704	181.609	3	-45.7475	221.648	9
>sp|P32004|L1CAM_HUMAN Neural cell adhesion molecule L1 OS=Homo sapiens GN=L1CAM PE=1 SV=2	-0.222666	1.06712	1	0.111193	1.02982	1	0.432942	1.11546	1	-0.824029	1.2136	1	-2.07203	2.8076	1	-0.982151	1.5519	1	-3.55674	8.78551	6	0.904197	1.35015	1	-0.593715	1.2108	1	-0.493315	1.14792	1	-1.36933	1.77622	1	-2.22722	1.74096	1	-1.29204	1.68523	1	-5.07142	8.91127	6	-8.62816	17.6968	12
>sp|P32302|CXCR5_HUMAN C-X-C chemokine receptor type 5 OS=Homo sapiens GN=CXCR5 PE=1 SV=1	-0.0963365	1.03291	1	-0.844222	1.31355	1	-0.842529	1.28752	1	-0.598364	1.18065	1	-0.304253	1.17843	1	0.0258828	1.01332	1	-2.65982	7.00638	6																						-2.65982	7.00638	6
>sp|P32754|HPPD_HUMAN 4-hydroxyphenylpyruvate dioxygenase OS=Homo sapiens GN=HPD PE=1 SV=2	-0.728415	1.25146	1	-0.501166	1.15657	1	-0.258771	1.0731	1	1.15298	1.33521	1	-0.0595114	1.03119	1	0.0438101	1.02105	1	-0.351074	6.86857	6	-0.751812	1.29954	1	0.0750901	1.02657	1	-0.319683	1.09944	1	-0.26029	1.11995	1	1.36796	1.43514	1	0.997352	1.53493	1	1.10862	7.51556	6	0.757546	14.3841	12
>sp|P33151|CADH5_HUMAN Cadherin-5 OS=Homo sapiens GN=CDH5 PE=1 SV=5	-0.148289	1.04987	1	0.0938935	1.03047	1	1.2548	1.45441	1	-0.105905	1.02935	1	-0.938465	1.65463	1	-0.0930803	1.04845	1	0.0629585	7.26719	6																						0.0629585	7.26719	6
>sp|P33527|MRP1_HUMAN Multidrug resistance-associated protein 1 OS=Homo sapiens GN=ABCC1 PE=1 SV=3	-0.224833	1.07899	1	-0.585831	1.21018	1	-0.0506612	1.01556	1	0.478448	1.14266	1	-0.216874	1.12423	1	-0.679819	1.41356	1	-1.27957	6.98519	6																						-1.27957	6.98519	6
>sp|P33981|TTK_HUMAN Dual specificity protein kinase TTK OS=Homo sapiens GN=TTK PE=1 SV=2	0.802302	1.27896	1	1.84036	1.70299	1	0.540066	1.1578	1	1.47183	1.44339	1	2.29236	3.26015	1	3.60495	5.53949	1	10.5519	14.3828	6																						10.5519	14.3828	6
>sp|P33993|MCM7_HUMAN DNA replication licensing factor MCM7 OS=Homo sapiens GN=MCM7 PE=1 SV=4																						-0.302175	1.11846	1	-0.382022	1.15668	1	-0.341277	1.11451	1	0.134884	1.06333	1	-0.289735	1.08556	1	-0.731412	1.40055	1	-1.91174	6.93909	6	-1.91174	6.93909	6
>sp|P34897|GLYM_HUMAN Serine hydroxymethyltransferase, mitochondrial OS=Homo sapiens GN=SHMT2 PE=1 SV=3	-0.0748844	1.02505	1	-0.691894	1.24769	1	-0.481187	1.15355	1	-0.197504	1.05584	1	-0.475651	1.29159	1	-3.88244	7.09855	1	-5.80356	12.8723	6																						-5.80356	12.8723	6
>sp|P34931|HS71L_HUMAN Heat shock 70 kDa protein 1-like OS=Homo sapiens GN=HSPA1L PE=1 SV=2	-0.711453	1.26324	1	0.104883	1.03425	1	-0.713638	1.23533	1	-0.104394	1.0288	1	-0.726826	1.47693	1	-0.642293	1.38478	1	-2.79372	7.42333	6																						-2.79372	7.42333	6
>sp|P35221|CTNA1_HUMAN Catenin alpha-1 OS=Homo sapiens GN=CTNNA1 PE=1 SV=1	-0.181346	1.05498	1	0.701537	1.20865	1	1.35347	1.41564	1	0.0513896	1.01232	1	-1.26729	1.88981	1	-0.182803	1.08652	1	0.474965	7.66793	6	0.88336	1.32299	2	0.657542	1.2222	2	-0.493945	1.13869	2	-0.355457	1.15559	2	-0.197956	1.04801	2	0.572514	1.23045	2	1.06606	7.11792	12	1.54102	14.7858	18
>sp|P35228|NOS2_HUMAN Nitric oxide synthase, inducible OS=Homo sapiens GN=NOS2 PE=1 SV=2	-0.27743	1.08898	1	-1.14245	1.39171	1	1.33228	1.43749	1	0.38354	1.1008	1	-0.184289	1.09973	1	-0.243859	1.12288	1	-0.132202	7.24158	6	0.261559	1.10119	1	-1.06141	1.49336	1	0.202542	1.0661	1	-0.438874	1.22036	1	-0.356409	1.10562	1	-0.582253	1.30688	1	-1.97484	7.29353	6	-2.10705	14.5351	12
>sp|P35498|SCN1A_HUMAN Sodium channel protein type 1 subunit alpha OS=Homo sapiens GN=SCN1A PE=1 SV=2	-0.950468	1.37174	1	-0.606094	1.21676	1	0.847904	1.29625	1	-0.762321	1.23708	1	-1.10212	1.80996	1	-1.09566	1.74628	1	-3.66876	8.67807	6																						-3.66876	8.67807	6
>sp|P35527|K1C9_HUMAN Keratin, type I cytoskeletal 9 OS=Homo sapiens GN=KRT9 PE=1 SV=3	0.586669	1.15994	25	1.97869	1.4498	25	1.63895	1.40146	25	-1.14421	1.26031	25	-0.0990835	1.0473	25	0.210047	1.07736	25	3.17107	7.39616	150	0.42071	1.12958	25	0.887563	1.26685	25	1.19124	1.31991	25	0.244724	1.09824	25	-1.89918	1.50045	25	0.145124	1.04369	25	0.990184	7.35872	150	4.16125	14.7549	300
>sp|P35556|FBN2_HUMAN Fibrillin-2 OS=Homo sapiens GN=FBN2 PE=1 SV=3	-0.203142	1.06845	1	0.181905	1.05955	1	1.3602	1.49577	1	-1.65087	1.55753	1	-1.28234	1.98727	1	0.308259	1.1693	1	-1.28598	8.33788	6																						-1.28598	8.33788	6
>sp|P35558|PCKGC_HUMAN Phosphoenolpyruvate carboxykinase, cytosolic [GTP] OS=Homo sapiens GN=PCK1 PE=1 SV=3	-0.592884	1.20492	1	-1.09554	1.38059	1	-1.14704	1.37414	1	-0.0101755	1.00262	1	-0.327153	1.18483	1	-1.10201	1.69169	1	-4.27481	7.83879	6	0.0412102	1.01615	1	-0.189221	1.07799	1	-0.980952	1.37778	1	0.179558	1.08667	1	0.647757	1.21142	1	-0.711605	1.39551	1	-1.01325	7.16552	6	-5.28806	15.0043	12
>sp|P35573|GDE_HUMAN Glycogen debranching enzyme OS=Homo sapiens GN=AGL PE=1 SV=3																						0.318427	1.11178	2	-0.142577	1.04801	2	-1.41518	1.48094	2	-1.40171	1.80111	2	-3.57048	2.44704	2	-2.48617	2.6024	2	-8.69769	10.4913	12	-8.69769	10.4913	12
>sp|P35579|MYH9_HUMAN Myosin-9 OS=Homo sapiens GN=MYH9 PE=1 SV=4	-0.10341	1.03424	1	-0.178355	1.0582	1	-1.77207	1.67909	1	-0.968099	1.29455	1	-0.872546	1.59496	1	0.00560625	1.00284	1	-3.88888	7.66388	6	-0.518819	1.20984	1	-1.06542	1.49511	1	-1.53984	1.62314	1	-0.3248	1.1586	1	-1.01083	1.32727	1	0.865695	1.48769	1	-3.59401	8.30167	6	-7.48289	15.9656	12
>sp|P35580|MYH10_HUMAN Myosin-10 OS=Homo sapiens GN=MYH10 PE=1 SV=3																						0.971561	1.45176	1	0.334296	1.1408	1	-1.41922	1.57851	1	-1.31049	1.82629	1	-0.665058	1.22262	1	-0.558219	1.30211	1	-2.64713	8.52209	6	-2.64713	8.52209	6
>sp|P35609|ACTN2_HUMAN Alpha-actinin-2 OS=Homo sapiens GN=ACTN2 PE=1 SV=1	1.43086	1.65686	1	-1.03249	1.40515	1	-2.9316	2.40919	1	-4.57394	3.47781	1	-0.93867	1.66206	1	-2.3652	3.32503	1	-10.411	13.9361	6	0.0584262	1.0216	1	-1.17076	1.52249	1	-1.81345	1.73405	1	-1.29778	1.76698	1	-1.8488	1.65517	1	-2.72132	3.24072	1	-8.79368	10.941	6	-19.2047	24.8771	12
>sp|P35612|ADDB_HUMAN Beta-adducin OS=Homo sapiens GN=ADD2 PE=1 SV=3	-0.0888728	1.02965	1	-1.13958	1.43707	1	-0.427998	1.13493	1	0.439214	1.12578	1	0.544774	1.33988	1	0.403764	1.22722	1	-0.268694	7.29454	6																						-0.268694	7.29454	6
>sp|P35625|TIMP3_HUMAN Metalloproteinase inhibitor 3 OS=Homo sapiens GN=TIMP3 PE=1 SV=2	-0.138763	1.04277	1	0.381351	1.11295	1	1.36996	1.43844	1	0.178319	1.04469	1	-1.38115	2.02012	1	-0.648411	1.35181	1	-0.238695	8.01079	6	1.12373	1.45907	1	0.462032	1.16421	1	-1.49703	1.52901	1	-1.23262	1.68524	1	-0.844646	1.23816	1	-0.609165	1.28416	1	-2.5977	8.35985	6	-2.8364	16.3706	12
>sp|P35638|DDIT3_HUMAN DNA damage-inducible transcript 3 protein OS=Homo sapiens GN=DDIT3 PE=1 SV=1	2.46154	2.24469	1	1.77454	1.76834	1	0.958414	1.32914	1	1.93036	1.68375	1	2.02632	2.96961	1	0.808064	1.50659	1	9.95924	11.5021	6	0.696173	1.29212	1	0.559935	1.23637	1	1.23674	1.47949	1	0.747302	1.40429	1	-0.0283242	1.008	1	0.457587	1.234	1	3.66941	7.65428	6	13.6287	19.1564	12
>sp|P35670|ATP7B_HUMAN Copper-transporting ATPase 2 OS=Homo sapiens GN=ATP7B PE=1 SV=4	0.986155	1.3736	1	1.58132	1.6443	1	-0.073684	1.02165	1	0.952285	1.28593	1	2.14395	3.14367	1	3.35404	5.42406	1	8.94406	13.8932	6																						8.94406	13.8932	6
>sp|P35754|GLRX1_HUMAN Glutaredoxin-1 OS=Homo sapiens GN=GLRX PE=1 SV=2	-5.89111	6.1082	1	-5.24658	4.57494	1	-0.559239	1.16687	1	-2.14472	1.72502	1	-0.561418	1.33753	1	-0.695874	1.39446	1	-15.0989	16.307	6																						-15.0989	16.307	6
>sp|P35900|K1C20_HUMAN Keratin, type I cytoskeletal 20 OS=Homo sapiens GN=KRT20 PE=1 SV=1																						2.00161	2.08673	1	0.48367	1.2008	1	-1.47524	1.59	1	-0.663788	1.35096	1	1.08018	1.35415	1	1.18095	1.7196	1	2.60739	9.30224	6	2.60739	9.30224	6
>sp|P35908|K22E_HUMAN Keratin, type II cytoskeletal 2 epidermal OS=Homo sapiens GN=KRT2 PE=1 SV=2	0.68098	1.18752	30	2.38147	1.5597	30	2.28551	1.59868	30	-0.362551	1.07588	30	0.423611	1.21822	30	0.791006	1.32277	30	6.20002	7.96277	180	1.17039	1.4024	31	1.38872	1.44597	31	1.57304	1.44101	31	0.482202	1.20246	31	-0.224494	1.049	31	0.503412	1.15899	31	4.89327	7.69983	186	11.0933	15.6626	366
>sp|P35916|VGFR3_HUMAN Vascular endothelial growth factor receptor 3 OS=Homo sapiens GN=FLT4 PE=1 SV=3	-0.240386	1.08062	1	-0.94515	1.34654	1	0.14053	1.04179	1	-0.616504	1.17755	1	0.778167	1.51612	1	1.60664	2.24986	1	0.723295	8.41247	6																						0.723295	8.41247	6
>sp|P35998|PRS7_HUMAN 26S protease regulatory subunit 7 OS=Homo sapiens GN=PSMC2 PE=1 SV=3	-0.5914	1.20087	1	-0.327142	1.1001	1	-0.0661314	1.0183	1	-0.0706984	1.01804	1	-0.675052	1.41713	1	-0.530809	1.28751	1	-2.26123	7.04195	6	-1.93314	1.96595	1	-1.23326	1.54109	1	-1.81977	1.71871	1	-0.392891	1.18713	1	-1.88882	1.65206	1	-0.74822	1.38103	1	-8.01609	9.44597	6	-10.2773	16.4879	12
>sp|P36222|CH3L1_HUMAN Chitinase-3-like protein 1 OS=Homo sapiens GN=CHI3L1 PE=1 SV=2	1.06818	1.41141	1	2.7823	2.40369	1	3.01585	2.40902	1	1.58295	1.52159	1	0.694113	1.44947	1	2.28485	3.16814	1	11.4282	12.3633	6																						11.4282	12.3633	6
>sp|P36551|HEM6_HUMAN Coproporphyrinogen-III oxidase, mitochondrial OS=Homo sapiens GN=CPOX PE=1 SV=3	-0.202137	1.06918	1	0.628387	1.22545	1	-0.18765	1.05753	1	0.260423	1.07371	1	0.25316	1.14612	1	-0.403318	1.22721	1	0.348866	6.7992	6																						0.348866	6.7992	6
>sp|P36776|LONM_HUMAN Lon protease homolog, mitochondrial OS=Homo sapiens GN=LONP1 PE=1 SV=2	0.025599	1.00747	2	0.773208	1.22221	2	1.15051	1.33834	2	0.14313	1.03454	2	-1.01589	1.66406	2	0.0525901	1.02315	2	1.12915	7.28977	12																						1.12915	7.28977	12
>sp|P36894|BMR1A_HUMAN Bone morphogenetic protein receptor type-1A OS=Homo sapiens GN=BMPR1A PE=1 SV=2	-0.104706	1.03686	1	-1.12603	1.44633	1	0.23046	1.07461	1	-0.742259	1.23533	1	-0.259841	1.15158	1	-0.183719	1.09913	1	-2.18609	7.04385	6																						-2.18609	7.04385	6
>sp|P36896|ACV1B_HUMAN Activin receptor type-1B OS=Homo sapiens GN=ACVR1B PE=1 SV=1	-0.170447	1.05726	1	0.482379	1.16636	1	0.648993	1.21157	1	0.0822275	1.02254	1	-0.830053	1.56056	1	-0.378278	1.21136	1	-0.165178	7.22965	6																						-0.165178	7.22965	6
>sp|P36915|GNL1_HUMAN Guanine nucleotide-binding protein-like 1 OS=Homo sapiens GN=GNL1 PE=1 SV=2	0.190533	1.05807	1	-0.269732	1.07612	1	-0.326484	1.08793	1	-0.0340827	1.00819	1	0.0689727	1.03534	1	0.339058	1.1672	1	-0.0317353	6.43284	6	-1.12982	1.4607	1	-0.225882	1.07698	1	1.21703	1.41202	1	-0.393911	1.18138	1	0.299003	1.07828	1	0.250144	1.108	1	0.0165702	7.31736	6	-0.0151651	13.7502	12
>sp|P37173|TGFR2_HUMAN TGF-beta receptor type-2 OS=Homo sapiens GN=TGFBR2 PE=1 SV=2	-0.244252	1.0823	1	0.197561	1.06445	1	1.27816	1.45464	1	0.411673	1.11615	1	-0.781157	1.51882	1	-0.192672	1.10226	1	0.669311	7.33861	6	1.42597	1.70204	1	0.895734	1.41005	1	-1.02936	1.38628	1	-1.35587	1.85353	1	-1.59057	1.57561	1	-0.410632	1.20981	1	-2.06472	9.13732	6	-1.39541	16.4759	12
>sp|P38646|GRP75_HUMAN Stress-70 protein, mitochondrial OS=Homo sapiens GN=HSPA9 PE=1 SV=2																						0.750691	1.32338	1	-0.664397	1.28834	1	-0.658125	1.23279	1	-1.05694	1.6178	1	-0.72643	1.23168	1	-0.988285	1.57901	1	-3.34349	8.273	6	-3.34349	8.273	6
>sp|P38919|IF4A3_HUMAN Eukaryotic initiation factor 4A-III OS=Homo sapiens GN=EIF4A3 PE=1 SV=4	-0.143325	1.04726	1	0.802968	1.28762	1	1.65239	1.61804	1	0.332867	1.0921	1	-0.494244	1.3023	1	0.808621	1.50365	1	2.95927	7.85097	6																						2.95927	7.85097	6
>sp|P39023|RL3_HUMAN 60S ribosomal protein L3 OS=Homo sapiens GN=RPL3 PE=1 SV=2	0.366499	1.11662	1	0.917921	1.29293	1	2.43971	1.90574	1	0.107948	1.0267	1	-1.60812	2.26662	1	-0.838501	1.47622	1	1.38545	9.08483	6	1.65673	1.74851	1	1.68701	1.74905	1	-0.850741	1.27463	1	-1.4885	1.88242	1	-0.778886	1.21844	1	-0.866637	1.43043	1	-0.641023	9.30348	6	0.744431	18.3883	12
>sp|P39060|COIA1_HUMAN Collagen alpha-1(XVIII) chain OS=Homo sapiens GN=COL18A1 PE=1 SV=5	1.01942	1.45008	1	-1.2688	1.52703	1	0.885284	1.34026	1	-8.66789	8.94916	1	-7.8277	56.534	1	-6.23277	19.3534	1	-22.0924	89.1539	6										-6.91546	23.1355	1	-13.0197	38.6145	1	-6.67157	21.6554	1	-26.6067	83.4054	3	-48.6992	172.559	9
>sp|P39086|GRIK1_HUMAN Glutamate receptor ionotropic, kainate 1 OS=Homo sapiens GN=GRIK1 PE=1 SV=1	0.735066	1.27109	1	2.06086	1.92996	1	-0.514707	1.16299	1	1.16348	1.36489	1	1.65993	2.43394	1	1.92675	2.65022	1	7.03139	10.8131	6																						7.03139	10.8131	6
>sp|P40123|CAP2_HUMAN Adenylyl cyclase-associated protein 2 OS=Homo sapiens GN=CAP2 PE=1 SV=1										-0.74927	1.23658	1	-0.97344	1.69144	1	-1.33995	1.9792	1	-3.06266	4.90723	3																						-3.06266	4.90723	3
>sp|P40189|IL6RB_HUMAN Interleukin-6 receptor subunit beta OS=Homo sapiens GN=IL6ST PE=1 SV=2	-0.943359	1.35703	1	1.69919	1.71478	1	-0.833191	1.27566	1	-2.69273	2.04499	1	-1.00699	1.71382	1	0.129922	1.06791	1	-3.64716	9.17419	6																						-3.64716	9.17419	6
>sp|P40225|TPO_HUMAN Thrombopoietin OS=Homo sapiens GN=THPO PE=1 SV=1																						-0.57531	1.2386	1	0.153851	1.06099	1	0.217704	1.0723	1	0.773211	1.423	1	1.079	1.35928	1	0.541959	1.28408	1	2.19042	7.43825	6	2.19042	7.43825	6
>sp|P40939|ECHA_HUMAN Trifunctional enzyme subunit alpha, mitochondrial OS=Homo sapiens GN=HADHA PE=1 SV=2	-0.679315	1.24686	1	-0.121058	1.03914	1	1.01105	1.34714	1	-0.042726	1.01155	1	-0.720182	1.4707	1	-0.870658	1.55297	1	-1.42289	7.66837	6																						-1.42289	7.66837	6
>sp|P41182|BCL6_HUMAN B-cell lymphoma 6 protein OS=Homo sapiens GN=BCL6 PE=1 SV=1	-0.563141	1.18235	2	-0.642962	1.18616	2	-0.247602	1.06655	2	0.198403	1.04919	2	0.202031	1.10716	2	-2.16774	2.56903	2	-3.22101	8.16044	12																						-3.22101	8.16044	12
>sp|P41217|OX2G_HUMAN OX-2 membrane glycoprotein OS=Homo sapiens GN=CD200 PE=1 SV=4																						1.31997	1.63753	1	-0.104271	1.04075	1	-0.868006	1.31776	1	-0.510989	1.26306	1	-0.241449	1.07238	1	0.375836	1.19071	1	-0.0289075	7.52218	6	-0.0289075	7.52218	6
>sp|P42166|LAP2A_HUMAN Lamina-associated polypeptide 2, isoform alpha OS=Homo sapiens GN=TMPO PE=1 SV=2																						0.928685	1.38031	1	-0.646372	1.25144	1	-1.03162	1.35575	1	-1.10643	1.61688	1	0.418875	1.11613	1	-1.00283	1.53677	1	-2.43969	8.25727	6	-2.43969	8.25727	6
>sp|P42263|GRIA3_HUMAN Glutamate receptor 3 OS=Homo sapiens GN=GRIA3 PE=1 SV=2	-0.698257	1.26073	1	-0.636945	1.22787	1	-0.16606	1.05114	1	1.66704	1.57479	1	0.720185	1.47367	1	0.900759	1.58101	1	1.78672	8.16922	6																						1.78672	8.16922	6
>sp|P42285|SK2L2_HUMAN Superkiller viralicidic activity 2-like 2 OS=Homo sapiens GN=SKIV2L2 PE=1 SV=3	-0.940886	1.35909	1	1.17796	1.45947	1	-0.473238	1.14968	1	0.157289	1.04322	1	-0.346321	1.20397	1	0.0606777	1.03121	1	-0.364523	7.24665	6																						-0.364523	7.24665	6
>sp|P42338|PK3CB_HUMAN Phosphatidylinositol 4,5-bisphosphate 3-kinase catalytic subunit beta isoform OS=Homo sapiens GN=PIK3CB PE=1 SV=1																						-1.04253	1.41094	2	0.624294	1.22704	2	-0.235072	1.06735	2	0.879645	1.44625	2	0.153606	1.03905	2	0.632611	1.27483	2	1.01255	7.46545	12	1.01255	7.46545	12
>sp|P42345|MTOR_HUMAN Serine/threonine-protein kinase mTOR OS=Homo sapiens GN=MTOR PE=1 SV=1	0.327353	1.10488	1	0.0528771	1.01509	1	-0.3532	1.09886	1	-0.328506	1.08451	1	0.17669	1.0944	1	-0.192981	1.09414	1	-0.317767	6.49187	6	0.401377	1.17518	1	-0.351897	1.1528	1	0.784231	1.3133	1	-0.353926	1.18073	1	0.0301077	1.00951	1	-0.817817	1.47909	1	-0.307925	7.31063	6	-0.625692	13.8025	12
>sp|P42658|DPP6_HUMAN Dipeptidyl aminopeptidase-like protein 6 OS=Homo sapiens GN=DPP6 PE=1 SV=2	1.34802	1.54832	1	2.60354	2.28238	1	-1.99946	1.79137	1	0.472548	1.13416	1	1.0178	1.72448	1	0.566955	1.33177	1	4.00941	9.81247	6																						4.00941	9.81247	6
>sp|P42681|TXK_HUMAN Tyrosine-protein kinase TXK OS=Homo sapiens GN=TXK PE=1 SV=3																						-0.0332187	1.01231	1	0.196581	1.07742	1	0.0922315	1.02958	1	0.29158	1.14162	1	-0.163299	1.04701	1	-0.830299	1.46423	1	-0.446425	6.77217	6	-0.446425	6.77217	6
>sp|P42694|HELZ_HUMAN Probable helicase with zinc finger domain OS=Homo sapiens GN=HELZ PE=1 SV=2	-8.24233	14.7699	1	-6.80346	8.85982	1	-1.88348	1.83267	1	-1.76963	1.66127	1	-0.639095	1.41669	1	-4.58024	10.1394	1	-23.9182	38.6797	6	-6.5978	11.5616	1	-6.41747	11.5795	1	-4.01373	3.73391	1	-1.21754	1.75437	1	-1.25785	1.46352	1	-4.21408	6.97549	1	-23.7185	37.0683	6	-47.6367	75.7481	12
>sp|P42704|LPPRC_HUMAN Leucine-rich PPR motif-containing protein, mitochondrial OS=Homo sapiens GN=LRPPRC PE=1 SV=3																						0.131892	1.05055	1	-0.160865	1.06364	1	0.638606	1.22792	1	-1.31427	1.81834	1	-0.435113	1.13334	1	-1.47771	1.97747	1	-2.61745	8.27127	6	-2.61745	8.27127	6
>sp|P42771|CD2A1_HUMAN Cyclin-dependent kinase inhibitor 2A, isoforms 1/2/3 OS=Homo sapiens GN=CDKN2A PE=1 SV=2																						0.544508	1.22666	1	0.0143085	1.00552	1	-0.0807032	1.02619	1	-0.333501	1.1643	1	0.320826	1.09631	1	0.181765	1.08774	1	0.647203	6.60671	6	0.647203	6.60671	6
>sp|P42858|HD_HUMAN Huntingtin OS=Homo sapiens GN=HTT PE=1 SV=2	0.55631	1.17736	2	0.959593	1.28412	2	-0.00798679	1.00204	2	1.1017	1.30061	2	1.89385	2.59043	2	3.16265	3.97344	2	7.66611	11.328	12	1.95137	1.84266	3	1.08464	1.38463	3	1.17192	1.35399	3	1.4607	1.80233	3	1.745	1.50517	3	2.57585	2.45581	3	9.98949	10.3446	18	17.6556	21.6726	30
>sp|P43116|PE2R2_HUMAN Prostaglandin E2 receptor EP2 subtype OS=Homo sapiens GN=PTGER2 PE=2 SV=2	-0.290112	1.09854	1	0.220095	1.0721	1	1.02326	1.34995	1	-1.79974	1.61596	1	-1.86434	2.71034	1	-1.40241	2.03035	1	-4.11325	9.87723	6	0.315366	1.11941	1	-0.713912	1.28877	1	-0.144638	1.04484	1	0.0495368	1.02207	1	0.0785933	1.02174	1	-1.03651	1.56878	1	-1.45156	7.0656	6	-5.56481	16.9428	12
>sp|P43246|MSH2_HUMAN DNA mismatch repair protein Msh2 OS=Homo sapiens GN=MSH2 PE=1 SV=1	-2.96545	2.60667	1	-1.45114	1.58188	1	2.13862	1.8797	1	3.68584	2.66568	1	1.94412	2.83059	1	3.51713	5.90981	1	6.86912	17.4743	6																						6.86912	17.4743	6
>sp|P43363|MAGAA_HUMAN Melanoma-associated antigen 10 OS=Homo sapiens GN=MAGEA10 PE=2 SV=2	-1.01958	1.35297	1	-0.708119	1.21183	1	0.565511	1.15745	1	-0.85417	1.22752	1	-0.755209	1.46191	1	-2.42904	3.01359	1	-5.20061	9.42525	6	0.0171045	1.00651	1	-2.03408	2.17479	1	-0.945114	1.35495	1	-0.964561	1.55442	1	-1.48579	1.53745	1	-1.94243	2.45507	1	-7.35487	10.0832	6	-12.5555	19.5084	12
>sp|P43405|KSYK_HUMAN Tyrosine-protein kinase SYK OS=Homo sapiens GN=SYK PE=1 SV=1	-0.422932	1.15061	1	-0.556448	1.19604	1	0.885044	1.30719	1	-0.80441	1.25046	1	-1.32078	2.0341	1	-1.12021	1.76745	1	-3.33974	8.70584	6	0.4645	1.18532	1	0.198628	1.07772	1	-0.426847	1.14339	1	-1.08275	1.63218	1	-0.165353	1.04725	1	-0.356449	1.17739	1	-1.36827	7.26324	6	-4.70801	15.9691	12
>sp|P43490|NAMPT_HUMAN Nicotinamide phosphoribosyltransferase OS=Homo sapiens GN=NAMPT PE=1 SV=1																						0.643804	1.26966	1	-0.199828	1.079	1	0.619944	1.21821	1	0.851785	1.47327	1	1.81406	1.66894	1	1.60532	2.09287	1	5.33509	8.80195	6	5.33509	8.80195	6
>sp|P45984|MK09_HUMAN Mitogen-activated protein kinase 9 OS=Homo sapiens GN=MAPK9 PE=1 SV=2	0.0465576	1.01597	1	0.0390628	1.01292	1	0.71375	1.2467	1	-1.02248	1.32927	1	-0.277559	1.16195	1	-0.57771	1.34293	1	-1.07838	7.10972	6																						-1.07838	7.10972	6
>sp|P46109|CRKL_HUMAN Crk-like protein OS=Homo sapiens GN=CRKL PE=1 SV=1																						-3.63256	3.79465	1	-2.70605	2.78728	1	0.942427	1.35585	1	0.148936	1.07075	1	0.394991	1.12123	1	-0.239133	1.11751	1	-5.09139	11.2473	6	-5.09139	11.2473	6
>sp|P46777|RL5_HUMAN 60S ribosomal protein L5 OS=Homo sapiens GN=RPL5 PE=1 SV=3	0.603082	1.19131	1	0.153023	1.04089	1	-0.27254	1.07065	1	0.155317	1.03692	1	1.31604	1.92257	1	1.51929	1.96602	1	3.47421	8.22835	6	-0.563311	1.20317	1	1.14903	1.43882	1	0.621503	1.18723	1	1.32574	1.73676	1	0.742247	1.20007	1	0.954451	1.46296	1	4.22966	8.22901	6	7.70387	16.4574	12
>sp|P46934|NEDD4_HUMAN E3 ubiquitin-protein ligase NEDD4 OS=Homo sapiens GN=NEDD4 PE=1 SV=4	-3.84359	3.09146	1	-2.81639	2.12518	1	-4.41102	3.07737	1	-1.15686	1.31524	1	1.30197	1.91909	1	3.71968	5.35839	1	-7.20622	16.8867	6	-0.133155	1.04621	1	-1.8798	1.86938	1	-2.33549	1.95134	1	0.90339	1.46971	1	-1.73792	1.55794	1	2.85695	3.26686	1	-2.32602	11.1614	6	-9.53225	28.0482	12
>sp|P46937|YAP1_HUMAN Yorkie homolog OS=Homo sapiens GN=YAP1 PE=1 SV=2	-0.339166	1.11849	1	-0.167768	1.05537	1	0.904723	1.3125	1	-0.427539	1.12538	1	-1.29463	2.004	1	-0.774142	1.48203	1	-2.09852	8.09778	6																						-2.09852	8.09778	6
>sp|P46977|STT3A_HUMAN Dolichyl-diphosphooligosaccharide--protein glycosyltransferase subunit STT3A OS=Homo sapiens GN=STT3A PE=1 SV=2																						-0.158374	1.06032	1	-2.54505	2.61412	1	0.622768	1.21926	1	0.695859	1.3727	1	1.02967	1.33812	1	1.06206	1.6306	1	0.706924	9.23513	6	0.706924	9.23513	6
>sp|P47756|CAPZB_HUMAN F-actin-capping protein subunit beta OS=Homo sapiens GN=CAPZB PE=1 SV=4																						1.26503	1.58837	1	2.15871	2.2548	1	1.81842	1.77136	1	2.09979	2.58697	1	2.19573	1.84404	1	2.9925	3.93557	1	12.5302	13.9811	6	12.5302	13.9811	6
>sp|P47874|OMP_HUMAN Olfactory marker protein OS=Homo sapiens GN=OMP PE=2 SV=2																						1.34901	1.64537	1	0.436427	1.18034	1	-1.01775	1.37847	1	-0.979359	1.5597	1	0.171743	1.04983	1	0.745972	1.40994	1	0.70604	8.22364	6	0.70604	8.22364	6
>sp|P47972|NPTX2_HUMAN Neuronal pentraxin-2 OS=Homo sapiens GN=NPTX2 PE=1 SV=2	-0.303001	1.10357	1	-0.775534	1.27835	1	-2.11425	1.85503	1	-0.91749	1.27762	1	0.124612	1.06905	1	0.372602	1.20746	1	-3.61306	7.79108	6																						-3.61306	7.79108	6
>sp|P48048|IRK1_HUMAN ATP-sensitive inward rectifier potassium channel 1 OS=Homo sapiens GN=KCNJ1 PE=1 SV=1	-3.7897	3.45103	1	-4.25904	3.87151	1	0.64946	1.22125	1	1.17869	1.39399	1	0.290108	1.17069	1	-0.262206	1.14358	1	-6.19269	12.2521	6																						-6.19269	12.2521	6
>sp|P48163|MAOX_HUMAN NADP-dependent malic enzyme OS=Homo sapiens GN=ME1 PE=1 SV=1	2.49105	2.16729	1	1.62356	1.60974	1	2.72935	2.12311	1	2.49573	1.88506	1	-0.99251	1.66984	1	-0.840806	1.49251	1	7.50637	10.9475	6	0.851447	1.33188	1	2.66769	2.40864	1	3.34109	2.5899	1	-0.107451	1.04661	1	2.15414	1.72671	1	-0.569432	1.26367	1	8.33747	10.3674	6	15.8438	21.3149	12
>sp|P48169|GBRA4_HUMAN Gamma-aminobutyric acid receptor subunit alpha-4 OS=Homo sapiens GN=GABRA4 PE=1 SV=2																						-0.558164	1.23053	1	-1.01918	1.47477	1	-0.651686	1.23073	1	-0.525599	1.27083	1	-0.526278	1.16309	1	-0.246548	1.12091	1	-3.52746	7.49085	6	-3.52746	7.49085	6
>sp|P48200|IREB2_HUMAN Iron-responsive element-binding protein 2 OS=Homo sapiens GN=IREB2 PE=1 SV=3	-1.93423	1.86881	1	-2.30476	2.06867	1	1.55016	1.5781	1	1.35727	1.4359	1	-0.47714	1.29084	1	0.720415	1.43924	1	-1.08829	9.68156	6																						-1.08829	9.68156	6
>sp|P48378|RFX2_HUMAN DNA-binding protein RFX2 OS=Homo sapiens GN=RFX2 PE=2 SV=2																						-0.640304	1.26587	1	-0.315236	1.12704	1	0.112632	1.03632	1	-0.265566	1.12819	1	-0.4222	1.12655	1	-0.00596397	1.00275	1	-1.53664	6.68671	6	-1.53664	6.68671	6
>sp|P48506|GSH1_HUMAN Glutamate--cysteine ligase catalytic subunit OS=Homo sapiens GN=GCLC PE=1 SV=2																						-2.68472	2.53838	1	0.852513	1.34522	1	0.0756728	1.02262	1	0.950517	1.5116	1	4.56445	3.31672	1	-5.88508	12.4302	1	-2.12664	22.1648	6	-2.12664	22.1648	6
>sp|P48552|NRIP1_HUMAN Nuclear receptor-interacting protein 1 OS=Homo sapiens GN=NRIP1 PE=1 SV=2																						0.663146	1.27963	1	-0.315076	1.12757	1	-0.603198	1.2109	1	-0.984039	1.56502	1	-1.90457	1.71772	1	-2.0563	2.57594	1	-5.20003	9.47677	6	-5.20003	9.47677	6
>sp|P48634|PRC2A_HUMAN Protein PRRC2A OS=Homo sapiens GN=PRRC2A PE=1 SV=3	0.859272	1.32292	1	1.80278	1.77524	1	1.08571	1.37661	1	0.820724	1.24719	1	-1.2022	1.90333	1	-0.165785	1.08757	1	3.20051	8.71286	6	-0.0232787	1.0088	1	-0.391082	1.16262	1	-0.955148	1.35732	1	-0.999223	1.57833	1	-0.260792	1.07897	1	-0.481073	1.25111	1	-3.1106	7.43713	6	0.0899103	16.15	12
>sp|P48735|IDHP_HUMAN Isocitrate dehydrogenase [NADP], mitochondrial OS=Homo sapiens GN=IDH2 PE=1 SV=2	-0.864316	1.32333	1	1.08379	1.41115	1	-0.648795	1.20913	1	1.46435	1.47677	1	-0.00589462	1.00316	1	0.739615	1.45309	1	1.76875	7.87663	6	0.366613	1.15203	1	1.06507	1.52524	1	-0.17264	1.05814	1	-0.332008	1.1655	1	0.028874	1.00863	1	0.269661	1.13496	1	1.22557	7.0445	6	2.99432	14.9211	12
>sp|P48740|MASP1_HUMAN Mannan-binding lectin serine protease 1 OS=Homo sapiens GN=MASP1 PE=1 SV=3	0.622702	1.17549	7	0.120533	1.02456	7	0.342126	1.07604	7	1.13576	1.26674	7	-0.00540763	1.00255	7	-0.132053	1.05	7	2.08366	6.59538	42	0.829187	1.2822	6	0.156491	1.04489	6	1.17528	1.33274	6	0.390941	1.16537	6	0.276014	1.06341	6	0.54262	1.18846	6	3.37054	7.07706	36	5.4542	13.6724	78
>sp|P49257|LMAN1_HUMAN Protein ERGIC-53 OS=Homo sapiens GN=LMAN1 PE=1 SV=2																						-0.163374	1.06342	1	-0.606434	1.26307	1	0.174678	1.05812	1	-0.47263	1.2415	1	-0.397665	1.12255	1	0.244223	1.12033	1	-1.2212	6.86899	6	-1.2212	6.86899	6
>sp|P49327|FAS_HUMAN Fatty acid synthase OS=Homo sapiens GN=FASN PE=1 SV=3	-0.227195	1.065	3	0.783483	1.20296	3	1.03348	1.27728	3	-1.32379	1.34604	3	-0.9171	1.56615	3	0.0126365	1.00517	3	-0.638484	7.4626	18																						-0.638484	7.4626	18
>sp|P49454|CENPF_HUMAN Centromere protein F OS=Homo sapiens GN=CENPF PE=1 SV=2	-0.171032	1.05744	1	-0.280501	1.09327	1	0.676321	1.22134	1	-0.87664	1.26659	1	-1.24461	1.94769	1	-0.343838	1.19031	1	-2.2403	7.77665	6																						-2.2403	7.77665	6
>sp|P49589|SYCC_HUMAN Cysteine--tRNA ligase, cytoplasmic OS=Homo sapiens GN=CARS PE=1 SV=3	-0.200208	1.07109	1	-0.788868	1.29529	1	-3.60978	2.92169	1	-2.11777	1.80487	1	-0.799096	1.541	1	-0.230815	1.12612	1	-7.74654	9.76005	6																						-7.74654	9.76005	6
>sp|P49619|DGKG_HUMAN Diacylglycerol kinase gamma OS=Homo sapiens GN=DGKG PE=2 SV=3	0.56866	1.20353	1	0.932301	1.34506	1	1.39497	1.50885	1	-0.0152931	1.00412	1	-0.124549	1.06907	1	2.13359	2.94847	1	4.88968	9.07911	6																						4.88968	9.07911	6
>sp|P49638|TTPA_HUMAN Alpha-tocopherol transfer protein OS=Homo sapiens GN=TTPA PE=1 SV=1																						-0.0732015	1.02725	1	-0.234002	1.09246	1	0.712286	1.25216	1	0.436751	1.21903	1	0.092659	1.02629	1	-0.212687	1.10246	1	0.721806	6.71964	6	0.721806	6.71964	6
>sp|P49641|MA2A2_HUMAN Alpha-mannosidase 2x OS=Homo sapiens GN=MAN2A2 PE=2 SV=3																						-0.931681	1.39325	1	-0.818456	1.33834	1	-0.392453	1.12667	1	0.475042	1.23181	1	-1.03119	1.31898	1	0.644698	1.32254	1	-2.05404	7.73159	6	-2.05404	7.73159	6
>sp|P49703|ARL4D_HUMAN ADP-ribosylation factor-like protein 4D OS=Homo sapiens GN=ARL4D PE=1 SV=2																						1.68199	1.76111	1	-1.84179	1.83203	1	0.274492	1.08113	1	-1.53654	1.91665	1	-1.59766	1.49769	1	2.69608	3.02577	1	-0.323416	11.1144	6	-0.323416	11.1144	6
>sp|P49750|YLPM1_HUMAN YLP motif-containing protein 1 OS=Homo sapiens GN=YLPM1 PE=1 SV=3																						-1.51927	1.75898	1	0.455059	1.19361	1	2.68344	2.41792	1	-1.44732	1.94869	1	-2.16234	1.90342	1	-4.1563	6.79811	1	-6.14673	16.0207	6	-6.14673	16.0207	6
>sp|P49754|VPS41_HUMAN Vacuolar protein sorting-associated protein 41 homolog OS=Homo sapiens GN=VPS41 PE=1 SV=3	0.466302	1.17516	1	-0.0783971	1.02624	1	0.261914	1.08438	1	-1.19297	1.39961	1	-0.383318	1.23107	1	-0.165234	1.08869	1	-1.09171	7.00515	6																						-1.09171	7.00515	6
>sp|P49758|RGS6_HUMAN Regulator of G-protein signaling 6 OS=Homo sapiens GN=RGS6 PE=1 SV=5	-0.588834	1.21384	1	-0.528993	1.18453	1	0.819702	1.27859	1	0.584907	1.17348	1	0.0119323	1.00644	1	-0.414294	1.23413	1	-0.115579	7.09103	6																						-0.115579	7.09103	6
>sp|P49759|CLK1_HUMAN Dual specificity protein kinase CLK1 OS=Homo sapiens GN=CLK1 PE=1 SV=2																						-3	3.24191	1	-3.24822	3.65597	1	-3.41877	3.14538	1	-1.16406	1.72043	1	-1.03951	1.38731	1	-3.88902	6.06272	1	-15.7596	19.2137	6	-15.7596	19.2137	6
>sp|P49815|TSC2_HUMAN Tuberin OS=Homo sapiens GN=TSC2 PE=1 SV=2	0.5905	1.21037	1	1.45727	1.58478	1	-0.105976	1.03139	1	2.19973	1.79184	1	2.21629	3.27134	1	3.32697	5.36044	1	9.68479	14.2502	6																						9.68479	14.2502	6
>sp|P49862|KLK7_HUMAN Kallikrein-7 OS=Homo sapiens GN=KLK7 PE=1 SV=1																						0.868752	1.37698	1	0.45591	1.18863	1	0.512969	1.176	1	0.00771739	1.00351	1	0.207724	1.0603	1	0.0230986	1.01068	1	2.07617	6.8161	6	2.07617	6.8161	6
>sp|P49902|5NTC_HUMAN Cytosolic purine 5'-nucleotidase OS=Homo sapiens GN=NT5C2 PE=1 SV=1	-0.647711	1.23376	1	0.320299	1.10688	1	0.852728	1.28482	1	-0.508611	1.14604	1	-0.715247	1.46662	1	-0.249163	1.13432	1	-0.947705	7.37244	6	0.887331	1.34026	2	-1.09233	1.42703	2	-0.609553	1.18316	2	-1.01277	1.52808	2	-1.01314	1.28681	2	-0.474919	1.19982	2	-3.31538	7.96515	12	-4.26309	15.3376	18
>sp|P49916|DNLI3_HUMAN DNA ligase 3 OS=Homo sapiens GN=LIG3 PE=1 SV=2	-0.828412	1.30789	1	0.271619	1.08987	1	1.6497	1.62526	1	0.481725	1.13791	1	-0.460317	1.2796	1	-0.449006	1.25489	1	0.665313	7.69542	6	0.0231851	1.00752	2	-0.435266	1.14712	2	-0.36911	1.1046	2	0.040918	1.01703	2	-0.0231687	1.00564	2	-0.549361	1.22761	2	-1.3128	6.50952	12	-0.647489	14.2049	18
>sp|P50440|GATM_HUMAN Glycine amidinotransferase, mitochondrial OS=Homo sapiens GN=GATM PE=1 SV=1	0.343627	1.11818	1	1.03462	1.38888	1	0.922026	1.31106	1	-0.157283	1.04299	1	0.147957	1.08252	1	0.0835617	1.04318	1	2.37451	6.98682	6																						2.37451	6.98682	6
>sp|P50479|PDLI4_HUMAN PDZ and LIM domain protein 4 OS=Homo sapiens GN=PDLIM4 PE=1 SV=2																						-0.488431	1.20165	1	-2.94064	3.05623	1	-0.214441	1.07175	1	-0.660999	1.35353	1	-0.68442	1.22139	1	0.399816	1.20499	1	-4.58911	9.10954	6	-4.58911	9.10954	6
>sp|P50579|AMPM2_HUMAN Methionine aminopeptidase 2 OS=Homo sapiens GN=METAP2 PE=1 SV=1	-2.15327	1.94361	1	-1.06178	1.36288	1	-1.40157	1.46743	1	-0.422564	1.1126	1	0.263906	1.14619	1	0.604855	1.33417	1	-4.17042	8.36688	6																						-4.17042	8.36688	6
>sp|P50851|LRBA_HUMAN Lipopolysaccharide-responsive and beige-like anchor protein OS=Homo sapiens GN=LRBA PE=1 SV=4	0.762221	1.24909	2	1.30577	1.40439	2	0.594405	1.16274	2	2.25215	1.70523	2	1.57425	2.20358	2	2.59628	3.09525	2	9.08509	10.8203	12																						9.08509	10.8203	12
>sp|P51114|FXR1_HUMAN Fragile X mental retardation syndrome-related protein 1 OS=Homo sapiens GN=FXR1 PE=1 SV=3	0.262981	1.08847	1	1.93699	1.84074	1	1.42402	1.51406	1	0.685996	1.19923	1	-0.774062	1.51237	1	-0.218276	1.1164	1	3.31765	8.27128	6	1.37724	1.65513	1	0.695582	1.29959	1	0.286096	1.094	1	-0.613303	1.3199	1	-0.157338	1.04489	1	0.0566339	1.02628	1	1.64491	7.43978	6	4.96256	15.7111	12
>sp|P51511|MMP15_HUMAN Matrix metalloproteinase-15 OS=Homo sapiens GN=MMP15 PE=1 SV=1	0.479773	1.16752	1	0.35954	1.11997	1	-0.669107	1.21512	1	0.859634	1.25561	1	1.6587	2.42717	1	2.35086	3.27392	1	5.0394	10.4593	6																						5.0394	10.4593	6
>sp|P51530|DNA2_HUMAN DNA replication ATP-dependent helicase/nuclease DNA2 OS=Homo sapiens GN=DNA2 PE=1 SV=3	0.484793	1.15115	1	-0.0508546	1.01341	1	-0.517985	1.13861	1	0.177777	1.04238	1	1.44005	2.04502	1	1.72326	2.15345	1	3.25703	8.54403	6	-0.212542	1.0724	1	0.593367	1.20729	1	0.629663	1.1903	1	1.08612	1.57267	1	0.713422	1.19199	1	1.10022	1.55188	1	3.91025	7.78652	6	7.16729	16.3306	12
>sp|P51587|BRCA2_HUMAN Breast cancer type 2 susceptibility protein OS=Homo sapiens GN=BRCA2 PE=1 SV=2	0.198888	1.0688	1	0.758075	1.28046	1	0.641101	1.2139	1	-0.60907	1.18262	1	-0.489891	1.30176	1	-2.56654	3.66146	1	-2.06744	9.709	6	0.821126	1.3508	1	0.24539	1.09693	1	0.170252	1.05496	1	0.912986	1.51208	1	0.952664	1.30458	1	1.52977	2.01523	1	4.63218	8.33459	6	2.56475	18.0436	12
>sp|P51800|CLCKA_HUMAN Chloride channel protein ClC-Ka OS=Homo sapiens GN=CLCNKA PE=1 SV=1	-1.04201	1.40498	1	0.943564	1.35376	1	1.60041	1.61304	1	0.309638	1.08781	1	-0.780785	1.52018	1	-0.673335	1.40664	1	0.357479	8.38639	6																						0.357479	8.38639	6
>sp|P51825|AFF1_HUMAN AF4/FMR2 family member 1 OS=Homo sapiens GN=AFF1 PE=1 SV=1	-1.82496	1.82062	1	0.423122	1.14734	1	-0.0976692	1.02973	1	0.513729	1.15135	1	-0.0658817	1.03612	1	-0.102743	1.05367	1	-1.1544	7.23883	6																						-1.1544	7.23883	6
>sp|P52272|HNRPM_HUMAN Heterogeneous nuclear ribonucleoprotein M OS=Homo sapiens GN=HNRNPM PE=1 SV=3	0.706858	1.26043	1	1.29947	1.51582	1	1.2534	1.4499	1	0.73111	1.21973	1	-0.356164	1.21075	1	-0.730687	1.44799	1	2.90398	8.10462	6																						2.90398	8.10462	6
>sp|P52306|GDS1_HUMAN Rap1 GTPase-GDP dissociation stimulator 1 OS=Homo sapiens GN=RAP1GDS1 PE=1 SV=3	-1.52965	1.65013	1	-1.33493	1.53097	1	-0.16262	1.04962	1	-1.08649	1.3437	1	-0.953066	1.66784	1	-0.556441	1.32637	1	-5.6232	8.56862	6																						-5.6232	8.56862	6
>sp|P52564|MP2K6_HUMAN Dual specificity mitogen-activated protein kinase kinase 6 OS=Homo sapiens GN=MAP2K6 PE=1 SV=1	2.02294	1.9198	1	2.81006	2.42358	1	2.30132	1.95513	1	3.67754	2.6485	1	1.41219	2.12758	1	4.23323	8.46347	1	16.4573	19.5381	6																						16.4573	19.5381	6
>sp|P52756|RBM5_HUMAN RNA-binding protein 5 OS=Homo sapiens GN=RBM5 PE=1 SV=2																						-0.058962	1.02203	1	1.14323	1.54575	1	0.743	1.26655	1	0.950402	1.54078	1	1.77614	1.65088	1	1.53356	2.02471	1	6.08736	9.05071	6	6.08736	9.05071	6
>sp|P52789|HXK2_HUMAN Hexokinase-2 OS=Homo sapiens GN=HK2 PE=1 SV=2																						-1.10742	1.44013	2	1.67903	1.72898	2	1.14829	1.37371	2	1.4895	1.86555	2	1.35376	1.39896	2	0.938624	1.43249	2	5.50178	9.23982	12	5.50178	9.23982	12
>sp|P52790|HXK3_HUMAN Hexokinase-3 OS=Homo sapiens GN=HK3 PE=1 SV=2																						-0.177783	1.06829	1	-0.454181	1.18921	1	-0.293444	1.09792	1	0.344032	1.16996	1	0.8761	1.28309	1	0.254752	1.12473	1	0.549475	6.9332	6	0.549475	6.9332	6
>sp|P52948|NUP98_HUMAN Nuclear pore complex protein Nup98-Nup96 OS=Homo sapiens GN=NUP98 PE=1 SV=4	0.41034	1.13517	1	-1.67212	1.62541	1	0.968177	1.30345	1	0.275474	1.07174	1	0.979476	1.65862	1	0.226781	1.11398	1	1.18813	7.90837	6																						1.18813	7.90837	6
>sp|P53041|PPP5_HUMAN Serine/threonine-protein phosphatase 5 OS=Homo sapiens GN=PPP5C PE=1 SV=1	-0.161445	1.05129	1	-5.00868	4.25755	1	0.27385	1.07801	1	0.955743	1.27281	1	0.30068	1.16819	1	0.499458	1.2687	1	-3.14039	10.0965	6																						-3.14039	10.0965	6
>sp|P53621|COPA_HUMAN Coatomer subunit alpha OS=Homo sapiens GN=COPA PE=1 SV=2	0.610525	1.21955	1	1.32159	1.52186	1	-1.3929	1.50219	1	0.288471	1.08028	1	1.24425	1.9483	1	0.275374	1.14952	1	2.34731	8.42169	6	1.20127	1.51855	1	1.68186	1.7951	1	1.10684	1.38763	1	1.8242	2.21146	1	0.478304	1.13422	1	0.818461	1.42083	1	7.11093	9.46779	6	9.45824	17.8895	12
>sp|P53667|LIMK1_HUMAN LIM domain kinase 1 OS=Homo sapiens GN=LIMK1 PE=1 SV=3																						1.25263	1.59473	1	-0.205067	1.08147	1	-0.440875	1.15047	1	-0.161452	1.07642	1	-0.392309	1.11869	1	0.310573	1.15438	1	0.3635	7.17616	6	0.3635	7.17616	6
>sp|P53675|CLH2_HUMAN Clathrin heavy chain 2 OS=Homo sapiens GN=CLTCL1 PE=1 SV=2	0.991353	1.34868	1	1.24034	1.41613	1	1.58419	1.52175	1	1.11974	1.3158	1	-0.620482	1.37162	1	-0.736554	1.40834	1	3.57859	8.38233	6	1.96959	1.93863	1	0.481026	1.17146	1	0.522836	1.16002	1	-2.1903	2.5277	1	-0.928056	1.26486	1	0.548267	1.25262	1	0.403362	9.31529	6	3.98195	17.6976	12
>sp|P53708|ITA8_HUMAN Integrin alpha-8 OS=Homo sapiens GN=ITGA8 PE=1 SV=3	0.905498	1.34215	1	0.580088	1.20183	1	-0.258641	1.07864	1	0.670482	1.19627	1	0.277498	1.16032	1	0.350778	1.19414	1	2.5257	7.17334	6																						2.5257	7.17334	6
>sp|P53794|SC5A3_HUMAN Sodium/myo-inositol cotransporter OS=Homo sapiens GN=SLC5A3 PE=2 SV=2	-0.65158	1.23597	1	-2.51551	2.21296	1	0.00365099	1.00107	1	-0.110469	1.03004	1	0.228227	1.13015	1	-0.220596	1.11802	1	-3.26628	7.72822	6	0.0479714	1.01687	1	-2.22901	2.17015	1	0.489747	1.1564	1	0.284246	1.13178	1	0.258287	1.07061	1	-0.365551	1.17007	1	-1.51431	7.71589	6	-4.78058	15.4441	12
>sp|P53814|SMTN_HUMAN Smoothelin OS=Homo sapiens GN=SMTN PE=1 SV=7	0.158332	1.05282	1	1.44603	1.58405	1	1.79938	1.69928	1	0.956481	1.29303	1	-0.339391	1.19946	1	1.67839	2.34006	1	5.69922	9.1687	6	1.51089	1.74347	1	0.108467	1.04191	1	0.497032	1.16994	1	-0.122755	1.05734	1	0.201761	1.05856	1	1.28096	1.80232	1	3.47636	7.87353	6	9.17559	17.0422	12
>sp|P53990|IST1_HUMAN IST1 homolog OS=Homo sapiens GN=IST1 PE=1 SV=1	2.37826	2.16881	1	0.160067	1.05205	1	-0.574074	1.18306	1	1.37837	1.44382	1	0.993487	1.70223	1	0.385189	1.2149	1	4.7213	8.76486	6																						4.7213	8.76486	6
>sp|P54756|EPHA5_HUMAN Ephrin type-A receptor 5 OS=Homo sapiens GN=EPHA5 PE=1 SV=3	0.790017	1.29275	1	0.231594	1.0761	1	-0.165261	1.04957	1	0.262102	1.07233	1	1.3109	2.0175	1	1.51899	2.15464	1	3.94834	8.66289	6	-1.09521	1.41531	2	0.825599	1.28719	2	0.163995	1.04415	2	1.43952	1.79689	2	-0.311835	1.07678	2	0.505115	1.20092	2	1.52718	7.82123	12	5.47552	16.4841	18
>sp|P54803|GALC_HUMAN Galactocerebrosidase OS=Homo sapiens GN=GALC PE=1 SV=2																						-0.0637944	1.02404	1	-0.830246	1.37219	1	-0.553453	1.19261	1	-0.842121	1.46731	1	-0.539483	1.16728	1	-0.578013	1.30666	1	-3.40711	7.53009	6	-3.40711	7.53009	6
>sp|P54840|GYS2_HUMAN Glycogen [starch] synthase, liver OS=Homo sapiens GN=GYS2 PE=1 SV=2	-0.0346836	1.01421	1	-3.95526	3.74341	1	-2.78528	2.44688	1	0.257961	1.07842	1	1.46466	2.23448	1	-1.35671	2.00077	1	-6.40931	12.5182	6																						-6.40931	12.5182	6
>sp|P55011|S12A2_HUMAN Solute carrier family 12 member 2 OS=Homo sapiens GN=SLC12A2 PE=1 SV=1																						-0.165424	1.06013	1	-1.3955	1.63161	1	-0.526286	1.17064	1	-0.104538	1.04674	1	-0.45446	1.12924	1	-0.480074	1.23029	1	-3.12628	7.26865	6	-3.12628	7.26865	6
>sp|P55055|NR1H2_HUMAN Oxysterols receptor LXR-beta OS=Homo sapiens GN=NR1H2 PE=1 SV=2	1.03896	1.39983	1	1.6287	1.67413	1	-0.121423	1.03608	1	0.611593	1.17628	1	1.60941	2.36533	1	2.45739	3.45772	1	7.22462	11.1094	6																						7.22462	11.1094	6
>sp|P55081|MFAP1_HUMAN Microfibrillar-associated protein 1 OS=Homo sapiens GN=MFAP1 PE=1 SV=2	0.736081	1.27888	1	-0.261311	1.08778	1	0.777347	1.26425	1	0.102977	1.02877	1	-0.174125	1.09835	1	-0.539261	1.31533	1	0.641709	7.07336	6																						0.641709	7.07336	6
>sp|P55157|MTP_HUMAN Microsomal triglyceride transfer protein large subunit OS=Homo sapiens GN=MTTP PE=1 SV=1																						2.92626	2.92024	1	0.792479	1.34828	1	-0.719136	1.25331	1	-0.269537	1.12996	1	-0.483673	1.14528	1	-0.303156	1.14926	1	1.94324	8.94633	6	1.94324	8.94633	6
>sp|P55199|ELL_HUMAN RNA polymerase II elongation factor ELL OS=Homo sapiens GN=ELL PE=1 SV=1	-1.41394	1.58078	1	-1.1248	1.42702	1	0.74129	1.24348	1	-0.262935	1.07311	1	-1.5415	2.28125	1	-0.29916	1.16339	1	-3.90106	8.76902	6																						-3.90106	8.76902	6
>sp|P55201|BRPF1_HUMAN Peregrin OS=Homo sapiens GN=BRPF1 PE=1 SV=2	-0.247429	1.07503	1	1.47861	1.48098	1	1.66983	1.52651	1	0.660136	1.16825	1	-1.22985	1.84763	1	0.295783	1.14202	1	2.62707	8.24042	6	1.58264	1.73202	1	1.55538	1.716	1	-0.931236	1.31621	1	-1.35429	1.80077	1	-0.944633	1.28138	1	-0.0232859	1.01003	1	-0.115424	8.85641	6	2.51165	17.0968	12
>sp|P55786|PSA_HUMAN Puromycin-sensitive aminopeptidase OS=Homo sapiens GN=NPEPPS PE=1 SV=2																						-0.298201	1.11928	1	-2.90843	3.02259	1	1.18268	1.47752	1	0.218468	1.10652	1	0.511795	1.16384	1	-0.796024	1.45155	1	-2.08972	9.3413	6	-2.08972	9.3413	6
>sp|P55809|SCOT1_HUMAN Succinyl-CoA:3-ketoacid coenzyme A transferase 1, mitochondrial OS=Homo sapiens GN=OXCT1 PE=1 SV=1	-0.663758	1.2145	2	-1.13103	1.34266	2	-0.898871	1.2568	2	-0.102454	1.02473	2	0.295112	1.15987	2	0.302445	1.14084	2	-2.19855	7.13941	12																						-2.19855	7.13941	12
>sp|P56181|NDUV3_HUMAN NADH dehydrogenase [ubiquinone] flavoprotein 3, mitochondrial OS=Homo sapiens GN=NDUFV3 PE=1 SV=2	-1.50651	1.65572	1	-0.532044	1.19075	1	-0.430147	1.14055	1	0.939996	1.29942	1	1.1765	1.89112	1	0.143613	1.07625	1	-0.208594	8.25382	6	-2.22911	2.36659	1	0.44795	1.212	1	-0.774044	1.30453	1	0.247024	1.12397	1	2.18983	1.97846	1	-1.53757	2.06418	1	-1.65591	10.0497	6	-1.86451	18.3036	12
>sp|P56199|ITA1_HUMAN Integrin alpha-1 OS=Homo sapiens GN=ITGA1 PE=1 SV=2	0.184289	1.06189	1	0.318575	1.10649	1	0.0655242	1.01944	1	-0.73927	1.21897	1	0.139523	1.07768	1	0.164919	1.08708	1	0.133561	6.57155	6	0.269616	1.09999	1	-0.657869	1.26045	1	-0.942452	1.32498	1	-0.738517	1.38032	1	-0.29315	1.08165	1	-0.240996	1.10971	1	-2.60337	7.2571	6	-2.46981	13.8286	12
>sp|P56645|PER3_HUMAN Period circadian protein homolog 3 OS=Homo sapiens GN=PER3 PE=2 SV=4																						-0.335909	1.13209	1	1.13187	1.53968	1	0.582906	1.20372	1	1.08544	1.63783	1	1.52612	1.53721	1	-0.320412	1.15869	1	3.67002	8.20921	6	3.67002	8.20921	6
>sp|P56746|CLD15_HUMAN Claudin-15 OS=Homo sapiens GN=CLDN15 PE=1 SV=1																						0.346774	1.13569	1	1.05788	1.49129	1	-0.00125258	1.00039	1	1.35423	1.84711	1	1.60744	1.56705	1	2.56077	3.23349	1	6.92585	10.275	6	6.92585	10.275	6
>sp|P56817|BACE1_HUMAN Beta-secretase 1 OS=Homo sapiens GN=BACE1 PE=1 SV=2																						1.15678	1.53233	1	0.0308147	1.01176	1	0.587173	1.20439	1	-0.117369	1.05487	1	-0.908428	1.29345	1	-0.396199	1.20035	1	0.352771	7.29714	6	0.352771	7.29714	6
>sp|P56975|NRG3_HUMAN Pro-neuregulin-3, membrane-bound isoform OS=Homo sapiens GN=NRG3 PE=1 SV=1																						0.718036	1.31299	1	0.161199	1.06472	1	-0.630018	1.22452	1	-1.50981	1.99726	1	-1.57763	1.59182	1	-1.21728	1.76773	1	-4.0555	8.95904	6	-4.0555	8.95904	6
>sp|P57073|SOX8_HUMAN Transcription factor SOX-8 OS=Homo sapiens GN=SOX8 PE=2 SV=1																						-0.909932	1.39629	1	0.392486	1.16034	1	0.00318302	1.001	1	0.419737	1.20971	1	0.18566	1.05339	1	-0.58278	1.30648	1	-0.491645	7.12722	6	-0.491645	7.12722	6
>sp|P57105|SYJ2B_HUMAN Synaptojanin-2-binding protein OS=Homo sapiens GN=SYNJ2BP PE=1 SV=2	0.0261281	1.00782	1	-0.0996566	1.02779	1	-0.539188	1.15081	1	0.089121	1.02173	1	-0.574925	1.33735	1	-1.15622	1.70051	1	-2.25474	7.24601	6	0.642569	1.26761	1	-0.658806	1.28321	1	-0.658834	1.23112	1	-0.697406	1.3723	1	-1.05593	1.34652	1	-1.3224	1.83556	1	-3.7508	8.33632	6	-6.00554	15.5823	12
>sp|P57682|KLF3_HUMAN Krueppel-like factor 3 OS=Homo sapiens GN=KLF3 PE=1 SV=1	0.895582	1.3367	1	0.556404	1.19233	1	-0.502668	1.15808	1	1.72988	1.58229	1	1.63491	2.39742	1	1.28276	1.91068	1	5.59687	9.57751	6	-0.996508	1.41346	1	1.42007	1.63866	1	0.655562	1.21395	1	1.74274	2.13248	1	1.92899	1.65907	1	1.47167	1.87906	1	6.22252	9.93668	6	11.8194	19.5142	12
>sp|P57737|CORO7_HUMAN Coronin-7 OS=Homo sapiens GN=CORO7 PE=1 SV=2	0.668856	1.24336	1	-0.0507696	1.01622	1	-0.529788	1.16788	1	0.182363	1.04988	1	0.743359	1.48912	1	1.11744	1.75945	1	2.13146	7.72591	6	-1.05841	1.47389	1	0.431233	1.17731	1	-0.00412569	1.0013	1	0.634988	1.33367	1	-0.139886	1.03994	1	0.892719	1.50593	1	0.75652	7.53204	6	2.88798	15.258	12
>sp|P58005|SESN3_HUMAN Sestrin-3 OS=Homo sapiens GN=SESN3 PE=2 SV=2																						1.3786	1.65687	1	1.76324	1.9444	1	1.23783	1.47645	1	1.95114	2.42011	1	1.87247	1.68677	1	3.46565	4.89271	1	11.6689	14.0773	6	11.6689	14.0773	6
>sp|P58107|EPIPL_HUMAN Epiplakin OS=Homo sapiens GN=EPPK1 PE=1 SV=2																						-0.615885	1.25643	1	-1.35755	1.67483	1	-0.764845	1.27507	1	-0.240347	1.11563	1	0.186526	1.05449	1	-0.572993	1.30258	1	-3.36509	7.67902	6	-3.36509	7.67902	6
>sp|P58400|NRX1B_HUMAN Neurexin-1-beta OS=Homo sapiens GN=NRXN1 PE=1 SV=2	-1.39533	1.56924	1	0.623428	1.21782	1	1.30236	1.46428	1	0.608972	1.17597	1	-0.241833	1.13813	1	-0.228688	1.12242	1	0.668909	7.68786	6	1.00246	1.44982	1	-0.967414	1.443	1	-0.902109	1.33009	1	-1.0205	1.58986	1	0.00388426	1.00111	1	0.0988784	1.04668	1	-1.7848	7.86055	6	-1.11589	15.5484	12
>sp|P59046|NAL12_HUMAN NACHT, LRR and PYD domains-containing protein 12 OS=Homo sapiens GN=NLRP12 PE=1 SV=2																						-0.474158	1.20224	1	0.327099	1.14212	1	0.945032	1.38354	1	1.06185	1.6365	1	0.24179	1.07434	1	0.434559	1.22602	1	2.53617	7.66475	6	2.53617	7.66475	6
>sp|P59551|T2R60_HUMAN Taste receptor type 2 member 60 OS=Homo sapiens GN=TAS2R60 PE=1 SV=1																						-0.674094	1.29042	1	0.567645	1.25093	1	0.148174	1.04971	1	0.617133	1.33225	1	-0.849371	1.28652	1	-0.592857	1.32124	1	-0.78337	7.53106	6	-0.78337	7.53106	6
>sp|P59827|BPIB4_HUMAN BPI fold-containing family B member 4 OS=Homo sapiens GN=BPIFB4 PE=2 SV=2	0.0149396	1.0043	2	0.199657	1.05162	2	-0.477653	1.12528	2	0.146041	1.0345	2	0.190133	1.09889	2	0.511296	1.24329	2	0.584413	6.55788	12	-0.934693	1.35353	2	-0.348542	1.11656	2	-0.0934428	1.02559	2	-0.161482	1.069	2	0.709009	1.18826	2	0.377559	1.15154	2	-0.451592	6.90447	12	0.132821	13.4624	24
>sp|P60508|EFRD1_HUMAN HERV-FRD_6p24.1 provirus ancestral Env polyprotein OS=Homo sapiens GN=ERVFRD-1 PE=1 SV=1	-0.360402	1.12528	1	-1.8927	1.82229	1	-1.43361	1.52427	1	-0.657515	1.19415	1	0.0457809	1.02489	1	-1.16432	1.80195	1	-5.46277	8.49284	6																						-5.46277	8.49284	6
>sp|P60709|ACTB_HUMAN Actin, cytoplasmic 1 OS=Homo sapiens GN=ACTB PE=1 SV=1	-0.437202	1.12674	3	-1.8417	1.51517	3	0.120865	1.02823	3	-1.8703	1.50847	3	-0.264591	1.13626	3	-1.18028	1.5972	3	-5.4732	7.91208	18	1.0246	1.43385	1	0.624749	1.24583	1	-0.150914	1.04604	1	0.325378	1.153	1	-2.19612	1.79161	1	-1.077	1.59114	1	-1.44931	8.26147	6	-6.92252	16.1736	24
>sp|P60827|C1QT8_HUMAN Complement C1q tumor necrosis factor-related protein 8 OS=Homo sapiens GN=C1QTNF8 PE=1 SV=2	0.320007	1.10991	1	0.679736	1.24118	1	0.235664	1.07169	1	1.98724	1.69725	1	0.932154	1.64704	1	1.23081	1.86237	1	5.38561	8.62944	6																						5.38561	8.62944	6
>sp|P61011|SRP54_HUMAN Signal recognition particle 54 kDa protein OS=Homo sapiens GN=SRP54 PE=1 SV=1																						-0.374536	1.14995	1	-0.58507	1.25117	1	-0.998662	1.3746	1	0.635659	1.33631	1	-0.868075	1.27934	1	-0.351837	1.17618	1	-2.54252	7.56755	6	-2.54252	7.56755	6
>sp|P61160|ARP2_HUMAN Actin-related protein 2 OS=Homo sapiens GN=ACTR2 PE=1 SV=1	0.187689	1.06307	1	0.656607	1.23218	1	0.891287	1.30032	1	-0.0594762	1.01613	1	0.0938437	1.05163	1	-0.127046	1.06644	1	1.6429	6.72978	6																						1.6429	6.72978	6
>sp|P61218|RPAB2_HUMAN DNA-directed RNA polymerases I, II, and III subunit RPABC2 OS=Homo sapiens GN=POLR2F PE=1 SV=1																						-0.474859	1.19786	1	-0.14984	1.06057	1	-1.64128	1.69558	1	-0.629396	1.33535	1	-1.22696	1.43252	1	-0.264678	1.13203	1	-4.38701	7.8539	6	-4.38701	7.8539	6
>sp|P61764|STXB1_HUMAN Syntaxin-binding protein 1 OS=Homo sapiens GN=STXBP1 PE=1 SV=1	-1.24764	1.50455	1	-1.80784	1.777	1	-1.09774	1.38329	1	2.1986	1.80486	1	0.946396	1.6615	1	0.859371	1.54536	1	-0.148863	9.67656	6																						-0.148863	9.67656	6
>sp|P62314|SMD1_HUMAN Small nuclear ribonucleoprotein Sm D1 OS=Homo sapiens GN=SNRPD1 PE=1 SV=1																						-1.67137	1.83942	1	4.28457	4.99875	1	2.57148	2.23723	1	2.89114	3.69376	1	2.44143	1.96918	1	1.02389	1.59687	1	11.5411	16.3352	6	11.5411	16.3352	6
>sp|P62333|PRS10_HUMAN 26S protease regulatory subunit 10B OS=Homo sapiens GN=PSMC6 PE=1 SV=1	1.52484	1.55808	2	1.28794	1.39663	2	0.31123	1.08191	2	0.835199	1.21851	2	1.05615	1.69857	2	0.985018	1.5343	2	6.00037	8.488	12	0.31102	1.11182	1	1.18803	1.49238	1	1.18694	1.40911	1	1.7471	2.11284	1	3.17011	2.25508	1	3.02196	3.53925	1	10.6251	11.9205	6	16.6255	20.4085	18
>sp|P62699|YPEL5_HUMAN Protein yippee-like 5 OS=Homo sapiens GN=YPEL5 PE=2 SV=1																						1.03243	1.42302	1	0.881667	1.34704	1	1.03331	1.34902	1	0.559051	1.27097	1	0.10761	1.02812	1	-0.665243	1.32143	1	2.94883	7.7396	6	2.94883	7.7396	6
>sp|P62736|ACTA_HUMAN Actin, aortic smooth muscle OS=Homo sapiens GN=ACTA2 PE=1 SV=1	0.803426	1.24552	3	-0.015848	1.00361	3	1.1047	1.29066	3	-1.66899	1.44473	3	0.279066	1.1446	3	0.0193291	1.00774	3	0.521682	7.13685	18	2.12939	2.05736	1	2.18926	2.07282	1	1.73983	1.64773	1	0.344647	1.1584	1	-2.33436	1.81539	1	-0.511937	1.23657	1	3.55682	9.98827	6	4.07851	17.1251	24
>sp|P63104|1433Z_HUMAN 14-3-3 protein zeta/delta OS=Homo sapiens GN=YWHAZ PE=1 SV=1	-0.0359828	1.01052	1	0.156179	1.04188	1	0.045633	1.01153	1	5.69452	3.78684	1	2.39529	3.28971	1	2.91407	3.66461	1	11.1697	13.8051	6	0.315374	1.10965	1	-0.417146	1.14225	1	-0.0554793	1.01552	1	2.95313	3.43121	1	4.73025	3.21355	1	2.8729	3.15943	1	10.399	13.0716	6	21.5687	26.8767	12
>sp|P63128|POK4_HUMAN HERV-K_6q14.1 provirus ancestral Gag-Pol polyprotein OS=Homo sapiens PE=3 SV=3	0.907214	1.31767	1	1.33443	1.45882	1	1.79021	1.6151	1	3.36106	2.27953	1	1.474	2.11937	1	1.47862	1.98945	1	10.3455	10.7799	6	1.47856	1.66321	1	2.29361	2.18267	1	2.54492	2.10709	1	3.87647	5.27787	1	5.47274	4.10633	1	3.02807	3.55917	1	18.6944	18.8963	6	29.0399	29.6763	12
>sp|P63151|2ABA_HUMAN Serine/threonine-protein phosphatase 2A 55 kDa regulatory subunit B alpha isoform OS=Homo sapiens GN=PPP2R2A PE=1 SV=1																						-0.634846	1.26526	1	-0.220484	1.08793	1	0.223664	1.07406	1	-0.369491	1.18332	1	0.0895432	1.02589	1	-0.289584	1.14315	1	-1.2012	6.77961	6	-1.2012	6.77961	6
>sp|P68400|CSK21_HUMAN Casein kinase II subunit alpha OS=Homo sapiens GN=CSNK2A1 PE=1 SV=1																						-0.257264	1.103	1	-0.234939	1.09634	1	-2.00102	1.89938	1	0.345901	1.1718	1	0.481913	1.14879	1	0.164573	1.07925	1	-1.50084	7.49856	6	-1.50084	7.49856	6
>sp|P68871|HBB_HUMAN Hemoglobin subunit beta OS=Homo sapiens GN=HBB PE=1 SV=2	0.680926	1.19563	5	0.407121	1.08801	5	-0.483173	1.1108	5	2.46933	1.68121	5	0.316429	1.16186	5	-0.527772	1.21974	5	2.86286	7.45725	30	-1.72897	1.6701	7	0.869685	1.27232	7	1.8632	1.56809	7	0.222098	1.09025	7	1.364	1.34997	7	0.52735	1.17906	7	3.11736	8.1298	42	5.98022	15.5871	72
>sp|P69905|HBA_HUMAN Hemoglobin subunit alpha OS=Homo sapiens GN=HBA1 PE=1 SV=2	0.666746	1.20783	2	0.0414545	1.01018	2	-0.443832	1.11275	2	1.8817	1.52309	3	0.833557	1.49889	3	-0.208547	1.08747	3	2.77108	7.44022	15	-0.56018	1.20616	1	-0.272113	1.09283	1	0.737678	1.23202	1	0.323999	1.14253	2	1.53914	1.45403	2	1.05295	1.47755	2	2.82148	7.60511	9	5.59255	15.0453	24
>sp|P78362|SRPK2_HUMAN SRSF protein kinase 2 OS=Homo sapiens GN=SRPK2 PE=1 SV=3	-2.47167	2.2408	1	-0.979087	1.36825	1	-0.145727	1.04449	1	-6.39706	5.49395	1	-3.66261	7.09305	1	-5.30677	14.5405	1	-18.9629	31.7811	6																						-18.9629	31.7811	6
>sp|P78386|KRT85_HUMAN Keratin, type II cuticular Hb5 OS=Homo sapiens GN=KRT85 PE=1 SV=1																						0.0042656	1.00142	2	-0.870325	1.32921	2	0.239354	1.06881	2	-0.324631	1.14606	2	-1.60731	1.49542	2	-3.59772	3.96899	2	-6.15637	10.0099	12	-6.15637	10.0099	12
>sp|P78524|ST5_HUMAN Suppression of tumorigenicity 5 protein OS=Homo sapiens GN=ST5 PE=1 SV=3																						0.12682	1.04153	2	-0.462932	1.15433	2	-0.705323	1.20662	2	-0.229426	1.09857	2	-0.62215	1.16167	2	-0.70984	1.29743	2	-2.60285	6.96014	12	-2.60285	6.96014	12
>sp|P78527|PRKDC_HUMAN DNA-dependent protein kinase catalytic subunit OS=Homo sapiens GN=PRKDC PE=1 SV=3	0.445664	1.13942	2	0.943469	1.28125	2	-1.00644	1.29084	2	1.85408	1.55182	2	0.920695	1.58738	2	0.993395	1.54076	2	4.15087	8.39146	12	-1.26966	1.61662	1	0.242748	1.10164	1	0.969374	1.38582	1	0.0704127	1.03297	1	1.28533	1.4577	1	-1.23418	1.77419	1	0.0640187	8.36894	6	4.21489	16.7604	18
>sp|P78559|MAP1A_HUMAN Microtubule-associated protein 1A OS=Homo sapiens GN=MAP1A PE=1 SV=6	2.61376	2.34549	1	2.64086	2.32114	1	-0.315182	1.09689	1	3.89453	2.83845	1	-1.98725	2.89418	1	1.95531	2.6902	1	8.80202	14.1864	6																						8.80202	14.1864	6
>sp|P80108|PHLD_HUMAN Phosphatidylinositol-glycan-specific phospholipase D OS=Homo sapiens GN=GPLD1 PE=1 SV=3																						0.29511	1.11023	1	-0.849319	1.34841	1	-0.500916	1.16199	1	-0.309142	1.14474	1	-0.147907	1.04051	1	-0.246072	1.11225	1	-1.75825	6.91812	6	-1.75825	6.91812	6
>sp|P80192|M3K9_HUMAN Mitogen-activated protein kinase kinase kinase 9 OS=Homo sapiens GN=MAP3K9 PE=1 SV=3	-0.812859	1.31329	1	-0.67846	1.24696	1	-1.37084	1.50903	1	-0.217158	1.06198	1	-0.712106	1.46688	1	-0.117928	1.06198	1	-3.90935	7.66012	6																						-3.90935	7.66012	6
>sp|P80419|HV322_HUMAN Ig heavy chain V-III region GAR OS=Homo sapiens PE=1 SV=1	0.5432	1.18316	1	0.79424	1.26081	1	-0.0184812	1.00507	1	-1.6842	1.52806	1	-0.512044	1.30279	1	-0.755531	1.43282	1	-1.63281	7.7127	6	0.186033	1.06246	2	-0.286095	1.09508	2	0.5818	1.17131	2	0.363999	1.16274	2	0.553001	1.145	2	0.107051	1.04092	2	1.50579	6.6775	12	-0.127026	14.3902	18
>sp|P80748|LV302_HUMAN Ig lambda chain V-III region LOI OS=Homo sapiens PE=1 SV=1	0.946245	1.28496	3	0.575483	1.13057	3	1.0209	1.25261	3	-1.32154	1.32391	3	-0.696949	1.39333	3	-0.873991	1.3996	3	-0.349861	7.78498	18	0.197131	1.0615	3	0.172852	1.05032	3	1.63282	1.49879	3	-0.492343	1.21413	3	-0.327758	1.07643	3	-1.19331	1.48455	3	-0.0106091	7.38572	18	-0.360471	15.1707	36
>sp|P81133|SIM1_HUMAN Single-minded homolog 1 OS=Homo sapiens GN=SIM1 PE=2 SV=2	-0.201531	1.06869	1	0.136904	1.04494	1	1.15573	1.41483	1	-0.2	1.05705	1	-1.30451	2.01508	1	-0.823936	1.52021	1	-1.23734	8.1208	6																						-1.23734	8.1208	6
>sp|P81274|GPSM2_HUMAN G-protein-signaling modulator 2 OS=Homo sapiens GN=GPSM2 PE=1 SV=3	-4.9119	5.02627	1	-3.56088	3.15713	1	-2.0678	1.88095	1	0.118427	1.03371	1	-0.239408	1.1381	1	-4.16475	8.19233	1	-14.8263	20.4285	6																						-14.8263	20.4285	6
>sp|P82673|RT35_HUMAN 28S ribosomal protein S35, mitochondrial OS=Homo sapiens GN=MRPS35 PE=1 SV=1	1.84196	1.74415	1	1.22039	1.40881	1	-0.818786	1.24189	1	3.55739	2.38325	1	2.4933	3.55835	1	1.73771	2.24218	1	10.032	12.5786	6	-0.64057	1.25063	1	2.34755	2.27544	1	1.89515	1.76226	1	2.50896	2.98148	1	2.64675	2.01055	1	1.4191	1.8395	1	10.1769	12.1199	6	20.2089	24.6985	12
>sp|P82970|HMGN5_HUMAN High mobility group nucleosome-binding domain-containing protein 5 OS=Homo sapiens GN=HMGN5 PE=1 SV=1	0.543489	1.18286	1	1.26588	1.44644	1	2.4453	1.95498	1	-0.98058	1.28109	1	-1.0946	1.7597	1	-1.18371	1.75625	1	0.99578	9.38132	6	1.54975	1.7892	1	0.99804	1.46997	1	0.370212	1.12644	1	-2.35252	2.92034	1	-1.00391	1.34422	1	-1.2785	1.81466	1	-1.71693	10.4648	6	-0.721149	19.8461	12
>sp|P83593|KV405_HUMAN Ig kappa chain V-IV region STH (Fragment) OS=Homo sapiens PE=1 SV=1	0.437644	1.1282	3	0.59012	1.14596	3	-1.98396	1.58227	3	1.40824	1.36684	3	0.58835	1.33017	3	0.15781	1.06528	3	1.1982	7.61872	18	-2.1992	2.0272	2	0.460697	1.15513	2	1.01221	1.3129	2	0.333571	1.14716	2	-0.183259	1.04536	2	0.237037	1.09182	2	-0.338938	7.77957	12	0.85926	15.3983	30
>sp|P98161|PKD1_HUMAN Polycystin-1 OS=Homo sapiens GN=PKD1 PE=1 SV=3																						-1.74725	1.90404	1	3.23114	3.45391	1	0.770017	1.27995	1	-0.0854799	1.03974	1	0.154048	1.04492	1	0.139265	1.06643	1	2.46174	9.78899	6	2.46174	9.78899	6
>sp|P98164|LRP2_HUMAN Low-density lipoprotein receptor-related protein 2 OS=Homo sapiens GN=LRP2 PE=1 SV=3	0.410544	1.14693	1	-0.347969	1.11843	1	0.0776319	1.02352	1	-0.768992	1.23286	1	0.00931576	1.00503	1	-0.0861853	1.04479	1	-0.705654	6.57155	6																						-0.705654	6.57155	6
>sp|P98173|FAM3A_HUMAN Protein FAM3A OS=Homo sapiens GN=FAM3A PE=1 SV=2																															0.0234438	1.01247	1	0.484002	1.21562	1	-2.47401	3.38871	1	-1.96656	5.6168	3	-1.96656	5.6168	3
>sp|P98174|FGD1_HUMAN FYVE, RhoGEF and PH domain-containing protein 1 OS=Homo sapiens GN=FGD1 PE=1 SV=2	-0.27204	1.09709	1	0.152087	1.05164	1	0.320868	1.10425	1	-1.63127	1.59197	1	-1.11951	1.83364	1	-1.15239	1.80482	1	-3.70226	8.48342	6	1.35096	1.69257	1	0.123028	1.05022	1	-0.0395416	1.01315	1	-1.31694	1.8377	1	-1.54666	1.5972	1	-1.43664	1.96927	1	-2.8658	9.16011	6	-6.56805	17.6435	12
>sp|P98182|ZN200_HUMAN Zinc finger protein 200 OS=Homo sapiens GN=ZNF200 PE=2 SV=2																						-0.302996	1.11919	1	-0.221616	1.08846	1	-0.293144	1.09792	1	0.426069	1.21433	1	-0.506788	1.15465	1	-1.06409	1.63196	1	-1.96256	7.30651	6	-1.96256	7.30651	6
>sp|Q00597|FANCC_HUMAN Fanconi anemia group C protein OS=Homo sapiens GN=FANCC PE=1 SV=1																						0.895164	1.36974	1	0.393401	1.14832	1	-0.0491738	1.01477	1	-0.362846	1.17169	1	-0.690389	1.20266	1	-0.571204	1.27965	1	-0.385048	7.18683	6	-0.385048	7.18683	6
>sp|Q01118|SCN7A_HUMAN Sodium channel protein type 7 subunit alpha OS=Homo sapiens GN=SCN7A PE=2 SV=2	-0.0611355	1.02119	1	-0.469435	1.16684	1	1.24263	1.48143	1	0.714346	1.2346	1	-1.00511	1.7247	1	-1.14534	1.79889	1	-0.724043	8.42765	6																						-0.724043	8.42765	6
>sp|Q01167|FOXK2_HUMAN Forkhead box protein K2 OS=Homo sapiens GN=FOXK2 PE=1 SV=3	-0.158179	1.05275	1	0.961819	1.35763	1	2.87037	2.33152	1	-0.92597	1.28241	1	-1.28959	1.99451	1	-0.728603	1.44567	1	0.729847	9.46449	6																						0.729847	9.46449	6
>sp|Q01668|CAC1D_HUMAN Voltage-dependent L-type calcium channel subunit alpha-1D OS=Homo sapiens GN=CACNA1D PE=1 SV=2	-0.137504	1.04072	2	-0.236689	1.06312	2	-0.0167044	1.00422	2	-0.827867	1.216	2	-0.143882	1.07481	2	0.392655	1.18618	2	-0.969991	6.58506	12	0.223234	1.07804	1	0.263336	1.09064	1	-0.484039	1.14741	1	-0.362	1.16579	1	-0.23953	1.06254	1	-0.576682	1.26731	1	-1.17568	6.81172	6	-2.14567	13.3968	18
>sp|Q01780|EXOSX_HUMAN Exosome component 10 OS=Homo sapiens GN=EXOSC10 PE=1 SV=2																						1.13739	1.52117	1	-0.361603	1.14675	1	-0.602055	1.20919	1	-0.505063	1.25763	1	0.256744	1.0751	1	-0.192908	1.09277	1	-0.267497	7.30262	6	-0.267497	7.30262	6
>sp|Q01804|OTUD4_HUMAN OTU domain-containing protein 4 OS=Homo sapiens GN=OTUD4 PE=1 SV=3																						-0.915544	1.39749	1	-0.703939	1.30347	1	-0.305069	1.10053	1	-0.568567	1.29341	1	-0.15983	1.04559	1	0.498316	1.25636	1	-2.15463	7.39685	6	-2.15463	7.39685	6
>sp|Q01826|SATB1_HUMAN DNA-binding protein SATB1 OS=Homo sapiens GN=SATB1 PE=1 SV=1	0.891595	1.34447	1	0.00680615	1.00219	1	-1.98929	1.79689	1	1.70512	1.58792	1	0.656671	1.42355	1	-0.287646	1.15703	1	0.983253	8.31203	6																						0.983253	8.31203	6
>sp|Q01844|EWS_HUMAN RNA-binding protein EWS OS=Homo sapiens GN=EWSR1 PE=1 SV=1	-1.89747	1.85143	1	-2.20044	2.006	1	1.39628	1.51418	1	-0.953205	1.29962	1	0.828966	1.56556	1	1.58431	2.24692	1	-1.24156	10.4837	6																						-1.24156	10.4837	6
>sp|Q01955|CO4A3_HUMAN Collagen alpha-3(IV) chain OS=Homo sapiens GN=COL4A3 PE=1 SV=3																						-1.60876	1.8109	1	-3.00621	3.11582	1	-0.785542	1.28379	1	-0.39211	1.19591	1	-1.61655	1.58463	1	-0.453629	1.23372	1	-7.8628	10.2248	6	-7.8628	10.2248	6
>sp|Q02078|MEF2A_HUMAN Myocyte-specific enhancer factor 2A OS=Homo sapiens GN=MEF2A PE=1 SV=1	-1.05908	1.38595	1	-2.19675	1.89005	1	-1.25963	1.40957	1	-1.80151	1.57243	1	-0.383087	1.2188	1	-0.70899	1.40123	1	-7.40905	8.87804	6	-1.28126	1.54917	1	-2.68027	2.46967	1	-0.21088	1.06304	1	2.03733	2.39478	1	0.15441	1.0405	1	0.639549	1.307	1	-1.34112	9.82417	6	-8.75017	18.7022	12
>sp|Q02156|KPCE_HUMAN Protein kinase C epsilon type OS=Homo sapiens GN=PRKCE PE=1 SV=1																						-0.260846	1.10203	1	-0.558882	1.23817	1	0.40397	1.13833	1	-0.111005	1.05197	1	-0.385693	1.11678	1	-3.58607	5.17768	1	-4.49853	10.825	6	-4.49853	10.825	6
>sp|Q02325|PLGB_HUMAN Plasminogen-like protein B OS=Homo sapiens GN=PLGLB1 PE=1 SV=1	-0.719522	1.21997	2	-0.501751	1.12474	2	-0.182663	1.04375	2	-1.33618	1.34646	2	-0.716517	1.41632	2	-0.0451979	1.01864	2	-3.50183	7.16987	12	0.502996	1.17058	2	-0.897759	1.30648	2	-0.980079	1.28839	2	-0.603487	1.27517	2	-0.93485	1.24421	2	-0.140181	1.05098	2	-3.05336	7.33582	12	-6.5552	14.5057	24
>sp|Q02388|CO7A1_HUMAN Collagen alpha-1(VII) chain OS=Homo sapiens GN=COL7A1 PE=1 SV=2																						0.532429	1.21928	1	-0.13591	1.05328	1	-0.0834978	1.02694	1	-0.206683	1.09872	1	-0.366554	1.11005	1	-0.0294608	1.01369	1	-0.289678	6.52196	6	-0.289678	6.52196	6
>sp|Q02413|DSG1_HUMAN Desmoglein-1 OS=Homo sapiens GN=DSG1 PE=1 SV=2	-4.50114	4.31488	1	-0.718074	1.26053	1	-0.114071	1.03493	1	-1.74825	1.61391	1	-1.15307	1.85867	1	-4.83398	11.4675	1	-13.0686	21.5504	6																						-13.0686	21.5504	6
>sp|Q02779|M3K10_HUMAN Mitogen-activated protein kinase kinase kinase 10 OS=Homo sapiens GN=MAP3K10 PE=1 SV=3	-0.340237	1.10505	1	-0.176261	1.04829	1	0.139464	1.03617	1	-0.244169	1.05949	1	0.0160621	1.00807	1	0.732828	1.39183	1	0.127688	6.64891	6	-0.0793248	1.02941	1	0.724996	1.31379	1	-0.177508	1.05726	1	0.233653	1.11151	1	-0.046794	1.01311	1	0.329101	1.16254	1	0.984122	6.68763	6	1.11181	13.3365	12
>sp|Q02878|RL6_HUMAN 60S ribosomal protein L6 OS=Homo sapiens GN=RPL6 PE=1 SV=3	1.56108	1.66167	1	0.66199	1.23371	1	-1.33265	1.47623	1	2.81166	2.10985	1	2.13631	3.1357	1	1.00366	1.65987	1	6.84205	11.277	6																						6.84205	11.277	6
>sp|Q03001|DYST_HUMAN Dystonin OS=Homo sapiens GN=DST PE=1 SV=4	-0.567578	1.19129	1	0.113957	1.03371	1	0.73019	1.22115	1	0.412145	1.1095	1	-1.18897	1.84686	1	-0.98105	1.59446	1	-1.48131	7.99696	6	0.137341	1.04756	2	-0.423439	1.15143	2	-0.809535	1.25501	2	-1.85347	2.18473	2	-1.80499	1.58992	2	0.0276994	1.01088	2	-4.7264	8.23952	12	-6.20771	16.2365	18
>sp|Q03111|ENL_HUMAN Protein ENL OS=Homo sapiens GN=MLLT1 PE=1 SV=2																						0.685032	1.29779	1	0.275738	1.1138	1	-0.903102	1.33686	1	-0.453603	1.23146	1	-0.4955	1.15653	1	0.272192	1.13554	1	-0.619243	7.27198	6	-0.619243	7.27198	6
>sp|Q03164|MLL1_HUMAN Histone-lysine N-methyltransferase MLL OS=Homo sapiens GN=MLL PE=1 SV=5	1.05566	1.40786	1	-0.213809	1.06984	1	0.5124	1.16166	1	2.46932	1.92873	1	-0.382554	1.22707	1	1.4496	2.07973	1	4.89062	8.8749	6																						4.89062	8.8749	6
>sp|Q03169|TNAP2_HUMAN Tumor necrosis factor alpha-induced protein 2 OS=Homo sapiens GN=TNFAIP2 PE=1 SV=2	-4.38582	4.14189	1	-2.42118	2.1582	1	0.159574	1.04881	1	-1.56112	1.52889	1	-1.43491	2.15916	1	-4.2425	8.50888	1	-13.8859	19.5458	6																						-13.8859	19.5458	6
>sp|Q03252|LMNB2_HUMAN Lamin-B2 OS=Homo sapiens GN=LMNB2 PE=1 SV=3	0.645182	1.19541	2	-0.350172	1.08603	2	-0.355254	1.08711	2	0.0525881	1.01178	2	-0.530393	1.2945	2	0.550018	1.25321	2	0.0119696	6.92804	12	-0.112737	1.03669	2	1.05216	1.38437	2	0.0316768	1.00845	2	-0.94415	1.47155	2	0.0947742	1.02296	2	-0.0587962	1.02185	2	0.0629242	6.94587	12	0.0748937	13.8739	24
>sp|Q03591|FHR1_HUMAN Complement factor H-related protein 1 OS=Homo sapiens GN=CFHR1 PE=1 SV=2	-0.15465	1.04342	2	0.00235339	1.00055	2	0.142836	1.0338	2	-1.09589	1.27417	2	-1.29296	1.87128	2	-0.299169	1.12936	2	-2.69748	7.35258	12	0.678922	1.23554	3	-0.80139	1.26776	3	-0.14928	1.03903	3	-0.646091	1.29593	3	-1.60746	1.45263	3	-0.573888	1.21973	3	-3.09919	7.51061	18	-5.79666	14.8632	30
>sp|Q03989|ARI5A_HUMAN AT-rich interactive domain-containing protein 5A OS=Homo sapiens GN=ARID5A PE=2 SV=2	0.467429	1.15137	1	-1.61193	1.56235	1	-1.97473	1.67845	1	-0.866812	1.2351	1	-0.393995	1.22091	1	-1.05697	1.62624	1	-5.437	8.47443	6	-0.575902	1.23982	1	-0.122417	1.04831	1	0.284732	1.09609	1	-0.135035	1.06372	1	-1.10431	1.37291	1	-1.18987	1.73353	1	-2.8428	7.55437	6	-8.2798	16.0288	12
>sp|Q04695|K1C17_HUMAN Keratin, type I cytoskeletal 17 OS=Homo sapiens GN=KRT17 PE=1 SV=2																						-0.827337	1.35977	1	-0.928579	1.42552	1	-1.51568	1.61821	1	0.141119	1.06655	1	-1.42743	1.49971	1	-1.2307	1.76339	1	-5.7886	8.73314	6	-5.7886	8.73314	6
>sp|Q04726|TLE3_HUMAN Transducin-like enhancer protein 3 OS=Homo sapiens GN=TLE3 PE=1 SV=2	0.597478	1.21368	1	0.212497	1.06946	1	-1.30553	1.46351	1	0.599094	1.17238	1	1.54758	2.28837	1	1.40856	2.03623	1	3.05967	9.24363	6	-0.621676	1.2577	1	0.967759	1.44618	1	0.169056	1.05513	1	0.915232	1.51628	1	0.578713	1.1774	1	0.783588	1.43393	1	2.79267	7.88662	6	5.85235	17.1302	12
>sp|Q05481|ZNF91_HUMAN Zinc finger protein 91 OS=Homo sapiens GN=ZNF91 PE=2 SV=2																						-0.188255	1.07384	1	0.605252	1.26738	1	0.68517	1.25155	1	-0.0739194	1.0348	1	-0.773768	1.25843	1	-0.981909	1.58352	1	-0.727431	7.46952	6	-0.727431	7.46952	6
>sp|Q05516|ZBT16_HUMAN Zinc finger and BTB domain-containing protein 16 OS=Homo sapiens GN=ZBTB16 PE=1 SV=2	-1.05631	1.3836	1	-0.502133	1.15669	1	0.571897	1.16871	1	0.525023	1.14081	1	-0.425073	1.24523	1	-1.1	1.68654	1	-1.9866	7.78158	6	0.661214	1.26058	1	-1.25052	1.54673	1	0.151133	1.04598	1	-0.622271	1.3114	1	0.104722	1.02822	1	-0.830141	1.42934	1	-1.78586	7.62225	6	-3.77246	15.4038	12
>sp|Q05707|COEA1_HUMAN Collagen alpha-1(XIV) chain OS=Homo sapiens GN=COL14A1 PE=1 SV=3	0.54707	1.1754	1	-1.54594	1.51034	1	-2.02199	1.67284	1	1.26664	1.34999	1	1.27587	1.89138	1	-0.015751	1.0071	1	-0.494098	8.60704	6	-1.08928	1.43776	1	0.983633	1.37632	1	0.128752	1.03694	1	1.72416	2.06042	1	1.22553	1.35735	1	-0.458206	1.20258	1	2.51459	8.47138	6	2.0205	17.0784	12
>sp|Q05996|ZP2_HUMAN Zona pellucida sperm-binding protein 2 OS=Homo sapiens GN=ZP2 PE=2 SV=1	-0.158738	1.05273	1	1.23019	1.47646	1	1.33692	1.47977	1	0.556098	1.15984	1	-0.231778	1.13207	1	0.539929	1.31379	1	3.27262	7.61467	6																						3.27262	7.61467	6
>sp|Q05BV3|EMAL5_HUMAN Echinoderm microtubule-associated protein-like 5 OS=Homo sapiens GN=EML5 PE=2 SV=3																						0.391487	1.16166	1	-1.69192	1.91444	1	-1.14521	1.44589	1	-0.158305	1.07548	1	-0.127563	1.03806	1	0.124229	1.05967	1	-2.60728	7.69519	6	-2.60728	7.69519	6
>sp|Q05D32|CTSL2_HUMAN CTD small phosphatase-like protein 2 OS=Homo sapiens GN=CTDSPL2 PE=1 SV=2																						0.464548	1.19826	1	-0.62436	1.27766	1	0.238204	1.08227	1	-1.07569	1.64595	1	-2.85426	2.3219	1	-0.68066	1.3843	1	-4.53222	8.91033	6	-4.53222	8.91033	6
>sp|Q06033|ITIH3_HUMAN Inter-alpha-trypsin inhibitor heavy chain H3 OS=Homo sapiens GN=ITIH3 PE=1 SV=2	-0.485989	1.14256	3	-0.782941	1.19419	3	-0.247369	1.05882	3	0.347733	1.07983	3	-0.481008	1.26129	3	-0.387929	1.16639	3	-2.0375	6.90308	18	0.413597	1.1435	2	-0.373152	1.12416	2	-0.811661	1.24411	2	-0.144369	1.0613	2	0.388337	1.09927	2	0.109934	1.04175	2	-0.417315	6.71409	12	-2.45482	13.6172	30
>sp|Q06495|NPT2A_HUMAN Sodium-dependent phosphate transport protein 2A OS=Homo sapiens GN=SLC34A1 PE=1 SV=1	-8.23343	11.6416	1	-9.15238	12.3906	1	-0.243925	1.06641	1	-0.198617	1.05022	1	-1.05073	1.70858	1	-0.692389	1.38036	1	-19.5715	29.2377	6	-6.76693	11.9539	1	-5.22344	7.23095	1	0.949912	1.37896	1	0.254246	1.126	1	-0.323674	1.10254	1	-0.806655	1.46229	1	-11.9165	24.2546	6	-31.488	53.4924	12
>sp|Q06710|PAX8_HUMAN Paired box protein Pax-8 OS=Homo sapiens GN=PAX8 PE=1 SV=2	0.119025	1.03942	1	1.24924	1.48718	1	-1.55428	1.57456	1	-3.41839	2.48167	1	0.447574	1.27133	1	1.13812	1.77946	1	-2.01872	9.63362	6																						-2.01872	9.63362	6
>sp|Q07157|ZO1_HUMAN Tight junction protein ZO-1 OS=Homo sapiens GN=TJP1 PE=1 SV=3	-11.7105	30.2921	1	-3.7321	2.68409	1	-4.10396	2.82393	1	-2.16074	1.66207	1	-1.29457	1.90441	1	-2.17053	2.63306	1	-25.1724	41.9997	6	-8.84497	19.2393	1	-0.244998	1.08504	1	-1.28745	1.44484	1	-1.42083	1.823	1	-1.86302	1.60662	1	-2.45826	2.72515	1	-16.1195	27.924	6	-41.292	69.9237	12
>sp|Q07820|MCL1_HUMAN Induced myeloid leukemia cell differentiation protein Mcl-1 OS=Homo sapiens GN=MCL1 PE=1 SV=3	0.766396	1.2674	1	0.548721	1.17336	1	0.81285	1.24918	1	-1.56642	1.48265	1	-0.0547571	1.0287	1	-0.486576	1.26059	1	0.0202095	7.46188	6																						0.0202095	7.46188	6
>sp|Q07866|KLC1_HUMAN Kinesin light chain 1 OS=Homo sapiens GN=KLC1 PE=1 SV=2	-0.531855	1.193	1	0.578672	1.20722	1	0.114931	1.03515	1	-3.80928	2.7805	1	-2.44175	3.69724	1	-0.696616	1.42448	1	-6.7859	11.3376	6																						-6.7859	11.3376	6
>sp|Q07954|LRP1_HUMAN Prolow-density lipoprotein receptor-related protein 1 OS=Homo sapiens GN=LRP1 PE=1 SV=2	0.285979	1.09831	1	-0.406809	1.13816	1	-0.780651	1.25817	1	-0.00621101	1.00168	1	-0.328471	1.19274	1	-0.412912	1.23269	1	-1.64908	6.92175	6																						-1.64908	6.92175	6
>sp|Q08380|LG3BP_HUMAN Galectin-3-binding protein OS=Homo sapiens GN=LGALS3BP PE=1 SV=1	-1.60561	1.50136	19	1.03912	1.21606	19	0.210202	1.04429	19	-0.225377	1.04666	19	0.44283	1.22947	19	-0.362941	1.13772	19	-0.501775	7.17555	114	-0.259604	1.07815	19	0.361163	1.10113	19	0.777897	1.19899	19	0.0169639	1.00652	19	-0.169396	1.03688	19	-2.56572	2.13576	19	-1.83869	7.55744	114	-2.34047	14.733	228
>sp|Q08499|PDE4D_HUMAN cAMP-specific 3',5'-cyclic phosphodiesterase 4D OS=Homo sapiens GN=PDE4D PE=1 SV=2	-4.9837	5.34982	1	0.0780396	1.02953	1	-2.15126	1.99791	1	-0.580646	1.21444	1	-0.483368	1.31242	1	-3.06867	4.82307	1	-11.1896	15.7272	6																						-11.1896	15.7272	6
>sp|Q08752|PPID_HUMAN Peptidyl-prolyl cis-trans isomerase D OS=Homo sapiens GN=PPID PE=1 SV=3	-1.14488	1.38596	2	-0.11839	1.0301	2	-0.251181	1.06383	2	1.47568	1.40783	2	0.671673	1.3949	2	-0.32542	1.14824	2	0.307487	7.43086	12	-1.34821	1.58847	1	-0.654064	1.24924	1	-0.634681	1.20321	1	1.07746	1.58935	1	0.616277	1.17349	1	1.60397	1.9619	1	0.660756	8.76566	6	0.968243	16.1965	18
>sp|Q08AI6|S38AB_HUMAN Putative sodium-coupled neutral amino acid transporter 11 OS=Homo sapiens GN=SLC38A11 PE=2 SV=1	-4.68034	4.09406	1	-5.53012	4.69994	1	-0.448839	1.12672	1	-0.582208	1.15387	1	-0.249623	1.13571	1	-0.121873	1.05838	1	-11.613	13.2687	6	-4.28934	4.44307	1	-3.39235	3.25864	1	0.118861	1.03614	1	0.215053	1.09841	1	-0.231394	1.0635	1	0.0406659	1.01768	1	-7.53851	11.9174	6	-19.1515	25.1861	12
>sp|Q08AI8|CB054_HUMAN Uncharacterized protein C2orf54 OS=Homo sapiens GN=C2orf54 PE=1 SV=2	0.933135	1.45981	1	-0.950792	1.40335	1	-1.93579	1.87281	1	1.84818	1.70286	1	1.76661	2.62584	1	0.842888	1.54624	1	2.50423	10.6109	6																						2.50423	10.6109	6
>sp|Q09019|DMWD_HUMAN Dystrophia myotonica WD repeat-containing protein OS=Homo sapiens GN=DMWD PE=1 SV=3	-0.590752	1.219	1	-0.344108	1.11857	1	1.03526	1.37659	1	0.296733	1.08739	1	-1.05981	1.77	1	-1.36905	2.00613	1	-2.03173	8.57768	6																						-2.03173	8.57768	6
>sp|Q09666|AHNK_HUMAN Neuroblast differentiation-associated protein AHNAK OS=Homo sapiens GN=AHNAK PE=1 SV=2	0.00817362	1.00273	1	-0.728679	1.26373	1	-0.195328	1.06019	1	0.0507698	1.01397	1	0.819099	1.55481	1	-0.467784	1.26799	1	-0.513748	7.16341	6	-1.49676	1.73494	1	0.133009	1.05207	1	-0.477606	1.16354	1	-0.0871836	1.04045	1	0.0490329	1.01398	1	0.276508	1.1358	1	-1.603	7.14078	6	-2.11675	14.3042	12
>sp|Q0IIM8|TBC8B_HUMAN TBC1 domain family member 8B OS=Homo sapiens GN=TBC1D8B PE=2 SV=2																						0.664222	1.27986	1	0.0467274	1.01799	1	0.332068	1.11154	1	0.228701	1.11019	1	-0.723886	1.2299	1	0.0302505	1.01409	1	0.578082	6.76357	6	0.578082	6.76357	6
>sp|Q0VAK6|LMOD3_HUMAN Leiomodin-3 OS=Homo sapiens GN=LMOD3 PE=2 SV=1	-1.02804	1.41897	1	-1.19151	1.47846	1	0.501953	1.17152	1	-0.740321	1.23717	1	-2.2925	3.4299	1	-1.36997	2.01268	1	-6.12039	10.7487	6																						-6.12039	10.7487	6
>sp|Q0VDD8|DYH14_HUMAN Dynein heavy chain 14, axonemal OS=Homo sapiens GN=DNAH14 PE=2 SV=3																						0.314113	1.13065	1	-0.0197895	1.00791	1	1.73264	1.8128	1	-0.530284	1.27855	1	0.287043	1.0912	1	-5.61692	13.162	1	-3.83319	19.4831	6	-3.83319	19.4831	6
>sp|Q10567|AP1B1_HUMAN AP-1 complex subunit beta-1 OS=Homo sapiens GN=AP1B1 PE=1 SV=2	-0.245859	1.08331	1	0.573554	1.20013	1	-0.320364	1.09861	1	-0.321483	1.08983	1	0.348002	1.20505	1	0.931619	1.60217	1	0.965469	7.27911	6																						0.965469	7.27911	6
>sp|Q10713|MPPA_HUMAN Mitochondrial-processing peptidase subunit alpha OS=Homo sapiens GN=PMPCA PE=1 SV=2	-0.694909	1.25371	1	-0.154341	1.05025	1	-3.49291	2.77198	1	-0.522861	1.15147	1	-0.282884	1.16387	1	0.133837	1.07024	1	-5.01407	8.46151	6																						-5.01407	8.46151	6
>sp|Q10981|FUT2_HUMAN Galactoside 2-alpha-L-fucosyltransferase 2 OS=Homo sapiens GN=FUT2 PE=2 SV=1	-0.189474	1.0633	1	0.741889	1.26476	1	2.37576	2.00863	1	-0.327045	1.09141	1	-1.43169	2.15066	1	-0.801609	1.49922	1	0.367837	9.07798	6																						0.367837	9.07798	6
>sp|Q12766|HMGX3_HUMAN HMG domain-containing protein 3 OS=Homo sapiens GN=HMGXB3 PE=2 SV=2	0.141124	1.04699	1	0.032664	1.01041	1	-0.241742	1.07345	1	-0.310552	1.08658	1	-0.145853	1.08124	1	-0.406819	1.22826	1	-0.931178	6.52693	6	-0.00153552	1.00056	1	0.535378	1.22448	1	0.114597	1.03677	1	-0.417317	1.20822	1	0.0467394	1.0132	1	0.0442589	1.02052	1	0.322121	6.50375	6	-0.609057	13.0307	12
>sp|Q12768|STRUM_HUMAN WASH complex subunit strumpellin OS=Homo sapiens GN=KIAA0196 PE=1 SV=1	0.0304958	1.00945	1	-0.334472	1.10196	1	-1.71504	1.59428	1	2.21739	1.743	1	1.1118	1.77504	1	0.182737	1.09077	1	1.49292	8.31452	6																						1.49292	8.31452	6
>sp|Q12770|SCAP_HUMAN Sterol regulatory element-binding protein cleavage-activating protein OS=Homo sapiens GN=SCAP PE=1 SV=4	-1.80267	1.79066	1	0.0488313	1.01557	1	-0.572281	1.18212	1	-0.561653	1.16148	1	-0.823777	1.55374	1	0.00653644	1.00331	1	-3.70502	7.70688	6																						-3.70502	7.70688	6
>sp|Q12791|KCMA1_HUMAN Calcium-activated potassium channel subunit alpha-1 OS=Homo sapiens GN=KCNMA1 PE=1 SV=2																						-0.21551	1.07654	1	0.362512	1.13065	1	0.594532	1.18841	1	0.537421	1.25946	1	-0.194321	1.05149	1	-0.272812	1.12122	1	0.811822	6.82776	6	0.811822	6.82776	6
>sp|Q12800|TFCP2_HUMAN Alpha-globin transcription factor CP2 OS=Homo sapiens GN=TFCP2 PE=1 SV=2																						-0.73433	1.3106	1	0.940419	1.43061	1	0.934949	1.34647	1	0.477118	1.2437	1	0.866432	1.28106	1	-1.7038	2.19076	1	0.780785	8.8032	6	0.780785	8.8032	6
>sp|Q12805|FBLN3_HUMAN EGF-containing fibulin-like extracellular matrix protein 1 OS=Homo sapiens GN=EFEMP1 PE=1 SV=2	-1.43713	1.56194	1	-1.27987	1.45369	1	-0.394909	1.1151	1	-0.927662	1.26478	1	-1.07197	1.73981	1	-0.136075	1.06708	1	-5.24762	8.20239	6	0.122085	1.0484	1	-1.37266	1.70294	1	-1.54384	1.64748	1	-0.811138	1.45287	1	-2.84768	2.28117	1	-1.05374	1.63896	1	-7.50697	9.77181	6	-12.7546	17.9742	12
>sp|Q12809|KCNH2_HUMAN Potassium voltage-gated channel subfamily H member 2 OS=Homo sapiens GN=KCNH2 PE=1 SV=1	-0.808099	1.26648	2	-0.104159	1.02746	2	0.932153	1.26841	2	-0.53486	1.13603	2	-1.46129	2.08362	2	-2.67531	3.1946	2	-4.65157	9.97659	12																						-4.65157	9.97659	12
>sp|Q12824|SNF5_HUMAN SWI/SNF-related matrix-associated actin-dependent regulator of chromatin subfamily B member 1 OS=Homo sapiens GN=SMARCB1 PE=1 SV=2	-0.242004	1.07811	1	-5.71954	5.23139	1	-0.173311	1.04883	1	-0.174209	1.04525	1	-0.322281	1.18141	1	-0.96531	1.58381	1	-7.59666	11.1688	6																						-7.59666	11.1688	6
>sp|Q12834|CDC20_HUMAN Cell division cycle protein 20 homolog OS=Homo sapiens GN=CDC20 PE=1 SV=2																						-0.202851	1.07974	1	-0.597011	1.25974	1	-1.68827	1.71582	1	-2.80539	3.57072	1	-1.24369	1.42928	1	-0.819789	1.46251	1	-7.357	10.5178	6	-7.357	10.5178	6
>sp|Q12860|CNTN1_HUMAN Contactin-1 OS=Homo sapiens GN=CNTN1 PE=1 SV=1	-0.67979	1.2381	1	-0.432855	1.1364	1	-0.598245	1.18067	1	2.56045	1.8919	1	1.55893	2.21979	1	-0.00390875	1.00183	1	2.40457	8.66868	6										4.03441	5.88645	1	1.16535	1.37018	1	0.0140506	1.00611	1	5.21381	8.26274	3	7.61838	16.9314	9
>sp|Q12864|CAD17_HUMAN Cadherin-17 OS=Homo sapiens GN=CDH17 PE=1 SV=3	-1.17093	1.47641	1	-1.49836	1.6202	1	0.478351	1.15746	1	-2.62821	2.04905	1	0.507426	1.31696	1	1.00918	1.67811	1	-3.30255	9.2982	6																						-3.30255	9.2982	6
>sp|Q12872|SFSWA_HUMAN Splicing factor, suppressor of white-apricot homolog OS=Homo sapiens GN=SFSWAP PE=1 SV=3																						-0.754823	1.31878	1	1.47071	1.7444	1	1.61439	1.66672	1	2.33516	2.88045	1	1.45396	1.50103	1	1.74418	2.2238	1	7.86358	11.3352	6	7.86358	11.3352	6
>sp|Q12873|CHD3_HUMAN Chromodomain-helicase-DNA-binding protein 3 OS=Homo sapiens GN=CHD3 PE=1 SV=3	-0.0967883	1.032	1	1.66934	1.70273	1	2.89174	2.34983	1	1.57174	1.52938	1	-0.460821	1.28037	1	0.986221	1.64941	1	6.56143	9.54372	6																						6.56143	9.54372	6
>sp|Q12889|OVGP1_HUMAN Oviduct-specific glycoprotein OS=Homo sapiens GN=OVGP1 PE=2 SV=1	-0.684615	1.24847	1	1.29731	1.51033	1	0.446518	1.13996	1	-3.79238	2.74477	1	-2.04781	2.99092	1	-2.35165	3.27827	1	-7.13263	12.9127	6																						-7.13263	12.9127	6
>sp|Q12894|IFRD2_HUMAN Interferon-related developmental regulator 2 OS=Homo sapiens GN=IFRD2 PE=1 SV=3	-0.456863	1.16402	1	-0.288771	1.09778	1	-0.287662	1.09008	1	-0.656496	1.1973	1	0.558463	1.35187	1	-2.53205	3.59711	1	-3.66338	9.49817	6	-1.64329	1.72911	2	-0.469934	1.16832	2	-0.673807	1.20769	2	-0.794153	1.39783	2	-0.362136	1.09658	2	-2.73333	2.85945	2	-6.67666	9.45898	12	-10.34	18.9571	18
>sp|Q12906|ILF3_HUMAN Interleukin enhancer-binding factor 3 OS=Homo sapiens GN=ILF3 PE=1 SV=3	-0.000977026	1.00027	2	0.189241	1.04472	2	-0.65257	1.16338	2	0.818822	1.19788	2	-0.13635	1.06822	2	-0.0909314	1.03755	2	0.127235	6.51202	12	-0.0216522	1.00686	2	0.250341	1.07878	2	0.950237	1.28247	2	0.471181	1.21057	2	-0.191035	1.04609	2	0.309274	1.11763	2	1.76835	6.7424	12	1.89558	13.2544	24
>sp|Q12913|PTPRJ_HUMAN Receptor-type tyrosine-protein phosphatase eta OS=Homo sapiens GN=PTPRJ PE=1 SV=3																						-0.798472	1.34402	1	0.86118	1.39162	1	1.82572	1.8031	1	-0.447715	1.22641	1	0.356446	1.1075	1	-0.687612	1.37443	1	1.10955	8.24709	6	1.10955	8.24709	6
>sp|Q12955|ANK3_HUMAN Ankyrin-3 OS=Homo sapiens GN=ANK3 PE=1 SV=3	0.995059	1.32574	2	1.42342	1.42085	2	0.301643	1.07633	2	-0.121911	1.0284	2	0.287888	1.15252	2	-0.543962	1.25761	2	2.34214	7.26145	12	0.586624	1.20417	3	1.54326	1.60656	3	0.497965	1.13958	3	0.179538	1.07579	3	0.539861	1.13685	3	-0.29558	1.11061	3	3.05167	7.27356	18	5.3938	14.535	30
>sp|Q12986|NFX1_HUMAN Transcriptional repressor NF-X1 OS=Homo sapiens GN=NFX1 PE=1 SV=2	-0.195693	1.06628	1	-0.0574858	1.01853	1	0.0902338	1.02708	1	-0.301112	1.08517	1	-1.12467	1.82718	1	-0.588283	1.34729	1	-2.17701	7.37153	6	0.187217	1.06642	1	-0.789918	1.30697	1	-1.11965	1.38387	1	-1.02785	1.55453	1	-1.17079	1.3549	1	-0.487682	1.22755	1	-4.40867	7.89425	6	-6.58568	15.2658	12
>sp|Q12999|TSN31_HUMAN Tetraspanin-31 OS=Homo sapiens GN=TSPAN31 PE=2 SV=1	-2.34747	2.14345	1	-1.87393	1.8116	1	-2.15977	1.88445	1	-1.52483	1.5063	1	0.768984	1.51173	1	2.3583	3.30937	1	-4.77871	12.1669	6																						-4.77871	12.1669	6
>sp|Q13009|TIAM1_HUMAN T-lymphoma invasion and metastasis-inducing protein 1 OS=Homo sapiens GN=TIAM1 PE=1 SV=2	0.243086	1.08244	1	-0.386377	1.13027	1	0.116322	1.03476	1	1.01611	1.31231	1	0.149497	1.0834	1	0.167855	1.08862	1	1.3065	6.7318	6	0.0225464	1.00842	1	-0.531659	1.22469	1	-0.0865633	1.02796	1	-0.563192	1.29243	1	-0.800856	1.257	1	-0.597699	1.31829	1	-2.55742	7.12879	6	-1.25093	13.8606	12
>sp|Q13023|AKAP6_HUMAN A-kinase anchor protein 6 OS=Homo sapiens GN=AKAP6 PE=1 SV=3	0.0132541	1.00432	1	-0.129085	1.04177	1	-0.871799	1.29084	1	0.698512	1.205	1	0.845678	1.57304	1	0.306939	1.16789	1	0.8635	7.28287	6																						0.8635	7.28287	6
>sp|Q13085|ACACA_HUMAN Acetyl-CoA carboxylase 1 OS=Homo sapiens GN=ACACA PE=1 SV=2																						0.332383	1.12977	1	0.885178	1.3973	1	0.329729	1.10945	1	-0.48433	1.2453	1	-0.32999	1.09677	1	0.221819	1.10707	1	0.954788	7.08567	6	0.954788	7.08567	6
>sp|Q13111|CAF1A_HUMAN Chromatin assembly factor 1 subunit A OS=Homo sapiens GN=CHAF1A PE=1 SV=2	0.647983	1.24169	1	0.530634	1.18767	1	0.774806	1.26318	1	0.699991	1.21326	1	1.65244	2.44206	1	2.29983	3.23552	1	6.60568	10.5834	6	0.727056	1.30606	1	1.41838	1.70962	1	1.30546	1.51037	1	1.93736	2.40665	1	1.94038	1.72092	1	2.51167	3.1631	1	9.84031	11.8167	6	16.446	22.4001	12
>sp|Q13129|RLF_HUMAN Zinc finger protein Rlf OS=Homo sapiens GN=RLF PE=1 SV=2																						-0.835494	1.36394	1	-0.207939	1.08309	1	0.287869	1.09683	1	0.541635	1.28088	1	-0.197154	1.05796	1	-0.138886	1.06629	1	-0.549969	6.94899	6	-0.549969	6.94899	6
>sp|Q13151|ROA0_HUMAN Heterogeneous nuclear ribonucleoprotein A0 OS=Homo sapiens GN=HNRNPA0 PE=1 SV=1																						1.36445	1.65572	1	-0.208236	1.08223	1	-1.27783	1.49633	1	-1.31312	1.81525	1	-0.676674	1.21234	1	-0.10766	1.05094	1	-2.21906	8.3128	6	-2.21906	8.3128	6
>sp|Q13191|CBLB_HUMAN E3 ubiquitin-protein ligase CBL-B OS=Homo sapiens GN=CBLB PE=1 SV=2	-0.160397	1.05522	1	-0.650729	1.23402	1	-1.32518	1.48485	1	-0.853947	1.26278	1	-0.251335	1.14485	1	-0.222186	1.11965	1	-3.46378	7.30138	6																						-3.46378	7.30138	6
>sp|Q13219|PAPP1_HUMAN Pappalysin-1 OS=Homo sapiens GN=PAPPA PE=1 SV=3	0.420497	1.14886	1	-3.04254	2.61893	1	-2.75238	2.24105	1	-3.0477	2.26575	1	-0.105259	1.05825	1	-0.715138	1.43712	1	-9.24252	10.77	6																						-9.24252	10.77	6
>sp|Q13243|SRSF5_HUMAN Serine/arginine-rich splicing factor 5 OS=Homo sapiens GN=SRSF5 PE=1 SV=1	-2.23128	2.06989	1	-1.89546	1.82741	1	0.0888832	1.02684	1	0.246375	1.06923	1	-0.109939	1.06085	1	0.432248	1.24563	1	-3.46917	8.29986	6																						-3.46917	8.29986	6
>sp|Q13257|MD2L1_HUMAN Mitotic spindle assembly checkpoint protein MAD2A OS=Homo sapiens GN=MAD2L1 PE=1 SV=1	-8.08582	13.7287	1	-3.19272	2.80203	1	-1.21285	1.4519	1	-5.31873	4.20968	1	-1.33891	2.05859	1	-8.14661	60.8152	1	-27.2956	85.0661	6																						-27.2956	85.0661	6
>sp|Q13316|DMP1_HUMAN Dentin matrix acidic phosphoprotein 1 OS=Homo sapiens GN=DMP1 PE=1 SV=2	-0.73267	1.26881	1	0.23746	1.07836	1	-1.03917	1.35593	1	-0.650244	1.18986	1	-0.871833	1.59453	1	-0.679734	1.40983	1	-3.73619	7.89732	6																						-3.73619	7.89732	6
>sp|Q13423|NNTM_HUMAN NAD(P) transhydrogenase, mitochondrial OS=Homo sapiens GN=NNT PE=1 SV=3																						-0.0200577	1.00765	1	-0.793843	1.35923	1	-0.65077	1.2339	1	-1.8919	2.36923	1	-4.01317	3.12889	1	-1.03021	1.61642	1	-8.39995	10.7153	6	-8.39995	10.7153	6
>sp|Q13428|TCOF_HUMAN Treacle protein OS=Homo sapiens GN=TCOF1 PE=1 SV=3																															-2.76393	3.52898	1	-6.642	6.5382	1	-1.86243	2.38598	1	-11.2684	12.4532	3	-11.2684	12.4532	3
>sp|Q13435|SF3B2_HUMAN Splicing factor 3B subunit 2 OS=Homo sapiens GN=SF3B2 PE=1 SV=2	1.61613	1.70397	1	0.687742	1.24705	1	1.0898	1.3843	1	1.07138	1.33938	1	-0.444961	1.27001	1	0.653746	1.39454	1	4.67383	8.33925	6																						4.67383	8.33925	6
>sp|Q13439|GOGA4_HUMAN Golgin subfamily A member 4 OS=Homo sapiens GN=GOLGA4 PE=1 SV=1	0.194329	1.05716	2	0.125976	1.03207	2	-0.897813	1.247	2	0.389764	1.09451	2	0.478122	1.26749	2	0.116423	1.05076	2	0.406801	6.74899	12																						0.406801	6.74899	12
>sp|Q13444|ADA15_HUMAN Disintegrin and metalloproteinase domain-containing protein 15 OS=Homo sapiens GN=ADAM15 PE=1 SV=4	0.186588	1.0657	1	0.464936	1.16614	1	-0.217149	1.06832	1	0.53369	1.16079	1	-0.0106755	1.00579	1	-0.749862	1.46493	1	0.207528	6.93166	6																						0.207528	6.93166	6
>sp|Q13459|MYO9B_HUMAN Unconventional myosin-IXb OS=Homo sapiens GN=MYO9B PE=1 SV=3	0.0558552	1.01822	1	-0.985728	1.36431	1	-0.955028	1.32096	1	0.29547	1.08146	1	1.12661	1.82652	1	1.07396	1.71933	1	0.611142	8.3308	6																						0.611142	8.3308	6
>sp|Q13515|BFSP2_HUMAN Phakinin OS=Homo sapiens GN=BFSP2 PE=1 SV=1	-2.0851	1.85485	1	1.32385	1.43416	1	1.32591	1.40897	1	1.1179	1.30715	1	2.11828	2.90693	1	3.97272	6.12497	1	7.77356	15.037	6	1.56866	1.72404	1	0.537184	1.20512	1	0.373738	1.1167	1	0.953035	1.51325	1	2.95786	2.17471	1	4.4909	6.85856	1	10.8814	14.5924	6	18.6549	29.6294	12
>sp|Q13523|PRP4B_HUMAN Serine/threonine-protein kinase PRP4 homolog OS=Homo sapiens GN=PRPF4B PE=1 SV=3	0.0926094	1.02807	1	1.10699	1.35725	1	-0.898013	1.26405	1	-0.0598289	1.01457	1	0.0254384	1.01295	1	1.14324	1.69136	1	1.41043	7.36825	6	0.556032	1.21445	1	0.445558	1.16852	1	-0.212125	1.06496	1	0.155367	1.07003	1	1.53486	1.50058	1	1.50309	1.90803	1	3.98277	7.92656	6	5.3932	15.2948	12
>sp|Q13526|PIN1_HUMAN Peptidyl-prolyl cis-trans isomerase NIMA-interacting 1 OS=Homo sapiens GN=PIN1 PE=1 SV=1	1.62906	2.02077	1	0.239526	1.09996	1	0.890903	1.42758	1	0.361622	1.14274	1	-1.03024	1.78707	1	-1.97721	2.82256	1	0.113668	10.3007	6																						0.113668	10.3007	6
>sp|Q13555|KCC2G_HUMAN Calcium/calmodulin-dependent protein kinase type II subunit gamma OS=Homo sapiens GN=CAMK2G PE=1 SV=3																						0.873755	1.37932	1	0.654004	1.28117	1	-0.247862	1.08129	1	-0.127437	1.05955	1	0.453255	1.13603	1	1.15763	1.70214	1	2.76335	7.6395	6	2.76335	7.6395	6
>sp|Q13609|DNSL3_HUMAN Deoxyribonuclease gamma OS=Homo sapiens GN=DNASE1L3 PE=1 SV=1	0.132762	1.04435	1	-4.47823	4.10279	1	1.01381	1.34992	1	-0.00775205	1.00209	1	1.65621	2.43218	1	0.517856	1.30002	1	-1.16535	11.2313	6																						-1.16535	11.2313	6
>sp|Q13617|CUL2_HUMAN Cullin-2 OS=Homo sapiens GN=CUL2 PE=1 SV=2	1.34511	1.54318	1	1.82347	1.77654	1	1.35023	1.48213	1	1.37003	1.43722	1	1.90155	2.76355	1	2.64964	3.80632	1	10.44	12.8089	6																						10.44	12.8089	6
>sp|Q13625|ASPP2_HUMAN Apoptosis-stimulating of p53 protein 2 OS=Homo sapiens GN=TP53BP2 PE=1 SV=2	-0.863717	1.32431	1	-5.95926	6.52889	1	-0.161824	1.04875	1	-0.672026	1.19602	1	1.16473	1.86581	1	-2.17996	3.00331	1	-8.67205	14.9671	6																						-8.67205	14.9671	6
>sp|Q13733|AT1A4_HUMAN Sodium/potassium-transporting ATPase subunit alpha-4 OS=Homo sapiens GN=ATP1A4 PE=1 SV=3																						-0.533246	1.21566	1	1.11526	1.52373	1	0.60377	1.20942	1	0.979108	1.55835	1	1.25725	1.4209	1	0.635543	1.33809	1	4.05768	8.26615	6	4.05768	8.26615	6
>sp|Q13751|LAMB3_HUMAN Laminin subunit beta-3 OS=Homo sapiens GN=LAMB3 PE=1 SV=1	-0.513524	1.17188	1	0.163546	1.0488	1	0.0337859	1.00928	1	-0.288932	1.0757	1	-1.97531	2.77007	1	-0.733681	1.41781	1	-3.31412	8.49354	6																						-3.31412	8.49354	6
>sp|Q13796|SHRM2_HUMAN Protein Shroom2 OS=Homo sapiens GN=SHROOM2 PE=1 SV=1																						0.138504	1.05244	1	0.963671	1.44234	1	0.697359	1.24755	1	1.57534	2.04563	1	1.72573	1.62516	1	2.07381	2.5931	1	7.17441	10.0062	6	7.17441	10.0062	6
>sp|Q13813|SPTN1_HUMAN Spectrin alpha chain, non-erythrocytic 1 OS=Homo sapiens GN=SPTAN1 PE=1 SV=3																						-0.877649	1.35696	1	0.383934	1.14319	1	0.40563	1.1277	1	0.433991	1.20781	1	-0.210528	1.057	1	-1.17768	1.65727	1	-1.0423	7.54992	6	-1.0423	7.54992	6
>sp|Q13822|ENPP2_HUMAN Ectonucleotide pyrophosphatase/phosphodiesterase family member 2 OS=Homo sapiens GN=ENPP2 PE=1 SV=3	1.95717	1.88118	1	1.16176	1.44259	1	0.613218	1.19574	1	0.35495	1.09888	1	-2.08802	3.05221	1	-0.214608	1.11441	1	1.78447	9.78502	6																						1.78447	9.78502	6
>sp|Q13823|NOG2_HUMAN Nucleolar GTP-binding protein 2 OS=Homo sapiens GN=GNL2 PE=1 SV=1																						-3.0594	3.26089	1	-2.51587	2.73818	1	-3.34816	3.03231	1	-0.685063	1.37303	1	-0.981964	1.34458	1	-0.480921	1.256	1	-11.0714	13.005	6	-11.0714	13.005	6
>sp|Q13867|BLMH_HUMAN Bleomycin hydrolase OS=Homo sapiens GN=BLMH PE=1 SV=1	-0.10703	1.0359	1	0.016112	1.00518	1	-0.125059	1.03782	1	0.0138451	1.00379	1	0.0191515	1.01036	1	0.457658	1.26225	1	0.274678	6.35529	6																						0.274678	6.35529	6
>sp|Q13905|RPGF1_HUMAN Rap guanine nucleotide exchange factor 1 OS=Homo sapiens GN=RAPGEF1 PE=1 SV=3																						0.492176	1.20062	1	0.0845726	1.03281	1	1.12928	1.43526	1	-1.10249	1.6507	1	-1.14443	1.38498	1	-0.43006	1.21987	1	-0.970963	7.92424	6	-0.970963	7.92424	6
>sp|Q14028|CNGB1_HUMAN Cyclic nucleotide-gated cation channel beta-1 OS=Homo sapiens GN=CNGB1 PE=1 SV=2																						0.314162	1.12816	1	-0.0581825	1.02306	1	0.711575	1.26478	1	-0.209372	1.10166	1	-0.916195	1.3125	1	-2.1208	2.67441	1	-2.27882	8.50458	6	-2.27882	8.50458	6
>sp|Q14112|NID2_HUMAN Nidogen-2 OS=Homo sapiens GN=NID2 PE=1 SV=3																						-1.29419	1.62235	1	1.52758	1.81894	1	0.488632	1.17309	1	-1.90558	2.38852	1	-1.80301	1.69559	1	-2.06328	2.6057	1	-5.04985	11.3042	6	-5.04985	11.3042	6
>sp|Q14117|DPYS_HUMAN Dihydropyrimidinase OS=Homo sapiens GN=DPYS PE=1 SV=1																						0.374475	1.1397	1	0.872183	1.35611	1	1.50673	1.56587	1	-0.460238	1.22213	1	-0.373833	1.10445	1	-1.28972	1.74142	1	0.629596	8.12968	6	0.629596	8.12968	6
>sp|Q14146|URB2_HUMAN Unhealthy ribosome biogenesis protein 2 homolog OS=Homo sapiens GN=URB2 PE=1 SV=2	1.53353	1.65041	1	0.165311	1.05394	1	-1.30228	1.46451	1	2.91393	2.17233	1	2.1184	3.10808	1	2.02913	2.78772	1	7.45803	12.237	6	-0.06346	1.02387	1	0.910987	1.41791	1	1.33672	1.53724	1	1.14052	1.68146	1	1.0299	1.3391	1	-0.668671	1.36085	1	3.68599	8.36042	6	11.144	20.5974	12
>sp|Q14149|MORC3_HUMAN MORC family CW-type zinc finger protein 3 OS=Homo sapiens GN=MORC3 PE=1 SV=3	0.408273	1.12753	1	-0.987673	1.30155	1	-2.6806	1.97641	1	0.4755	1.11908	1	1.38161	1.99509	1	0.820847	1.4468	1	-0.582049	8.96646	6	-0.716557	1.27166	1	-0.118133	1.03943	1	-1.95181	1.73518	1	0.899719	1.46198	1	1.56682	1.48379	1	0.536289	1.2443	1	0.21632	8.23634	6	-0.365729	17.2028	12
>sp|Q14152|EIF3A_HUMAN Eukaryotic translation initiation factor 3 subunit A OS=Homo sapiens GN=EIF3A PE=1 SV=1	-0.201621	1.06883	1	-0.221243	1.07354	1	0.147648	1.04501	1	-1.21902	1.39493	1	-2.27942	3.39059	1	-2.64075	3.79983	1	-6.41442	11.7727	6																						-6.41442	11.7727	6
>sp|Q14161|GIT2_HUMAN ARF GTPase-activating protein GIT2 OS=Homo sapiens GN=GIT2 PE=1 SV=2																															-3.83024	5.71512	1	-8.73607	11.6427	1	-4.82088	9.19226	1	-17.3872	26.55	3	-17.3872	26.55	3
>sp|Q14184|DOC2B_HUMAN Double C2-like domain-containing protein beta OS=Homo sapiens GN=DOC2B PE=1 SV=1	0.730013	1.27007	1	-0.669134	1.23665	1	-0.268835	1.08234	1	1.66747	1.56325	1	0.299632	1.17427	1	-0.235236	1.12633	1	1.52391	7.45291	6																						1.52391	7.45291	6
>sp|Q14185|DOCK1_HUMAN Dedicator of cytokinesis protein 1 OS=Homo sapiens GN=DOCK1 PE=1 SV=2	1.586	1.69886	1	-4.10487	3.66772	1	1.56391	1.60939	1	-5.13829	3.98708	1	0.913055	1.64269	1	0.401902	1.22947	1	-4.7783	13.8352	6																						-4.7783	13.8352	6
>sp|Q14203|DCTN1_HUMAN Dynactin subunit 1 OS=Homo sapiens GN=DCTN1 PE=1 SV=3	-0.557867	1.20021	1	-0.705292	1.25169	1	-0.22507	1.06877	1	0.108744	1.02986	1	-0.368578	1.21866	1	-0.621045	1.36954	1	-2.36911	7.13873	6																						-2.36911	7.13873	6
>sp|Q14204|DYHC1_HUMAN Cytoplasmic dynein 1 heavy chain 1 OS=Homo sapiens GN=DYNC1H1 PE=1 SV=5	0.363136	1.11867	1	-0.416971	1.12868	1	-0.67279	1.20116	1	0.0371131	1.00936	1	0.951056	1.634	1	0.923545	1.55169	1	1.18509	7.64356	6	-0.681297	1.29027	1	-0.450267	1.1895	1	-0.186107	1.06176	1	0.493371	1.25351	1	0.12931	1.03784	1	0.351463	1.17675	1	-0.343526	7.00964	6	0.841562	14.6532	12
>sp|Q14315|FLNC_HUMAN Filamin-C OS=Homo sapiens GN=FLNC PE=1 SV=3	-0.0639158	1.0191	1	-0.338418	1.09593	1	-0.446671	1.1218	1	-0.573157	1.14686	1	-1.38217	2.00251	1	-1.69889	2.16266	1	-4.50322	8.54886	6	-0.290932	1.11437	1	-0.754004	1.33344	1	-0.963311	1.35836	1	-1.10182	1.65118	1	-1.43633	1.50653	1	-1.44884	1.95107	1	-5.99523	8.91493	6	-10.4984	17.4638	12
>sp|Q14332|FZD2_HUMAN Frizzled-2 OS=Homo sapiens GN=FZD2 PE=2 SV=1	0.372665	1.13248	1	-0.279302	1.09406	1	-0.959148	1.32973	1	2.78338	2.12231	1	0.2361	1.13526	1	0.0185512	1.00945	1	2.17225	7.82329	6																						2.17225	7.82329	6
>sp|Q14393|GAS6_HUMAN Growth arrest-specific protein 6 OS=Homo sapiens GN=GAS6 PE=1 SV=2	-5.05459	5.17447	1	-4.64704	4.37239	1	-0.322596	1.1029	1	-1.65517	1.58584	1	-0.236478	1.13684	1	-0.414493	1.23661	1	-12.3304	14.6091	6																						-12.3304	14.6091	6
>sp|Q14410|GLPK2_HUMAN Glycerol kinase 2 OS=Homo sapiens GN=GK2 PE=2 SV=2	0.192755	1.06506	1	-0.0183925	1.00587	1	1.54327	1.58121	1	1.0581	1.33095	1	-0.613769	1.38965	1	-0.770713	1.47704	1	1.39126	7.84979	6																						1.39126	7.84979	6
>sp|Q14517|FAT1_HUMAN Protocadherin Fat 1 OS=Homo sapiens GN=FAT1 PE=1 SV=2	-6.49418	6.27406	2	-1.33058	1.3883	2	-1.58602	1.47096	2	-3.95364	2.48616	2	3.01173	4.43852	2	-5.30367	9.37727	2	-15.6564	25.4353	12	-7.23596	12.3376	1	-0.499412	1.19399	1	0.239895	1.0753	1	-2.42393	2.876	1	3.61717	2.66562	1	-10.6358	95.0751	1	-16.9381	115.224	6	-32.5944	140.659	18
>sp|Q14520|HABP2_HUMAN Hyaluronan-binding protein 2 OS=Homo sapiens GN=HABP2 PE=1 SV=1	1.11496	1.37184	2	0.885462	1.24426	2	0.779594	1.20894	2	-0.401373	1.09671	2	-1.13751	1.75191	2	-0.449785	1.20879	2	0.791348	7.88245	12	1.00384	1.38022	2	-0.122572	1.03875	2	0.425085	1.12021	2	-0.901594	1.44715	2	-1.19313	1.33323	2	-0.322773	1.12644	2	-1.11115	7.446	12	-0.319802	15.3284	24
>sp|Q14525|KT33B_HUMAN Keratin, type I cuticular Ha3-II OS=Homo sapiens GN=KRT33B PE=2 SV=3																						-2.13492	2.05007	2	-0.936335	1.37185	2	-0.440128	1.13515	2	-1.38169	1.79318	2	-0.394408	1.1087	2	-6.71291	13.0992	2	-12.0004	20.5582	12	-12.0004	20.5582	12
>sp|Q14554|PDIA5_HUMAN Protein disulfide-isomerase A5 OS=Homo sapiens GN=PDIA5 PE=1 SV=1																						-0.587522	1.24301	1	0.287927	1.1166	1	0.252621	1.08392	1	0.429013	1.21617	1	-0.291123	1.08632	1	0.587574	1.31135	1	0.678489	7.05737	6	0.678489	7.05737	6
>sp|Q14558|KPRA_HUMAN Phosphoribosyl pyrophosphate synthase-associated protein 1 OS=Homo sapiens GN=PRPSAP1 PE=1 SV=2	1.11643	1.44031	1	1.32359	1.52635	1	0.0609802	1.0181	1	-0.621376	1.18364	1	0.633664	1.40637	1	0.361657	1.2018	1	2.87494	7.77658	6																						2.87494	7.77658	6
>sp|Q14566|MCM6_HUMAN DNA replication licensing factor MCM6 OS=Homo sapiens GN=MCM6 PE=1 SV=1	-6.33211	6.81804	1	-2.515	2.06039	1	-0.930585	1.28849	1	-3.35006	2.30741	1	0.639047	1.38921	1	-8.67987	56.3139	1	-21.1686	70.1774	6	-6.34856	8.45697	1	-2.02169	1.95873	1	-1.85806	1.70382	1	-5.21171	9.44224	1	-3.52924	2.52295	1	-11.5304	124.432	1	-30.4996	148.517	6	-51.6682	218.694	12
>sp|Q14574|DSC3_HUMAN Desmocollin-3 OS=Homo sapiens GN=DSC3 PE=1 SV=3	-2.5628	2.29352	1	-4.96026	4.77321	1	-0.802337	1.26579	1	-1.64834	1.54854	1	0.884234	1.60509	1	-3.25661	5.16582	1	-12.3461	16.652	6	-0.417974	1.16784	1	-3.68616	4.01915	1	0.680844	1.24387	1	0.554129	1.28656	1	0.263364	1.0771	1	-1.99312	2.49446	1	-4.59892	11.289	6	-16.945	27.941	12
>sp|Q14593|ZN273_HUMAN Zinc finger protein 273 OS=Homo sapiens GN=ZNF273 PE=2 SV=3	-0.591951	1.21274	1	0.0210535	1.00672	1	-0.78296	1.25862	1	0.0459518	1.01243	1	-0.303871	1.17689	1	-0.500901	1.2884	1	-2.11268	6.95582	6																						-2.11268	6.95582	6
>sp|Q14624|ITIH4_HUMAN Inter-alpha-trypsin inhibitor heavy chain H4 OS=Homo sapiens GN=ITIH4 PE=1 SV=4	-0.98709	1.28778	11	-1.90882	1.44919	11	-1.08692	1.25634	11	-0.178888	1.03736	11	-1.36096	1.89261	11	-1.01426	1.44282	11	-6.53693	8.3661	66	-0.482234	1.15218	10	-1.04843	1.33029	10	-1.01404	1.27222	10	-0.728486	1.32499	10	-0.886887	1.21248	10	-0.023193	1.0071	10	-4.18327	7.29925	60	-10.7202	15.6654	126
>sp|Q14642|I5P1_HUMAN Type I inositol 1,4,5-trisphosphate 5-phosphatase OS=Homo sapiens GN=INPP5A PE=2 SV=1	0.889809	1.34038	1	0.296155	1.09935	1	-0.59202	1.19083	1	1.06269	1.33051	1	0.974521	1.68687	1	0.497545	1.28664	1	3.1287	7.93459	6																						3.1287	7.93459	6
>sp|Q14667|K0100_HUMAN UPF0378 protein KIAA0100 OS=Homo sapiens GN=KIAA0100 PE=1 SV=3	1.75626	1.77072	1	0.466593	1.15947	1	1.06695	1.36853	1	-1.31139	1.42046	1	-0.26848	1.15476	1	-0.6803	1.41059	1	1.02964	8.28452	6																						1.02964	8.28452	6
>sp|Q14671|PUM1_HUMAN Pumilio homolog 1 OS=Homo sapiens GN=PUM1 PE=1 SV=3																						-0.700477	1.27681	1	0.232364	1.0846	1	-0.50874	1.16298	1	0.387853	1.18406	1	-0.198343	1.05382	1	0.162403	1.07228	1	-0.62494	6.83457	6	-0.62494	6.83457	6
>sp|Q14674|ESPL1_HUMAN Separin OS=Homo sapiens GN=ESPL1 PE=1 SV=3																						1.87426	1.98355	1	2.38122	2.44993	1	2.28034	2.04633	1	1.54019	2.00838	1	0.300391	1.08737	1	1.91857	2.40742	1	10.295	11.983	6	10.295	11.983	6
>sp|Q14676|MDC1_HUMAN Mediator of DNA damage checkpoint protein 1 OS=Homo sapiens GN=MDC1 PE=1 SV=3	-0.925608	1.33158	1	0.719819	1.23479	1	0.0222399	1.00612	1	-1.11444	1.32504	1	-1.16148	1.82204	1	-1.48284	2.02596	1	-3.94231	8.74554	6	0.729968	1.31332	1	0.268715	1.10868	1	0.0953226	1.03092	1	-0.428043	1.21589	1	-0.260108	1.07784	1	0.169269	1.08164	1	0.575123	6.82828	6	-3.36718	15.5738	12
>sp|Q14746|COG2_HUMAN Conserved oligomeric Golgi complex subunit 2 OS=Homo sapiens GN=COG2 PE=1 SV=1																						-1.64943	1.83209	1	-1.82345	1.99115	1	-1.58945	1.65036	1	0.338648	1.16611	1	-0.986889	1.3186	1	3.55884	5.12086	1	-2.15174	13.0792	6	-2.15174	13.0792	6
>sp|Q14781|CBX2_HUMAN Chromobox protein homolog 2 OS=Homo sapiens GN=CBX2 PE=1 SV=2	-1.33573	1.53708	1	0.188435	1.06105	1	1.6075	1.59596	1	0.766502	1.22446	1	-0.960045	1.67011	1	-0.749995	1.4595	1	-0.483339	8.54816	6																						-0.483339	8.54816	6
>sp|Q14789|GOGB1_HUMAN Golgin subfamily B member 1 OS=Homo sapiens GN=GOLGB1 PE=1 SV=2	0.440117	1.16186	1	-0.777312	1.28676	1	-2.07735	1.85687	1	-0.0162428	1.00445	1	1.59238	2.35905	1	0.947529	1.61999	1	0.109124	9.28898	6																						0.109124	9.28898	6
>sp|Q147U7|CC043_HUMAN Uncharacterized protein C3orf43 OS=Homo sapiens GN=C3orf43 PE=2 SV=2	-0.0182188	1.00562	1	0.485736	1.15136	1	1.1166	1.35594	1	0.52592	1.14099	1	-0.902009	1.59237	1	0.382529	1.19955	1	1.59055	7.44583	6	0.881795	1.34879	1	0.143752	1.04908	1	-1.10363	1.3716	1	-0.576431	1.27822	1	-0.132472	1.03446	1	0.0782556	1.03296	1	-0.708729	7.1151	6	0.881824	14.5609	12
>sp|Q14831|GRM7_HUMAN Metabotropic glutamate receptor 7 OS=Homo sapiens GN=GRM7 PE=1 SV=1	0.047003	1.0153	1	1.8488	1.79349	1	1.74742	1.66673	1	0.946015	1.28599	1	-0.825258	1.55469	1	0.294268	1.16024	1	4.05825	8.47644	6																						4.05825	8.47644	6
>sp|Q14833|GRM4_HUMAN Metabotropic glutamate receptor 4 OS=Homo sapiens GN=GRM4 PE=1 SV=1	-0.838955	1.31531	1	-1.39845	1.55901	1	0.301655	1.09351	1	-0.502045	1.14567	1	-0.463728	1.28255	1	-0.705712	1.42966	1	-3.60724	7.82571	6																						-3.60724	7.82571	6
>sp|Q14849|STAR3_HUMAN StAR-related lipid transfer protein 3 OS=Homo sapiens GN=STARD3 PE=1 SV=2	0.136856	1.04786	1	0.306124	1.10647	1	-0.109174	1.03391	1	0.556439	1.17087	1	-0.912314	1.63583	1	-0.023242	1.01201	1	-0.04531	7.00694	6																						-0.04531	7.00694	6
>sp|Q14896|MYPC3_HUMAN Myosin-binding protein C, cardiac-type OS=Homo sapiens GN=MYBPC3 PE=1 SV=4	1.05278	1.40339	1	1.37913	1.54301	1	0.632144	1.20174	1	0.992521	1.29969	1	2.01918	2.94101	1	2.30695	3.19954	1	8.3827	11.5884	6	0.205598	1.07413	1	0.616085	1.2388	1	0.422038	1.13289	1	1.54472	1.95749	1	1.15835	1.35593	1	1.76747	2.13413	1	5.71426	8.89336	6	14.097	20.4817	12
>sp|Q14914|PTGR1_HUMAN Prostaglandin reductase 1 OS=Homo sapiens GN=PTGR1 PE=1 SV=2	-0.00274678	1.0009	1	-0.324047	1.10906	1	-0.989453	1.33902	1	-0.00618641	1.00167	1	0.324634	1.19058	1	0.316498	1.1742	1	-0.681302	6.81544	6	-0.751676	1.32398	1	-0.323918	1.13295	1	0.276374	1.09335	1	0.230454	1.11125	1	0.558892	1.17413	1	0.257501	1.12664	1	0.247626	6.9623	6	-0.433675	13.7777	12
>sp|Q14940|SL9A5_HUMAN Sodium/hydrogen exchanger 5 OS=Homo sapiens GN=SLC9A5 PE=1 SV=2	0.282344	1.09774	1	0.152874	1.05024	1	0.0592288	1.01775	1	0.540515	1.15811	1	0.163391	1.09185	1	0.842275	1.53411	1	2.04063	6.94979	6																						2.04063	6.94979	6
>sp|Q14980|NUMA1_HUMAN Nuclear mitotic apparatus protein 1 OS=Homo sapiens GN=NUMA1 PE=1 SV=2	1.289	1.516	1	1.26031	1.48806	1	0.368862	1.11347	1	1.60237	1.52869	1	1.70166	2.48373	1	3.10556	4.79155	1	9.32777	12.9215	6																						9.32777	12.9215	6
>sp|Q14997|PSME4_HUMAN Proteasome activator complex subunit 4 OS=Homo sapiens GN=PSME4 PE=1 SV=2	-2.53247	2.18029	1	-2.49315	2.06096	1	-2.40646	1.92628	1	-1.28461	1.38217	1	-1.82364	2.56197	1	-0.950586	1.57186	1	-11.4909	11.6835	6	-0.700253	1.30122	1	-2.14322	2.26692	1	-2.65699	2.32829	1	-1.51795	1.99744	1	-2.7705	2.20412	1	-0.623105	1.33679	1	-10.412	11.4348	6	-21.9029	23.1183	12
>sp|Q149N8|SHPRH_HUMAN E3 ubiquitin-protein ligase SHPRH OS=Homo sapiens GN=SHPRH PE=1 SV=2	0.841237	1.31432	1	0.230819	1.07581	1	0.033244	1.00978	1	-0.0779418	1.02106	1	-1.07193	1.77444	1	-0.118008	1.06148	1	-0.162577	7.25689	6																						-0.162577	7.25689	6
>sp|Q14CB8|RHG19_HUMAN Rho GTPase-activating protein 19 OS=Homo sapiens GN=ARHGAP19 PE=1 SV=1	-0.228142	1.08183	1	-0.890343	1.34007	1	0.806512	1.29071	1	-0.798925	1.26067	1	-0.8325	1.57111	1	-0.597279	1.36008	1	-2.54068	7.90447	6																						-2.54068	7.90447	6
>sp|Q14CW9|AT7L3_HUMAN Ataxin-7-like protein 3 OS=Homo sapiens GN=ATXN7L3 PE=1 SV=1	0.518814	1.19093	1	-0.05119	1.01674	1	1.04423	1.37523	1	-1.76689	1.62272	1	-0.904286	1.62685	1	-0.801126	1.50325	1	-1.96045	8.33572	6																						-1.96045	8.33572	6
>sp|Q14CX7|NAA25_HUMAN N-alpha-acetyltransferase 25, NatB auxiliary subunit OS=Homo sapiens GN=NAA25 PE=1 SV=1	0.813803	1.26603	2	-0.102743	1.02642	2	0.916362	1.2585	2	-0.396122	1.09786	2	-0.0120356	1.00601	2	-0.55165	1.2655	2	0.667615	6.92032	12										1.63349	2.22276	1	2.72665	2.48935	1	-0.5775	1.32997	1	3.78264	6.04208	3	4.45025	12.9624	15
>sp|Q15008|PSMD6_HUMAN 26S proteasome non-ATPase regulatory subunit 6 OS=Homo sapiens GN=PSMD6 PE=1 SV=1																						1.30815	1.61517	1	0.621441	1.26428	1	-1.47183	1.58727	1	-0.324429	1.1583	1	-0.0544962	1.01536	1	0.442275	1.22478	1	0.521107	7.86516	6	0.521107	7.86516	6
>sp|Q15019|SEPT2_HUMAN Septin-2 OS=Homo sapiens GN=SEPT2 PE=1 SV=1	-0.442817	1.15855	1	-1.18555	1.46278	1	-3.13388	2.51707	1	1.81644	1.62813	1	1.79329	2.61654	1	1.45471	2.08885	1	0.3022	11.4719	6	-1.36184	1.62165	1	-1.62241	1.78049	1	-2.10456	1.88211	1	1.63482	2.04207	1	2.53983	1.96508	1	2.06845	2.43804	1	1.1543	11.7294	6	1.4565	23.2014	12
>sp|Q15020|SART3_HUMAN Squamous cell carcinoma antigen recognized by T-cells 3 OS=Homo sapiens GN=SART3 PE=1 SV=1	0.833824	1.3092	1	0.809065	1.29081	1	-0.513051	1.16126	1	2.54589	1.96111	1	1.48403	2.2104	1	1.61525	2.25845	1	6.77501	10.1912	6	-0.101152	1.0378	1	1.54685	1.79451	1	1.33041	1.5222	1	2.31712	2.85476	1	3.29239	2.504	1	2.474	3.10435	1	10.8596	12.8176	6	17.6346	23.0088	12
>sp|Q15029|U5S1_HUMAN 116 kDa U5 small nuclear ribonucleoprotein component OS=Homo sapiens GN=EFTUD2 PE=1 SV=1										-1.5676	1.54198	1	-1.30449	2.01724	1	-0.599603	1.35789	1	-3.4717	4.91711	3																						-3.4717	4.91711	3
>sp|Q15042|RB3GP_HUMAN Rab3 GTPase-activating protein catalytic subunit OS=Homo sapiens GN=RAB3GAP1 PE=1 SV=3																						0.266854	1.10469	1	0.499272	1.21123	1	0.383518	1.13051	1	0.591195	1.30981	1	0.363311	1.10906	1	0.487594	1.25243	1	2.59174	7.11774	6	2.59174	7.11774	6
>sp|Q15048|LRC14_HUMAN Leucine-rich repeat-containing protein 14 OS=Homo sapiens GN=LRRC14 PE=2 SV=1																						-3.34216	3.38632	1	-0.790322	1.36351	1	-1.03227	1.40762	1	-3.35273	4.38744	1	-2.45235	2.05382	1	-2.02789	2.48042	1	-12.9977	15.0791	6	-12.9977	15.0791	6
>sp|Q15051|IQCB1_HUMAN IQ calmodulin-binding motif-containing protein 1 OS=Homo sapiens GN=IQCB1 PE=1 SV=1	-0.635237	1.20878	1	-1.50823	1.50809	1	-1.26253	1.3871	1	-1.99142	1.61497	1	-1.9367	2.64935	1	-1.01502	1.58708	1	-8.34914	9.95537	6	-0.285335	1.11465	1	-1.11995	1.54181	1	-1.04255	1.40028	1	-0.25472	1.12407	1	0.0826672	1.02447	1	-1.03527	1.61813	1	-3.65516	7.8234	6	-12.0043	17.7788	12
>sp|Q15054|DPOD3_HUMAN DNA polymerase delta subunit 3 OS=Homo sapiens GN=POLD3 PE=1 SV=2	0.189031	1.05965	1	1.71219	1.64069	1	2.34475	1.88954	1	0.693415	1.18899	1	-1.301	1.95529	1	0.863567	1.50715	1	4.50195	9.24131	6																						4.50195	9.24131	6
>sp|Q15057|ACAP2_HUMAN Arf-GAP with coiled-coil, ANK repeat and PH domain-containing protein 2 OS=Homo sapiens GN=ACAP2 PE=1 SV=3	0.329492	1.10289	1	-0.577106	1.16922	1	-1.05568	1.31246	1	0.0206681	1.00497	1	1.20796	1.83502	1	0.262206	1.12631	1	0.187541	7.55088	6	-0.811177	1.31478	1	-0.0793228	1.02656	1	-0.227052	1.06693	1	1.28282	1.72165	1	0.77236	1.21657	1	0.246255	1.10597	1	1.18388	7.45247	6	1.37143	15.0033	12
>sp|Q15058|KIF14_HUMAN Kinesin-like protein KIF14 OS=Homo sapiens GN=KIF14 PE=1 SV=1	0.27361	1.08598	1	-0.171251	1.04913	1	-0.529393	1.15022	1	0.16902	1.04215	1	1.27221	1.91119	1	1.49028	1.99883	1	2.50448	8.2375	6	-0.350754	1.12999	1	0.297257	1.1093	1	0.416819	1.13162	1	1.16697	1.66188	1	-0.0537176	1.01426	1	1.24061	1.70346	1	2.71718	7.75052	6	5.22166	15.988	12
>sp|Q15119|PDK2_HUMAN [Pyruvate dehydrogenase [lipoamide]] kinase isozyme 2, mitochondrial OS=Homo sapiens GN=PDK2 PE=1 SV=2	0.0165752	1.00511	1	0.363604	1.11114	1	-0.273787	1.07726	1	0.0661036	1.01668	1	0.506297	1.29855	1	0.797529	1.46101	1	1.47632	6.96975	6																						1.47632	6.96975	6
>sp|Q15149|PLEC_HUMAN Plectin OS=Homo sapiens GN=PLEC PE=1 SV=3	-1.04289	1.36725	2	-1.77924	1.60624	2	-0.784644	1.22616	2	-2.50578	1.83182	2	-1.04518	1.69357	2	-1.57182	1.98731	2	-8.72955	9.71234	12																						-8.72955	9.71234	12
>sp|Q15155|NOMO1_HUMAN Nodal modulator 1 OS=Homo sapiens GN=NOMO1 PE=1 SV=5	-1.82096	1.82435	1	-4.32421	3.94395	1	-0.158346	1.04905	1	0.614349	1.18545	1	0.356762	1.21276	1	-0.845273	1.53651	1	-6.17768	10.7521	6																						-6.17768	10.7521	6
>sp|Q15166|PON3_HUMAN Serum paraoxonase/lactonase 3 OS=Homo sapiens GN=PON3 PE=1 SV=3																						0.194355	1.07699	1	-0.688111	1.30536	1	-1.22552	1.48284	1	-0.63897	1.34115	1	-0.481393	1.15304	1	0.263659	1.13146	1	-2.57598	7.49083	6	-2.57598	7.49083	6
>sp|Q15195|PLGA_HUMAN Plasminogen-like protein A OS=Homo sapiens GN=PLGLA PE=2 SV=1	-0.547264	1.15817	3	0.296778	1.06728	3	0.394339	1.09274	3	-0.836277	1.19766	3	-1.78385	2.3496	3	-0.25149	1.10336	3	-2.72776	7.96882	18	0.86806	1.30136	4	-0.4346	1.13216	4	-0.88364	1.24507	4	-0.811646	1.37747	4	-1.4108	1.37449	4	-0.235949	1.08073	4	-2.90858	7.51127	24	-5.63634	15.4801	42
>sp|Q15262|PTPRK_HUMAN Receptor-type tyrosine-protein phosphatase kappa OS=Homo sapiens GN=PTPRK PE=1 SV=2																						0.49591	1.20674	1	-0.948231	1.43952	1	-0.884597	1.32801	1	-0.343459	1.17027	1	-0.41199	1.12699	1	0.092785	1.04408	1	-1.99958	7.31561	6	-1.99958	7.31561	6
>sp|Q15276|RABE1_HUMAN Rab GTPase-binding effector protein 1 OS=Homo sapiens GN=RABEP1 PE=1 SV=2	-0.103824	1.03429	1	-0.262473	1.08663	1	1.01987	1.34967	1	-1.01115	1.31011	1	-0.181434	1.10207	1	-1.27891	1.90761	1	-1.81792	7.79038	6	1.17049	1.5441	1	0.0345216	1.01325	1	-0.111342	1.03598	1	-0.100745	1.04694	1	-0.279389	1.08261	1	-1.39242	1.89744	1	-0.678886	7.62031	6	-2.4968	15.4107	12
>sp|Q15283|RASA2_HUMAN Ras GTPase-activating protein 2 OS=Homo sapiens GN=RASA2 PE=1 SV=2	-0.127701	1.04367	1	-0.262556	1.08876	1	0.0904769	1.02769	1	-1.16989	1.37967	1	-0.299714	1.17546	1	-4.92517	12.005	1	-6.69456	17.7202	6																						-6.69456	17.7202	6
>sp|Q15363|TMED2_HUMAN Transmembrane emp24 domain-containing protein 2 OS=Homo sapiens GN=TMED2 PE=1 SV=1																						-0.425485	1.1682	1	0.322057	1.12891	1	0.679701	1.23786	1	0.970439	1.5513	1	-0.177319	1.0506	1	0.166167	1.07901	1	1.53556	7.21587	6	1.53556	7.21587	6
>sp|Q15386|UBE3C_HUMAN Ubiquitin-protein ligase E3C OS=Homo sapiens GN=UBE3C PE=1 SV=3																						0.614977	1.25551	1	-0.421601	1.17351	1	-0.36395	1.12206	1	-1.21015	1.73208	1	-1.36028	1.46906	1	-1.24555	1.77379	1	-3.98656	8.52601	6	-3.98656	8.52601	6
>sp|Q15389|ANGP1_HUMAN Angiopoietin-1 OS=Homo sapiens GN=ANGPT1 PE=1 SV=2	1.06428	1.40718	1	-0.0266876	1.00801	1	0.430832	1.12965	1	1.10113	1.334	1	-1.47688	2.14842	1	-0.976067	1.59526	1	0.116603	8.62251	6																						0.116603	8.62251	6
>sp|Q15393|SF3B3_HUMAN Splicing factor 3B subunit 3 OS=Homo sapiens GN=SF3B3 PE=1 SV=4	-0.773375	1.28333	1	0.333484	1.11085	1	-0.557853	1.17646	1	-0.769899	1.22625	1	-0.66395	1.42601	1	0.0566651	1.029	1	-2.37493	7.25191	6	0.536464	1.19549	2	-0.428942	1.15116	2	-0.624237	1.18912	2	-0.926748	1.47533	2	-0.918784	1.2604	2	-0.119882	1.04737	2	-2.48213	7.31887	12	-4.85706	14.5708	18
>sp|Q15398|DLGP5_HUMAN Disks large-associated protein 5 OS=Homo sapiens GN=DLGAP5 PE=1 SV=2																						-1.47406	1.67399	1	-0.116645	1.04184	1	1.04795	1.36961	1	0.213632	1.09795	1	0.0266509	1.00716	1	-1.0522	1.57435	1	-1.35467	7.7649	6	-1.35467	7.7649	6
>sp|Q15417|CNN3_HUMAN Calponin-3 OS=Homo sapiens GN=CNN3 PE=1 SV=1	-0.538854	1.17034	2	-0.333716	1.09074	2	-0.983977	1.28312	2	0.538671	1.13615	2	0.835401	1.52079	2	1.09155	1.60794	2	0.609071	7.80909	12																						0.609071	7.80909	12
>sp|Q15418|KS6A1_HUMAN Ribosomal protein S6 kinase alpha-1 OS=Homo sapiens GN=RPS6KA1 PE=1 SV=2																						1.02299	1.46951	1	-0.284497	1.11563	1	-1.34663	1.53544	1	-1.19987	1.73004	1	-1.10622	1.37979	1	-0.993176	1.58754	1	-3.90741	8.81796	6	-3.90741	8.81796	6
>sp|Q15468|STIL_HUMAN SCL-interrupting locus protein OS=Homo sapiens GN=STIL PE=1 SV=2																						-6.15731	8.47363	1	-4.88439	5.45836	1	0.0651126	1.01963	1	0.403282	1.19251	1	0.0146744	1.00391	1	0.730399	1.36989	1	-9.82823	18.5179	6	-9.82823	18.5179	6
>sp|Q15485|FCN2_HUMAN Ficolin-2 OS=Homo sapiens GN=FCN2 PE=1 SV=2	2.17123	1.74282	10	1.90105	1.44624	10	2.11082	1.55641	10	3.19941	1.92511	10	0.225258	1.11136	10	0.296723	1.11338	10	9.90448	8.89534	60	2.31072	1.96496	11	1.44455	1.47743	11	2.66564	1.87625	11	-0.0739525	1.0289	11	0.61028	1.14087	11	0.608279	1.20172	11	7.56551	8.69013	66	17.47	17.5855	126
>sp|Q15554|TERF2_HUMAN Telomeric repeat-binding factor 2 OS=Homo sapiens GN=TERF2 PE=1 SV=2	0.709385	1.23985	1	-0.0984056	1.02805	1	-2.04062	1.71669	1	4.84995	3.26944	1	2.67696	3.9077	1	1.29685	1.827	1	7.39412	12.9887	6	-1.85558	1.8852	1	1.42082	1.61983	1	0.721372	1.23351	1	2.46982	2.88304	1	2.64957	1.97796	1	1.05837	1.55778	1	6.46437	11.1573	6	13.8585	24.146	12
>sp|Q15562|TEAD2_HUMAN Transcriptional enhancer factor TEF-4 OS=Homo sapiens GN=TEAD2 PE=1 SV=2	0.922643	1.35686	1	1.92794	1.86604	1	2.08022	1.86864	1	0.991815	1.31299	1	0.336752	1.19923	1	0.972413	1.64152	1	7.23179	9.24529	6																						7.23179	9.24529	6
>sp|Q15569|TESK1_HUMAN Dual specificity testis-specific protein kinase 1 OS=Homo sapiens GN=TESK1 PE=1 SV=2	-0.590578	1.21531	1	-0.112998	1.03705	1	-0.687119	1.22669	1	0.228273	1.06416	1	-0.23656	1.13556	1	-0.751726	1.46375	1	-2.15071	7.14253	6																						-2.15071	7.14253	6
>sp|Q15573|TAF1A_HUMAN TATA box-binding protein-associated factor RNA polymerase I subunit A OS=Homo sapiens GN=TAF1A PE=1 SV=1	-0.365821	1.127	1	-2.95619	2.5454	1	-2.80508	2.2723	1	1.48519	1.48681	1	0.81821	1.55012	1	1.38919	2.01878	1	-2.4345	11.0004	6																						-2.4345	11.0004	6
>sp|Q15643|TRIPB_HUMAN Thyroid receptor-interacting protein 11 OS=Homo sapiens GN=TRIP11 PE=1 SV=3	-3.79459	3.53344	1	-2.04454	1.96078	1	1.27992	1.53729	1	-3.17109	2.44372	1	-1.35949	2.09088	1	-7.31163	40.0041	1	-16.4014	51.5702	6	-4.60468	5.0356	1	-2.43862	2.37265	1	-1.8095	1.7302	1	-1.28671	1.80128	1	-1.12168	1.38902	1	-4.20002	6.8837	1	-15.4612	19.2124	6	-31.8626	70.7826	12
>sp|Q15722|LT4R1_HUMAN Leukotriene B4 receptor 1 OS=Homo sapiens GN=LTB4R PE=1 SV=2	-0.039544	1.01323	1	-0.222035	1.07411	1	0.39436	1.12572	1	-0.232257	1.06571	1	0.572189	1.36142	1	1.0312	1.69093	1	1.50392	7.33111	6	0.248779	1.09806	1	0.443491	1.1871	1	0.220495	1.07353	1	0.168159	1.08015	1	0.464039	1.14341	1	0.239006	1.11729	1	1.78397	6.69954	6	3.28788	14.0307	12
>sp|Q15742|NAB2_HUMAN NGFI-A-binding protein 2 OS=Homo sapiens GN=NAB2 PE=1 SV=1																						0.0191287	1.00752	1	-0.106256	1.04347	1	0.320053	1.1137	1	-0.532808	1.28179	1	0.379182	1.12468	1	-0.306774	1.15774	1	-0.227474	6.7289	6	-0.227474	6.7289	6
>sp|Q15772|SPEG_HUMAN Striated muscle preferentially expressed protein kinase OS=Homo sapiens GN=SPEG PE=1 SV=4	0.217168	1.07325	1	0.406176	1.1376	1	-0.525712	1.16654	1	-0.200265	1.05506	1	-0.118089	1.0653	1	0.243344	1.13103	1	0.0226224	6.62879	6																						0.0226224	6.62879	6
>sp|Q15785|TOM34_HUMAN Mitochondrial import receptor subunit TOM34 OS=Homo sapiens GN=TOMM34 PE=1 SV=2																						-0.0746082	1.02779	1	-0.407444	1.16648	1	0.461379	1.15681	1	0.329626	1.16148	1	-0.10481	1.0299	1	0.211393	1.10196	1	0.415535	6.64441	6	0.415535	6.64441	6
>sp|Q15878|CAC1E_HUMAN Voltage-dependent R-type calcium channel subunit alpha-1E OS=Homo sapiens GN=CACNA1E PE=1 SV=3	0.542102	1.17359	1	-0.463505	1.13339	1	0.45301	1.12339	1	0.53632	1.13633	1	0.0708088	1.03621	1	-0.729216	1.39235	1	0.40952	6.99526	6	-0.266268	1.0922	1	0.386821	1.13236	1	1.26113	1.42202	1	0.698334	1.34004	1	0.995767	1.28059	1	-0.779978	1.36946	1	2.29581	7.63667	6	2.70533	14.6319	12
>sp|Q15904|VAS1_HUMAN V-type proton ATPase subunit S1 OS=Homo sapiens GN=ATP6AP1 PE=1 SV=2	-0.0553697	1.01649	2	0.637366	1.18401	2	0.110877	1.02885	2	-1.01438	1.27573	2	-0.905779	1.5765	2	-0.860024	1.45596	2	-2.08731	7.53753	12																						-2.08731	7.53753	12
>sp|Q15911|ZFHX3_HUMAN Zinc finger homeobox protein 3 OS=Homo sapiens GN=ZFHX3 PE=1 SV=2	0.703736	1.24168	1	1.47775	1.53559	1	0.33886	1.09654	1	-0.297162	1.07722	1	-0.790812	1.50352	1	0.0450277	1.02164	1	1.4774	7.47619	6	-0.220682	1.08616	1	-0.466081	1.19609	1	0.413758	1.14281	1	-0.640223	1.34066	1	-1.57609	1.5763	1	-1.34321	1.8644	1	-3.83253	8.20641	6	-2.35513	15.6826	12
>sp|Q15915|ZIC1_HUMAN Zinc finger protein ZIC 1 OS=Homo sapiens GN=ZIC1 PE=2 SV=2																						0.304464	1.12226	1	-0.31195	1.12813	1	0.176493	1.05879	1	-0.364924	1.18195	1	-0.536214	1.16884	1	0.618229	1.33338	1	-0.113902	6.99334	6	-0.113902	6.99334	6
>sp|Q16134|ETFD_HUMAN Electron transfer flavoprotein-ubiquinone oxidoreductase, mitochondrial OS=Homo sapiens GN=ETFDH PE=1 SV=2	0.870124	1.3541	1	0.697436	1.26487	1	0.744934	1.26379	1	0.697289	1.22614	1	-0.120777	1.06817	1	-0.229832	1.12605	1	2.65917	7.30312	6																						2.65917	7.30312	6
>sp|Q16363|LAMA4_HUMAN Laminin subunit alpha-4 OS=Homo sapiens GN=LAMA4 PE=1 SV=4	0.439536	1.1519	1	1.40773	1.55658	1	-0.589928	1.18698	1	1.0257	1.31095	1	2.1114	3.08909	1	3.81981	6.85797	1	8.21425	15.1535	6																						8.21425	15.1535	6
>sp|Q16512|PKN1_HUMAN Serine/threonine-protein kinase N1 OS=Homo sapiens GN=PKN1 PE=1 SV=2	-0.501724	1.17814	1	-0.36295	1.12249	1	1.28299	1.46488	1	0.253258	1.07105	1	-0.584666	1.36838	1	0.124383	1.06518	1	0.211292	7.27012	6	-1.66363	1.8615	1	0.291486	1.12144	1	-0.507227	1.17861	1	-0.271481	1.13274	1	-0.264527	1.08044	1	-0.728755	1.40445	1	-3.14413	7.77919	6	-2.93284	15.0493	12
>sp|Q16538|GP162_HUMAN Probable G-protein coupled receptor 162 OS=Homo sapiens GN=GPR162 PE=2 SV=1	1.74937	1.76278	1	1.68414	1.70468	1	0.876532	1.29246	1	2.27397	1.83088	1	2.88343	4.67926	1	3.94551	7.33688	1	13.413	18.6069	6																						13.413	18.6069	6
>sp|Q16576|RBBP7_HUMAN Histone-binding protein RBBP7 OS=Homo sapiens GN=RBBP7 PE=1 SV=1	-0.0462331	1.01441	1	-0.61672	1.1967	1	0.0632584	1.0175	1	0.00818043	1.00207	1	0.0712172	1.03748	1	-0.116665	1.05713	1	-0.636962	6.32528	6																						-0.636962	6.32528	6
>sp|Q16594|TAF9_HUMAN Transcription initiation factor TFIID subunit 9 OS=Homo sapiens GN=TAF9 PE=1 SV=1																						0.83862	1.37327	1	-0.666027	1.29204	1	-1.38102	1.55413	1	-1.17781	1.71163	1	-0.984247	1.33022	1	-1.06914	1.64256	1	-4.43962	8.90384	6	-4.43962	8.90384	6
>sp|Q16610|ECM1_HUMAN Extracellular matrix protein 1 OS=Homo sapiens GN=ECM1 PE=1 SV=2	-1.05169	1.31046	9	-1.55591	1.35739	9	0.92125	1.21481	9	-0.963125	1.21936	9	-0.74785	1.42096	9	-1.23813	1.56999	9	-4.63545	8.09297	54	-0.210972	1.06386	11	-2.04538	1.74234	11	-0.68937	1.17751	11	-0.773556	1.34787	11	-1.07087	1.2615	11	-1.08118	1.3886	11	-5.87133	7.98169	66	-10.5068	16.0747	120
>sp|Q16659|MK06_HUMAN Mitogen-activated protein kinase 6 OS=Homo sapiens GN=MAPK6 PE=1 SV=1	0.102527	1.03392	1	-0.127227	1.04114	1	0.250412	1.0763	1	0.536483	1.1542	1	-0.74718	1.4916	1	0.169922	1.08975	1	0.184937	6.8869	6																						0.184937	6.8869	6
>sp|Q16670|ZN187_HUMAN Zinc finger protein 187 OS=Homo sapiens GN=ZNF187 PE=2 SV=2	1.98712	2.00799	1	-0.467743	1.16757	1	-1.60494	1.62737	1	2.29684	1.90757	1	1.08285	1.80017	1	1.34995	1.99952	1	4.64408	10.5102	6																						4.64408	10.5102	6
>sp|Q16719|KYNU_HUMAN Kynureninase OS=Homo sapiens GN=KYNU PE=1 SV=1																						0.643002	1.27048	1	0.595556	1.2562	1	0.524097	1.18225	1	0.466948	1.23778	1	1.11208	1.37358	1	1.37889	1.89078	1	4.72057	8.21107	6	4.72057	8.21107	6
>sp|Q16762|THTR_HUMAN Thiosulfate sulfurtransferase OS=Homo sapiens GN=TST PE=1 SV=4	-0.312849	1.10734	1	-0.151537	1.04932	1	0.336498	1.10425	1	0.207031	1.05723	1	-0.113204	1.06257	1	-0.191286	1.10166	1	-0.225346	6.48237	6																						-0.225346	6.48237	6
>sp|Q16774|KGUA_HUMAN Guanylate kinase OS=Homo sapiens GN=GUK1 PE=1 SV=2	-0.0124386	1.00403	1	1.33441	1.52461	1	-0.327776	1.10031	1	0.597222	1.1717	1	2.10559	3.08387	1	3.10091	4.78382	1	6.79792	12.6683	6																						6.79792	12.6683	6
>sp|Q16775|GLO2_HUMAN Hydroxyacylglutathione hydrolase, mitochondrial OS=Homo sapiens GN=HAGH PE=1 SV=2																						-0.397443	1.15851	1	0.243821	1.09771	1	0.1444	1.04704	1	-0.391835	1.19518	1	-0.62538	1.19465	1	-0.138631	1.06604	1	-1.16507	6.75914	6	-1.16507	6.75914	6
>sp|Q16819|MEP1A_HUMAN Meprin A subunit alpha OS=Homo sapiens GN=MEP1A PE=1 SV=2																						1.95884	1.88373	2	0.221525	1.07234	2	-0.181468	1.0501	2	-0.117432	1.04966	2	1.41257	1.4089	2	1.85047	1.99507	2	5.14451	8.4598	12	5.14451	8.4598	12
>sp|Q16820|MEP1B_HUMAN Meprin A subunit beta OS=Homo sapiens GN=MEP1B PE=1 SV=3	-0.0534577	1.01702	1	-0.296695	1.09179	1	-0.585665	1.17665	1	-0.667852	1.19006	1	-1.64868	2.34754	1	-1.07472	1.6722	1	-4.32707	8.49525	6	0.283592	1.10603	1	-0.586964	1.23078	1	-0.54229	1.17716	1	-1.34715	1.80281	1	-1.41015	1.46455	1	-0.886528	1.47054	1	-4.48949	8.25187	6	-8.81656	16.7471	12
>sp|Q16825|PTN21_HUMAN Tyrosine-protein phosphatase non-receptor type 21 OS=Homo sapiens GN=PTPN21 PE=1 SV=2	-1.00067	1.38778	1	-0.537052	1.18718	1	0.742326	1.24817	1	0.107791	1.02996	1	-0.611531	1.38898	1	-0.539051	1.31479	1	-1.83819	7.55686	6																						-1.83819	7.55686	6
>sp|Q16827|PTPRO_HUMAN Receptor-type tyrosine-protein phosphatase O OS=Homo sapiens GN=PTPRO PE=1 SV=2																						-0.328589	1.12995	1	-0.605165	1.25988	1	-1.52915	1.62373	1	0.0137667	1.00629	1	-0.440608	1.1336	1	-0.019292	1.00894	1	-2.90904	7.1624	6	-2.90904	7.1624	6
>sp|Q16849|PTPRN_HUMAN Receptor-type tyrosine-protein phosphatase-like N OS=Homo sapiens GN=PTPRN PE=1 SV=1	-6.49026	8.44363	1	-3.27352	2.94101	1	-2.74012	2.34182	1	-0.0107237	1.00308	1	-0.456356	1.28067	1	-2.02305	2.79509	1	-14.994	18.8053	6																						-14.994	18.8053	6
>sp|Q16851|UGPA_HUMAN UTP--glucose-1-phosphate uridylyltransferase OS=Homo sapiens GN=UGP2 PE=1 SV=5	1.60007	1.67712	1	2.22811	2.02104	1	1.23221	1.43308	1	1.25589	1.39604	1	-0.183018	1.10284	1	0.981046	1.64112	1	7.11431	9.27124	6																						7.11431	9.27124	6
>sp|Q16881|TRXR1_HUMAN Thioredoxin reductase 1, cytoplasmic OS=Homo sapiens GN=TXNRD1 PE=1 SV=3																						0.353004	1.13813	1	0.402275	1.16394	1	-0.294596	1.09701	1	-0.244331	1.11699	1	-0.606948	1.18477	1	-0.606353	1.32028	1	-0.996948	7.02111	6	-0.996948	7.02111	6
>sp|Q17R60|IMPG1_HUMAN Interphotoreceptor matrix proteoglycan 1 OS=Homo sapiens GN=IMPG1 PE=1 SV=2																						-0.596287	1.23222	1	-1.52761	1.69505	1	-1.19976	1.42527	1	-4.45409	6.7736	1	-2.57257	1.98482	1	-1.14776	1.63598	1	-11.4981	14.7469	6	-11.4981	14.7469	6
>sp|Q17R89|RHG44_HUMAN Rho GTPase-activating protein 44 OS=Homo sapiens GN=ARHGAP44 PE=1 SV=1	-0.49189	1.18354	1	-1.37295	1.56572	1	-0.969444	1.34471	1	-0.708877	1.21951	1	0.283324	1.16637	1	-0.594047	1.35423	1	-3.85388	7.83407	6																						-3.85388	7.83407	6
>sp|Q17RG1|KCD19_HUMAN BTB/POZ domain-containing protein KCTD19 OS=Homo sapiens GN=KCTD19 PE=2 SV=1																						-0.559728	1.21429	1	1.601	1.74325	1	1.78079	1.69204	1	2.46187	2.91276	1	2.81712	2.09188	1	2.40622	2.80292	1	10.5073	12.4571	6	10.5073	12.4571	6
>sp|Q17RW2|COOA1_HUMAN Collagen alpha-1(XXIV) chain OS=Homo sapiens GN=COL24A1 PE=2 SV=2	-0.680427	1.25224	1	-0.355625	1.12129	1	-0.295046	1.09216	1	-0.726462	1.22007	1	-0.493922	1.30428	1	-0.634754	1.38041	1	-3.18624	7.37045	6																						-3.18624	7.37045	6
>sp|Q17RY0|CPEB4_HUMAN Cytoplasmic polyadenylation element-binding protein 4 OS=Homo sapiens GN=CPEB4 PE=1 SV=1	0.367218	1.11356	2	0.861649	1.25451	2	-1.20614	1.36184	2	1.7928	1.53887	2	1.4682	2.09427	2	-0.829249	1.43376	2	2.45447	8.79682	12	-0.0612545	1.02158	1	2.10179	2.08206	1	1.37271	1.50381	1	2.65428	3.1717	1	3.82072	2.73141	1	2.63013	3.09007	1	12.5184	13.6006	6	14.9728	22.3974	18
>sp|Q19T08|ECSCR_HUMAN Endothelial cell-specific chemotaxis regulator OS=Homo sapiens GN=ECSCR PE=1 SV=1	-0.637342	1.24292	1	-0.650564	1.23899	1	0.627172	1.21782	1	0.82077	1.26792	1	-0.637062	1.41252	1	-1.63378	2.29881	1	-2.11081	8.67898	6	0.805257	1.3128	1	-1.07605	1.42616	1	-0.788171	1.25167	1	-0.980577	1.51552	1	-0.570579	1.15625	1	-2.77082	3.11966	1	-5.38095	9.78205	6	-7.49176	18.461	12
>sp|Q1HG43|DOXA1_HUMAN Dual oxidase maturation factor 1 OS=Homo sapiens GN=DUOXA1 PE=1 SV=1																						-2.93037	2.76767	1	-3.46719	3.33543	1	-0.581857	1.1882	1	-0.578301	1.28571	1	-0.844344	1.24847	1	-6.05661	13.378	1	-14.4587	23.2034	6	-14.4587	23.2034	6
>sp|Q1X8D7|LRC36_HUMAN Leucine-rich repeat-containing protein 36 OS=Homo sapiens GN=LRRC36 PE=2 SV=2	-0.142312	1.04536	1	-0.748323	1.24485	1	-0.0307852	1.00852	1	-0.0996701	1.02571	1	0.487912	1.28764	1	1.00203	1.61397	1	0.468855	7.22604	6	-0.319815	1.12435	1	0.434669	1.17847	1	0.126115	1.0405	1	0.997604	1.57143	1	0.633016	1.19345	1	1.68924	2.16858	1	3.56082	8.27678	6	4.02968	15.5028	12
>sp|Q24JP5|T132A_HUMAN Transmembrane protein 132A OS=Homo sapiens GN=TMEM132A PE=2 SV=1																						0.825435	1.36081	1	0.00623575	1.00239	1	-0.236406	1.07825	1	-0.826665	1.45746	1	-0.472794	1.14567	1	-0.516083	1.27012	1	-1.22028	7.3147	6	-1.22028	7.3147	6
>sp|Q2KJY2|KI26B_HUMAN Kinesin-like protein KIF26B OS=Homo sapiens GN=KIF26B PE=1 SV=1	-1.30398	1.47422	1	-1.88997	1.67148	1	-0.106603	1.02806	1	-0.860902	1.2313	1	-0.265817	1.14329	1	-0.749903	1.40694	1	-5.17717	7.95529	6	0.963248	1.37092	2	-0.453513	1.15453	2	0.629413	1.18771	2	-0.965683	1.49051	2	-1.50968	1.45198	2	-1.01652	1.46388	2	-2.35273	8.11953	12	-7.5299	16.0748	18
>sp|Q2M2I5|K1C24_HUMAN Keratin, type I cytoskeletal 24 OS=Homo sapiens GN=KRT24 PE=1 SV=1	0.220749	1.07669	1	-0.0231439	1.00752	1	0.352202	1.11201	1	-1.26726	1.41598	1	0.0352085	1.0192	1	-2.10429	2.90211	1	-2.78653	8.53352	6																						-2.78653	8.53352	6
>sp|Q2M3C7|SPKAP_HUMAN A-kinase anchor protein SPHKAP OS=Homo sapiens GN=SPHKAP PE=1 SV=1																						0.915771	1.39334	1	-0.481352	1.18842	1	1.24095	1.47096	1	0.351574	1.16838	1	0.0548637	1.01529	1	-0.495584	1.24201	1	1.58622	7.47841	6	1.58622	7.47841	6
>sp|Q2PPJ7|RGPA2_HUMAN Ral GTPase-activating protein subunit alpha-2 OS=Homo sapiens GN=RALGAPA2 PE=1 SV=2	0.517582	1.17234	1	0.864286	1.28445	1	-0.00962346	1.00262	1	0.612224	1.16513	1	1.60847	2.29202	1	1.46271	2.00336	1	5.05564	8.91992	6																						5.05564	8.91992	6
>sp|Q2QL34|MP17L_HUMAN Mpv17-like protein OS=Homo sapiens GN=MPV17L PE=1 SV=1																						-0.0491553	1.01816	1	1.18323	1.56257	1	1.09444	1.41132	1	1.20876	1.72908	1	1.77155	1.64012	1	1.15891	1.70062	1	6.36772	9.06186	6	6.36772	9.06186	6
>sp|Q2TAC2|CCD57_HUMAN Coiled-coil domain-containing protein 57 OS=Homo sapiens GN=CCDC57 PE=2 SV=2																						1.55796	1.71894	1	-0.289012	1.10569	1	0.634134	1.20633	1	-0.265916	1.12256	1	0.568994	1.16153	1	1.85049	2.21223	1	4.05665	8.52727	6	4.05665	8.52727	6
>sp|Q2TAZ0|ATG2A_HUMAN Autophagy-related protein 2 homolog A OS=Homo sapiens GN=ATG2A PE=1 SV=3																						0.259517	1.09985	1	0.222246	1.08753	1	0.307362	1.10157	1	-0.967883	1.55021	1	-0.53159	1.16076	1	-0.872525	1.4922	1	-1.58287	7.49212	6	-1.58287	7.49212	6
>sp|Q2TB10|ZN800_HUMAN Zinc finger protein 800 OS=Homo sapiens GN=ZNF800 PE=1 SV=1	4.45104	4.26542	1	4.40995	4.07525	1	-3.69309	2.93506	1	-9.02345	10.9697	1	-2.51504	3.84841	1	-2.36185	3.30542	1	-8.73243	29.3992	6																						-8.73243	29.3992	6
>sp|Q2TBE0|C19L2_HUMAN CWF19-like protein 2 OS=Homo sapiens GN=CWF19L2 PE=1 SV=4	0.0984969	1.02971	1	-0.396554	1.11425	1	-0.705774	1.20047	1	-0.0717179	1.01737	1	0.903942	1.57721	1	1.35769	1.85874	1	1.18608	7.79774	6	-0.444945	1.16444	1	1.39095	1.60164	1	0.385696	1.11848	1	0.937481	1.49539	1	-0.0618113	1.01609	1	0.503086	1.23486	1	2.71045	7.6309	6	3.89654	15.4286	12
>sp|Q2YD98|UVSSA_HUMAN UV-stimulated scaffold protein A OS=Homo sapiens GN=UVSSA PE=1 SV=2																						-0.0297858	1.01405	1	-3.0941	3.52383	1	-1.82223	1.92217	1	-0.696528	1.39415	1	-0.991765	1.38787	1	-3.20241	4.49548	1	-9.83682	13.7376	6	-9.83682	13.7376	6
>sp|Q32M45|ANO4_HUMAN Anoctamin-4 OS=Homo sapiens GN=ANO4 PE=2 SV=1																						2.09538	2.16977	1	1.30505	1.64295	1	2.5449	2.25178	1	2.19995	2.72156	1	3.2027	2.4726	1	2.63283	3.35938	1	13.9808	14.618	6	13.9808	14.618	6
>sp|Q32M88|ATHL1_HUMAN Acid trehalase-like protein 1 OS=Homo sapiens GN=ATHL1 PE=2 SV=2	-1.07269	1.41572	1	0.0393249	1.01254	1	0.855029	1.28585	1	-0.474926	1.1357	1	-1.53205	2.26957	1	-0.597662	1.35273	1	-2.78297	8.47212	6																						-2.78297	8.47212	6
>sp|Q32MH5|F214A_HUMAN Protein FAM214A OS=Homo sapiens GN=FAM214A PE=2 SV=2	0.576877	1.19395	1	0.476519	1.14797	1	0.624201	1.18492	1	-0.138752	1.03535	1	-0.84106	1.54294	1	-0.0757302	1.03665	1	0.622055	7.14177	6	0.568323	1.23148	1	0.641628	1.27384	1	0.872104	1.3158	1	-0.0320188	1.01461	1	-0.386479	1.11413	1	0.609624	1.3224	1	2.27318	7.27227	6	2.89524	14.414	12
>sp|Q32MQ0|ZN750_HUMAN Zinc finger protein 750 OS=Homo sapiens GN=ZNF750 PE=1 SV=1	-2.63046	2.16644	1	-2.09163	1.75122	1	-0.200327	1.05249	1	-0.944061	1.25102	1	-0.569963	1.33029	1	-0.851955	1.46894	1	-7.28839	9.0204	6	-0.323856	1.11417	1	-1.38051	1.56638	1	-2.47665	2.00735	1	-0.647713	1.31373	1	-0.451351	1.11981	1	-0.258558	1.11092	1	-5.53863	8.23235	6	-12.827	17.2528	12
>sp|Q32MZ4|LRRF1_HUMAN Leucine-rich repeat flightless-interacting protein 1 OS=Homo sapiens GN=LRRFIP1 PE=1 SV=2	-8.14324	10.5827	2	-3.01511	2.21028	2	-5.09593	3.64675	2	-3.67146	2.32192	2	0.522609	1.2954	2	-5.06613	8.43139	2	-24.4693	28.4885	12										-3.93538	5.35985	1	-2.17364	1.77404	1	-12.1358	150.262	1	-18.2449	157.396	3	-42.7141	185.885	15
>sp|Q38SD2|LRRK1_HUMAN Leucine-rich repeat serine/threonine-protein kinase 1 OS=Homo sapiens GN=LRRK1 PE=1 SV=3																						1.2212	1.61294	1	-1.11808	1.54792	1	-0.288343	1.09993	1	-0.587851	1.31439	1	-1.10179	1.39816	1	-0.760371	1.43567	1	-2.63524	8.40902	6	-2.63524	8.40902	6
>sp|Q3B820|F161A_HUMAN Protein FAM161A OS=Homo sapiens GN=FAM161A PE=1 SV=2																						-0.562364	1.22851	1	-0.353592	1.14256	1	-1.13139	1.4265	1	-0.0440135	1.02012	1	-0.191086	1.05473	1	0.452368	1.23017	1	-1.83007	7.1026	6	-1.83007	7.1026	6
>sp|Q3C1V9|YK041_HUMAN Putative uncharacterized protein ENSP00000334305 OS=Homo sapiens PE=5 SV=2																						-1.34464	1.59857	1	1.38983	1.62821	1	0.476119	1.1525	1	-0.371589	1.17591	1	0.356745	1.0996	1	-0.715913	1.36131	1	-0.209442	8.0161	6	-0.209442	8.0161	6
>sp|Q3KQZ1|S2535_HUMAN Solute carrier family 25 member 35 OS=Homo sapiens GN=SLC25A35 PE=2 SV=1	-0.215405	1.07215	1	2.20249	2.00773	1	2.1147	1.85775	1	0.761615	1.2255	1	-0.91405	1.63068	1	0.642162	1.38363	1	4.59151	9.17744	6																						4.59151	9.17744	6
>sp|Q3L8U1|CHD9_HUMAN Chromodomain-helicase-DNA-binding protein 9 OS=Homo sapiens GN=CHD9 PE=1 SV=2																						1.75877	1.79513	2	0.265088	1.09069	2	0.78353	1.24407	2	0.316685	1.14259	2	0.0197405	1.00499	2	0.208591	1.08374	2	3.3524	7.36122	12	3.3524	7.36122	12
>sp|Q3ZCT8|KBTBC_HUMAN Kelch repeat and BTB domain-containing protein 12 OS=Homo sapiens GN=KBTBD12 PE=2 SV=2	-0.050284	1.01653	1	1.30918	1.51909	1	1.69811	1.65331	1	0.32218	1.09095	1	-1.40713	2.12431	1	-0.130578	1.06842	1	1.74147	8.47261	6																						1.74147	8.47261	6
>sp|Q494V2|CCD37_HUMAN Coiled-coil domain-containing protein 37 OS=Homo sapiens GN=CCDC37 PE=1 SV=1	-1.624	1.62302	1	-0.399747	1.11633	1	1.67093	1.54717	1	0.192015	1.0475	1	-0.536276	1.31158	1	-1.65301	2.13651	1	-2.35009	8.78211	6	0.0882965	1.03056	1	-1.6894	1.76696	1	-0.881176	1.28997	1	-1.16668	1.64827	1	0.339845	1.09139	1	-1.78704	2.11258	1	-5.09614	8.93973	6	-7.44623	17.7218	12
>sp|Q49MI3|CERKL_HUMAN Ceramide kinase-like protein OS=Homo sapiens GN=CERKL PE=1 SV=1																						0.359704	1.12382	2	0.702477	1.24929	2	-0.103996	1.02852	2	-1.14997	1.60828	2	0.0364206	1.00894	2	-0.455498	1.18578	2	-0.610867	7.20463	12	-0.610867	7.20463	12
>sp|Q4G0M1|F132B_HUMAN Protein FAM132B OS=Homo sapiens GN=FAM132B PE=2 SV=2	1.17663	1.46174	1	1.95835	1.85407	1	1.14718	1.39706	1	1.54112	1.50402	1	3.11155	5.27765	1	4.22802	8.44103	1	13.1628	19.9356	6																						13.1628	19.9356	6
>sp|Q4G0P3|HYDIN_HUMAN Hydrocephalus-inducing protein homolog OS=Homo sapiens GN=HYDIN PE=1 SV=3	1.56201	1.58714	1	0.243663	1.06814	1	-0.955466	1.27835	1	2.82031	1.95891	1	2.04598	2.79504	1	1.18355	1.71146	1	6.90005	10.399	6	-0.398941	1.14687	1	1.83349	1.86643	1	1.072	1.36771	1	1.80035	2.16744	1	1.65766	1.53617	1	0.582117	1.27682	1	6.54666	9.36144	6	13.4467	19.7605	12
>sp|Q4KWH8|PLCH1_HUMAN 1-phosphatidylinositol 4,5-bisphosphate phosphodiesterase eta-1 OS=Homo sapiens GN=PLCH1 PE=1 SV=1	1.56433	1.66408	1	0.870026	1.31837	1	-1.26236	1.4465	1	1.21391	1.3829	1	-0.00109101	1.00058	1	0.419292	1.23618	1	2.80411	8.04862	6	0.208768	1.07589	1	-0.912191	1.37512	1	0.334209	1.10467	1	0.441018	1.21216	1	-1.32352	1.41956	1	0.360427	1.16779	1	-0.891288	7.35519	6	1.91282	15.4038	12
>sp|Q4VNC1|AT134_HUMAN Probable cation-transporting ATPase 13A4 OS=Homo sapiens GN=ATP13A4 PE=2 SV=3																						0.608189	1.25138	1	-0.633525	1.27083	1	-1.87907	1.80629	1	-0.200134	1.09517	1	-0.76963	1.24243	1	-0.653092	1.35042	1	-3.52726	8.01651	6	-3.52726	8.01651	6
>sp|Q4VXA5|KHDC1_HUMAN KH homology domain-containing protein 1 OS=Homo sapiens GN=KHDC1 PE=2 SV=1	1.08367	1.44074	1	-1.44784	1.5911	1	0.766437	1.26248	1	1.02137	1.32257	1	0.48314	1.29751	1	-0.0261722	1.0134	1	1.88061	7.92781	6																						1.88061	7.92781	6
>sp|Q4VXU2|PAP1L_HUMAN Polyadenylate-binding protein 1-like OS=Homo sapiens GN=PABPC1L PE=2 SV=1																						-0.900766	1.41096	1	-1.6679	1.91045	1	-3.48561	3.04559	1	-1.76995	2.24166	1	-4.6738	3.75378	1	-1.49968	2.00617	1	-13.9977	14.3686	6	-13.9977	14.3686	6
>sp|Q502W6|VWA3B_HUMAN von Willebrand factor A domain-containing protein 3B OS=Homo sapiens GN=VWA3B PE=2 SV=3	0.463622	1.14546	1	0.0201426	1.00538	1	-1.14006	1.33551	1	-0.531238	1.13356	1	0.410951	1.22791	1	0.609792	1.31545	1	-0.166789	7.16327	6	-0.496412	1.17823	1	0.955745	1.35781	1	0.0998437	1.02817	1	0.936929	1.47986	1	0.517533	1.1367	1	0.643361	1.29501	1	2.657	7.47578	6	2.49021	14.639	12
>sp|Q53EL6|PDCD4_HUMAN Programmed cell death protein 4 OS=Homo sapiens GN=PDCD4 PE=1 SV=2																						-5.96995	9.5038	1	-2.91769	3.30201	1	0.387785	1.17202	1	-0.317833	1.16515	1	-1.19997	1.47869	1	-1.0062	1.63563	1	-11.0239	18.2573	6	-11.0239	18.2573	6
>sp|Q53ET0|CRTC2_HUMAN CREB-regulated transcription coactivator 2 OS=Homo sapiens GN=CRTC2 PE=1 SV=2																						2.51056	2.53723	1	1.13834	1.544	1	0.135252	1.0439	1	-0.568019	1.29592	1	-0.644867	1.20412	1	0.956566	1.55816	1	3.52783	9.18334	6	3.52783	9.18334	6
>sp|Q53F19|CQ085_HUMAN Uncharacterized protein C17orf85 OS=Homo sapiens GN=C17orf85 PE=1 SV=2																						1.10398	1.505	1	1.27645	1.6264	1	2.25212	2.05427	1	2.05911	2.5541	1	0.912274	1.2947	1	2.04475	2.56426	1	9.64868	11.5987	6	9.64868	11.5987	6
>sp|Q53FV1|ORML2_HUMAN ORM1-like protein 2 OS=Homo sapiens GN=ORMDL2 PE=2 SV=2																						-0.38993	1.13393	2	-1.72087	1.69814	2	-1.62833	1.54134	2	-1.56217	1.88965	2	-4.36761	2.83082	2	-2.46599	2.44474	2	-12.1349	11.5386	12	-12.1349	11.5386	12
>sp|Q53G59|KLH12_HUMAN Kelch-like protein 12 OS=Homo sapiens GN=KLHL12 PE=1 SV=2																						0.88091	1.38043	1	1.14187	1.53773	1	-0.0318396	1.01005	1	0.411792	1.20498	1	-0.199245	1.05715	1	1.08761	1.6456	1	3.2911	7.83595	6	3.2911	7.83595	6
>sp|Q53GI3|ZN394_HUMAN Zinc finger protein 394 OS=Homo sapiens GN=ZNF394 PE=2 SV=2																						1.23863	1.57408	1	-0.615698	1.261	1	-1.01251	1.37416	1	-0.00157631	1.00071	1	0.0778984	1.02197	1	1.49052	1.97913	1	1.17726	8.21106	6	1.17726	8.21106	6
>sp|Q53GT1|KLH22_HUMAN Kelch-like protein 22 OS=Homo sapiens GN=KLHL22 PE=1 SV=2	0.16799	1.05602	1	0.854239	1.31092	1	0.716021	1.23356	1	-0.0638651	1.01726	1	0.896586	1.61724	1	-0.242647	1.13056	1	2.32832	7.36556	6																						2.32832	7.36556	6
>sp|Q53R41|FAKD1_HUMAN FAST kinase domain-containing protein 1 OS=Homo sapiens GN=FASTKD1 PE=1 SV=1	0.496043	1.16468	1	-0.234939	1.07036	1	-0.301696	1.08539	1	0.229471	1.05902	1	1.46782	2.13207	1	1.71491	2.25888	1	3.37161	8.77041	6	-0.255529	1.09801	1	0.687698	1.29602	1	0.375023	1.1251	1	1.06104	1.61664	1	0.786234	1.24508	1	1.0211	1.59608	1	3.67557	7.97693	6	7.04717	16.7473	12
>sp|Q53RD9|FBLN7_HUMAN Fibulin-7 OS=Homo sapiens GN=FBLN7 PE=2 SV=1	-0.702708	1.23943	1	-1.39619	1.4846	1	-0.187028	1.05148	1	-1.06961	1.30565	1	-0.660993	1.4018	1	-1.29711	1.83118	1	-5.31364	8.31414	6	-0.726117	1.2892	1	-0.699947	1.27273	1	0.165598	1.05066	1	0.220942	1.10059	1	-0.470739	1.13384	1	-0.631718	1.30854	1	-2.14198	7.15556	6	-7.45562	15.4697	12
>sp|Q53RE8|ANR39_HUMAN Ankyrin repeat domain-containing protein 39 OS=Homo sapiens GN=ANKRD39 PE=1 SV=1	0.801008	1.26664	1	0.458261	1.13137	1	-0.4028	1.10871	1	0.214853	1.05248	1	0.608009	1.35662	1	-0.457479	1.23004	1	1.22185	7.14586	6	0.491428	1.17693	1	0.607095	1.21546	1	1.01576	1.32807	1	0.713306	1.34846	1	0.064294	1.01611	1	-0.100108	1.04116	1	2.79177	7.12619	6	4.01363	14.2721	12
>sp|Q53SF7|COBL1_HUMAN Cordon-bleu protein-like 1 OS=Homo sapiens GN=COBLL1 PE=1 SV=2	1.31367	1.5364	1	1.18845	1.46163	1	0.357937	1.11121	1	0.207783	1.05764	1	-1.69064	2.47145	1	-0.389786	1.21818	1	0.987419	8.85651	6	0.560609	1.23116	1	-0.0301682	1.01156	1	-1.19556	1.45928	1	-0.857833	1.47706	1	-0.393676	1.11878	1	-0.884517	1.50387	1	-2.80114	7.80172	6	-1.81372	16.6582	12
>sp|Q562E7|WDR81_HUMAN WD repeat-containing protein 81 OS=Homo sapiens GN=WDR81 PE=1 SV=2	0.768732	1.26707	1	-0.0163075	1.00474	1	-0.271256	1.07661	1	1.03316	1.29478	1	1.62295	2.30995	1	0.185396	1.0921	1	3.32268	8.04524	6																						3.32268	8.04524	6
>sp|Q587J7|TDR12_HUMAN Tudor domain-containing protein 12 OS=Homo sapiens GN=TDRD12 PE=2 SV=2	1.16624	1.45837	1	0.525043	1.18031	1	0.568777	1.18072	1	-0.403405	1.1131	1	0.554727	1.34553	1	0.366998	1.20359	1	2.77838	7.48162	6																						2.77838	7.48162	6
>sp|Q58WW2|DCAF6_HUMAN DDB1- and CUL4-associated factor 6 OS=Homo sapiens GN=DCAF6 PE=1 SV=1	1.29627	1.52753	1	0.360484	1.12152	1	-0.129489	1.03881	1	1.21029	1.38269	1	0.620105	1.39432	1	-2.02819	2.78326	1	1.32947	9.24813	6																						1.32947	9.24813	6
>sp|Q59EK9|RUN3A_HUMAN RUN domain-containing protein 3A OS=Homo sapiens GN=RUNDC3A PE=2 SV=2	0.278867	1.08533	1	1.48474	1.48797	1	2.0275	1.67668	1	0.444462	1.11099	1	-1.04369	1.68611	1	0.220003	1.10436	1	3.41189	8.15145	6	2.13368	2.06858	1	1.10857	1.45267	1	-1.07126	1.36224	1	-1.25443	1.71104	1	-0.0206097	1.00531	1	0.219185	1.09605	1	1.11514	8.69589	6	4.52702	16.8473	12
>sp|Q5BIV9|SPRN_HUMAN Shadow of prion protein OS=Homo sapiens GN=SPRN PE=2 SV=1	0.877286	1.32882	1	0.611469	1.21331	1	0.468479	1.14684	1	0.0695459	1.01872	1	0.894207	1.61423	1	1.13992	1.77925	1	4.06091	8.10117	6																						4.06091	8.10117	6
>sp|Q5BKU6|YP026_HUMAN Putative uncharacterized protein LOC641298 OS=Homo sapiens PE=5 SV=2																						-0.864001	1.3903	1	0.117298	1.0479	1	0.0771	1.0259	1	0.503431	1.2635	1	0.265879	1.08237	1	0.246441	1.1227	1	0.346147	6.93267	6	0.346147	6.93267	6
>sp|Q5BKU9|OXLD1_HUMAN Oxidoreductase-like domain-containing protein 1 OS=Homo sapiens GN=OXLD1 PE=2 SV=1	-1.27709	1.5329	1	-1.72747	1.74698	1	-0.379926	1.12269	1	-1.31423	1.44739	1	-0.506699	1.31595	1	-1.18305	1.82866	1	-6.38848	8.99457	6																						-6.38848	8.99457	6
>sp|Q5BVD1|TTMP_HUMAN TPA-induced transmembrane protein OS=Homo sapiens GN=TTMP PE=2 SV=2	0.0630327	1.02213	1	-0.139746	1.04761	1	-0.240666	1.07733	1	0.238325	1.06988	1	0.651018	1.42503	1	0.037361	1.01938	1	0.609324	6.66136	6																						0.609324	6.66136	6
>sp|Q5CZC0|FSIP2_HUMAN Fibrous sheath-interacting protein 2 OS=Homo sapiens GN=FSIP2 PE=1 SV=4																						-0.984007	1.39361	1	0.77142	1.29143	1	0.0719455	1.02074	1	1.36614	1.78719	1	0.576742	1.15754	1	1.1756	1.62514	1	2.97784	8.27565	6	2.97784	8.27565	6
>sp|Q5EG05|CAR16_HUMAN Caspase recruitment domain-containing protein 16 OS=Homo sapiens GN=CARD16 PE=1 SV=1																						-2.28525	2.3135	1	-1.22281	1.58937	1	-0.584635	1.2034	1	-1.34493	1.83951	1	-1.15766	1.38481	1	-4.99958	9.84704	1	-11.5949	18.1776	6	-11.5949	18.1776	6
>sp|Q5FBB7|SGOL1_HUMAN Shugoshin-like 1 OS=Homo sapiens GN=SGOL1 PE=1 SV=1	-0.400341	1.14975	1	-0.01468	1.00497	1	-0.113878	1.03649	1	-4.01576	3.09016	1	-0.398872	1.24578	1	-2.37782	3.37042	1	-7.32135	10.8976	6																						-7.32135	10.8976	6
>sp|Q5FVE4|ACBG2_HUMAN Long-chain-fatty-acid--CoA ligase ACSBG2 OS=Homo sapiens GN=ACSBG2 PE=1 SV=2																						-0.590399	1.25782	1	-2.22513	2.37071	1	-1.06701	1.42157	1	0.0333606	1.01556	1	-0.920995	1.31269	1	0.196741	1.09673	1	-4.57343	8.47507	6	-4.57343	8.47507	6
>sp|Q5FYA8|ARSH_HUMAN Arylsulfatase H OS=Homo sapiens GN=ARSH PE=2 SV=1	0.571303	1.20959	1	0.157082	1.05193	1	1.92307	1.79115	1	-0.251533	1.07256	1	-1.36059	2.0771	1	-0.988304	1.65265	1	0.051028	8.85499	6																						0.051028	8.85499	6
>sp|Q5GFL6|VWA2_HUMAN von Willebrand factor A domain-containing protein 2 OS=Homo sapiens GN=VWA2 PE=1 SV=1	-0.570531	1.18129	1	-0.00615508	1.00163	1	1.99362	1.65555	1	-0.52342	1.13116	1	-1.42793	2.03772	1	-1.74751	2.1871	1	-2.28193	9.19445	6	0.564595	1.22282	1	-2.44368	2.35433	1	-0.970594	1.33803	1	-0.122254	1.05493	1	-1.4237	1.46243	1	-1.50949	1.91675	1	-5.90512	9.34929	6	-8.18705	18.5437	12
>sp|Q5GH70|XKR9_HUMAN XK-related protein 9 OS=Homo sapiens GN=XKR9 PE=2 SV=1	-0.0210476	1.00651	1	0.541338	1.17046	1	0.892697	1.27623	1	0.233376	1.06038	1	0.181745	1.09839	1	0.741546	1.42314	1	2.56965	7.0351	6																						2.56965	7.0351	6
>sp|Q5GH76|XKR4_HUMAN XK-related protein 4 OS=Homo sapiens GN=XKR4 PE=1 SV=1																						-0.412528	1.16295	1	1.19669	1.57047	1	0.851083	1.30707	1	1.11012	1.653	1	1.04308	1.33755	1	0.347622	1.17255	1	4.13607	8.20357	6	4.13607	8.20357	6
>sp|Q5GH77|XKR3_HUMAN XK-related protein 3 OS=Homo sapiens GN=XKR3 PE=2 SV=1																						-0.282913	1.09933	2	-3.53001	3.17262	2	-0.409044	1.12271	2	-0.841986	1.42556	2	-1.33113	1.40228	2	-1.79681	1.99877	2	-8.19189	10.2213	12	-8.19189	10.2213	12
>sp|Q5H8C1|FREM1_HUMAN FRAS1-related extracellular matrix protein 1 OS=Homo sapiens GN=FREM1 PE=1 SV=3	0.201298	1.06875	1	0.210473	1.06988	1	0.543355	1.1759	1	-0.952569	1.29479	1	-0.723746	1.47467	1	-0.198329	1.10595	1	-0.91952	7.18994	6	-0.118609	1.04238	1	-0.93339	1.38533	1	0.149103	1.04537	1	-0.856982	1.45259	1	-1.52222	1.49692	1	-0.109331	1.04822	1	-3.39143	7.47083	6	-4.31095	14.6608	12
>sp|Q5H9U9|DDX6L_HUMAN Probable ATP-dependent RNA helicase DDX60-like OS=Homo sapiens GN=DDX60L PE=2 SV=2	-0.141791	1.0489	1	0.712496	1.26467	1	0.631139	1.21301	1	-0.817555	1.25774	1	-1.15206	1.86002	1	-0.850777	1.54333	1	-1.61855	8.18767	6																						-1.61855	8.18767	6
>sp|Q5HY98|ZN766_HUMAN Zinc finger protein 766 OS=Homo sapiens GN=ZNF766 PE=2 SV=1																						-0.745866	1.31889	1	-0.113223	1.04437	1	0.74768	1.27175	1	0.643904	1.34232	1	-0.505934	1.15571	1	-0.57214	1.3028	1	-0.54558	7.43585	6	-0.54558	7.43585	6
>sp|Q5HYC2|K2026_HUMAN Uncharacterized protein KIAA2026 OS=Homo sapiens GN=KIAA2026 PE=2 SV=2																						2.20608	2.24156	1	0.106863	1.04107	1	1.06465	1.39743	1	0.0848096	1.03916	1	2.87427	2.23174	1	3.18487	4.30288	1	9.52154	12.2538	6	9.52154	12.2538	6
>sp|Q5HYM0|ZC12B_HUMAN Probable ribonuclease ZC3H12B OS=Homo sapiens GN=ZC3H12B PE=2 SV=2	-1.41293	1.59664	1	-1.41866	1.57826	1	-0.0960591	1.02947	1	-0.100391	1.02846	1	-0.210251	1.1203	1	-0.425708	1.24256	1	-3.664	7.59569	6																						-3.664	7.59569	6
>sp|Q5HYW2|NHSL2_HUMAN NHS-like protein 2 OS=Homo sapiens GN=NHSL2 PE=2 SV=1	-0.0898044	1.02815	1	-0.705816	1.22769	1	0.485808	1.14224	1	-0.334884	1.08799	1	0.0934909	1.04949	1	0.343186	1.17758	1	-0.208019	6.71315	6	-0.0121728	1.00453	1	-0.741511	1.32601	1	0.567014	1.19861	1	0.204008	1.09747	1	0.0377516	1.01079	1	0.0617671	1.0289	1	0.116857	6.66631	6	-0.0911624	13.3795	12
>sp|Q5J8X5|M4A13_HUMAN Membrane-spanning 4-domains subfamily A member 13 OS=Homo sapiens GN=MS4A13 PE=2 SV=2	-0.296848	1.09297	1	-0.626469	1.18875	1	-0.957238	1.28432	1	1.64682	1.49022	1	0.461479	1.26313	1	0.000585701	1.00027	1	0.228331	7.31965	6	-1.64642	1.75353	1	0.90485	1.35778	1	0.629019	1.19989	1	0.865013	1.44894	1	0.634978	1.17756	1	0.695277	1.33801	1	2.08272	8.27572	6	2.31105	15.5954	12
>sp|Q5JQC9|AKAP4_HUMAN A-kinase anchor protein 4 OS=Homo sapiens GN=AKAP4 PE=1 SV=1																						1.37165	1.65632	1	1.08075	1.50572	1	-1.12663	1.42551	1	-1.14443	1.68021	1	-1.24567	1.41994	1	-2.3691	2.96259	1	-3.43344	10.6503	6	-3.43344	10.6503	6
>sp|Q5JRC9|FA47A_HUMAN Protein FAM47A OS=Homo sapiens GN=FAM47A PE=1 SV=3	0.241971	1.08157	1	1.02006	1.38121	1	-0.472374	1.14794	1	0.12489	1.03381	1	-0.694568	1.4499	1	-0.173476	1.09157	1	0.0465036	7.186	6																						0.0465036	7.186	6
>sp|Q5JSL3|DOC11_HUMAN Dedicator of cytokinesis protein 11 OS=Homo sapiens GN=DOCK11 PE=1 SV=2	1.5051	1.58587	1	-0.686013	1.21907	1	-0.949538	1.29335	1	-0.075795	1.01906	1	0.394045	1.22518	1	-0.55212	1.29962	1	-0.364323	7.64214	6																						-0.364323	7.64214	6
>sp|Q5JTC6|AMER1_HUMAN APC membrane recruitment protein 1 OS=Homo sapiens GN=AMER1 PE=1 SV=2																						0.0993398	1.03733	1	0.502977	1.21063	1	0.577461	1.20086	1	0.613522	1.32188	1	0.615096	1.18958	1	-0.28966	1.14252	1	2.11874	7.10281	6	2.11874	7.10281	6
>sp|Q5JUK3|KCNT1_HUMAN Potassium channel subfamily T member 1 OS=Homo sapiens GN=KCNT1 PE=2 SV=2																						-0.423826	1.15343	2	-0.955945	1.37315	2	-0.00175801	1.0005	2	-0.0699985	1.03005	2	-0.345206	1.0924	2	0.158783	1.0636	2	-1.63795	6.71311	12	-1.63795	6.71311	12
>sp|Q5JUQ0|FA78A_HUMAN Protein FAM78A OS=Homo sapiens GN=FAM78A PE=2 SV=1	-0.175213	1.06082	1	0.335435	1.11638	1	0.473151	1.15561	1	-0.536967	1.16428	1	-0.431881	1.26339	1	-0.890745	1.57565	1	-1.22622	7.33614	6	-0.193019	1.06868	1	-0.0973486	1.03355	1	-1.11536	1.38198	1	-0.442686	1.20933	1	-0.583211	1.16494	1	-1.22971	1.67203	1	-3.66134	7.53052	6	-4.88756	14.8667	12
>sp|Q5JWR5|DOP1_HUMAN Protein dopey-1 OS=Homo sapiens GN=DOPEY1 PE=1 SV=1																						-2.37484	2.38208	1	-1.19217	1.56707	1	-0.0118946	1.00375	1	0.18143	1.08569	1	0.315223	1.09215	1	0.77727	1.42803	1	-2.30498	8.55877	6	-2.30498	8.55877	6
>sp|Q5JXA9|SIRB2_HUMAN Signal-regulatory protein beta-2 OS=Homo sapiens GN=SIRPB2 PE=2 SV=1	-0.111532	1.03947	1	-0.178854	1.06146	1	0.617278	1.21565	1	-0.159576	1.04814	1	-1.20828	1.92342	1	-0.572958	1.34352	1	-1.61392	7.63166	6																						-1.61392	7.63166	6
>sp|Q5JXC2|MIIP_HUMAN Migration and invasion-inhibitory protein OS=Homo sapiens GN=MIIP PE=1 SV=3	0.665688	1.25651	1	-0.21082	1.07153	1	-0.0690813	1.02132	1	-0.83174	1.26427	1	0.130877	1.07379	1	-0.742163	1.46117	1	-1.05724	7.14859	6																						-1.05724	7.14859	6
>sp|Q5M9N0|CD158_HUMAN Coiled-coil domain-containing protein 158 OS=Homo sapiens GN=CCDC158 PE=2 SV=2	-3.30071	2.94742	1	-1.11975	1.43631	1	-0.256035	1.08071	1	-0.662768	1.20564	1	-0.63168	1.40692	1	-2.52628	3.59764	1	-8.49723	11.6746	6																						-8.49723	11.6746	6
>sp|Q5NDL2|EOGT_HUMAN EGF domain-specific O-linked N-acetylglucosamine transferase OS=Homo sapiens GN=EOGT PE=2 SV=1																						0.0691767	1.02576	1	1.00242	1.46178	1	0.783631	1.28103	1	0.893108	1.49965	1	0.677786	1.20934	1	0.661872	1.3549	1	4.08799	7.83246	6	4.08799	7.83246	6
>sp|Q5R3F8|PPR29_HUMAN Protein phosphatase 1 regulatory subunit 29 OS=Homo sapiens GN=ELFN2 PE=1 SV=1	0.780584	1.28839	1	0.273043	1.09024	1	-0.559054	1.17751	1	1.23661	1.39016	1	0.768323	1.50885	1	0.878468	1.5588	1	3.37797	8.01396	6																						3.37797	8.01396	6
>sp|Q5R3I4|TTC38_HUMAN Tetratricopeptide repeat protein 38 OS=Homo sapiens GN=TTC38 PE=1 SV=1																						0.300628	1.13982	1	-0.965741	1.49726	1	-0.934392	1.38697	1	-2.06086	2.7063	1	-0.830252	1.38676	1	-1.53002	2.19866	1	-6.02064	10.3158	6	-6.02064	10.3158	6
>sp|Q5S007|LRRK2_HUMAN Leucine-rich repeat serine/threonine-protein kinase 2 OS=Homo sapiens GN=LRRK2 PE=1 SV=2	-0.328699	1.119	1	-0.279721	1.0968	1	-0.473146	1.15609	1	-7.56799	7.55644	1	-1.19459	1.90453	1	-1.10568	1.75787	1	-10.9498	14.5907	6	0.264217	1.09221	2	-1.15075	1.46102	2	-0.243056	1.0703	2	-2.21441	2.52987	2	-1.41003	1.42494	2	-1.32641	1.66885	2	-6.08044	9.24719	12	-17.0303	23.8379	18
>sp|Q5SQN1|SNP47_HUMAN Synaptosomal-associated protein 47 OS=Homo sapiens GN=SNAP47 PE=1 SV=3	0.63096	1.22754	1	1.40064	1.56024	1	1.7733	1.68464	1	-0.713539	1.21061	1	0.10888	1.06011	1	0.47138	1.26956	1	3.67162	8.01271	6																						3.67162	8.01271	6
>sp|Q5SVZ6|ZMYM1_HUMAN Zinc finger MYM-type protein 1 OS=Homo sapiens GN=ZMYM1 PE=1 SV=1	-0.0183908	1.00523	2	0.565082	1.14965	2	-0.800632	1.21485	2	0.50485	1.12262	2	0.831293	1.50671	2	0.495082	1.23196	2	1.57728	7.23102	12	-0.470872	1.16847	2	0.756897	1.28078	2	0.1032	1.02899	2	0.92335	1.47268	2	1.01387	1.28711	2	0.844223	1.38238	2	3.17067	7.62041	12	4.74795	14.8514	24
>sp|Q5SW24|DACT2_HUMAN Dapper homolog 2 OS=Homo sapiens GN=DACT2 PE=2 SV=1	0.128709	1.04354	1	0.668234	1.2408	1	1.54435	1.59413	1	-0.253782	1.07255	1	-1.12446	1.82923	1	-1.50036	2.13902	1	-0.537312	8.91927	6	0.604929	1.26045	1	-0.342476	1.14261	1	-1.14286	1.44469	1	-0.33189	1.16462	1	-0.220514	1.06675	1	-0.868759	1.49882	1	-2.30157	7.57794	6	-2.83888	16.4972	12
>sp|Q5SY16|NOL9_HUMAN Polynucleotide 5'-hydroxyl-kinase NOL9 OS=Homo sapiens GN=NOL9 PE=1 SV=1	0.288119	1.09794	1	1.33759	1.5282	1	1.87508	1.73398	1	0.825161	1.24645	1	0.492274	1.30174	1	0.935132	1.60455	1	5.75335	8.51287	6																						5.75335	8.51287	6
>sp|Q5SZJ8|BEND6_HUMAN BEN domain-containing protein 6 OS=Homo sapiens GN=BEND6 PE=2 SV=2	-0.686237	1.22741	1	-0.796431	1.24371	1	-0.0907898	1.02394	1	-0.879109	1.23721	1	-0.847677	1.53357	1	-1.10442	1.65637	1	-4.40466	7.9222	6	-0.00420923	1.00142	1	-1.03847	1.40631	1	-0.620004	1.19257	1	-0.922581	1.47766	1	-1.39148	1.42296	1	-1.43343	1.79849	1	-5.41018	8.29941	6	-9.81484	16.2216	12
>sp|Q5SZK8|FREM2_HUMAN FRAS1-related extracellular matrix protein 2 OS=Homo sapiens GN=FREM2 PE=1 SV=2	-0.863374	1.2847	2	-1.75949	1.57513	2	0.467208	1.12531	2	-1.127	1.30515	2	-0.300718	1.1628	2	-2.14599	2.53878	2	-5.72936	8.99186	12	-0.623555	1.23397	1	-2.50303	2.27959	1	-0.128924	1.03744	1	-1.48361	1.87565	1	-0.900662	1.25789	1	-4.28661	5.80475	1	-9.92639	13.4893	6	-15.6558	22.4811	18
>sp|Q5T011|SZT2_HUMAN Protein SZT2 OS=Homo sapiens GN=SZT2 PE=2 SV=3	0.499265	1.18646	1	0.0761841	1.02535	1	-0.600321	1.19938	1	1.38068	1.46432	1	0.881559	1.61019	1	0.515746	1.30126	1	2.75311	7.78696	6																						2.75311	7.78696	6
>sp|Q5T0Z8|CF132_HUMAN Uncharacterized protein C6orf132 OS=Homo sapiens GN=C6orf132 PE=1 SV=4	1.21045	1.48021	1	1.57487	1.64654	1	0.473432	1.14847	1	2.5452	1.96516	1	2.13648	3.1356	1	3.27806	5.23231	1	11.2185	14.6083	6																						11.2185	14.6083	6
>sp|Q5T1B0|AXDN1_HUMAN Axonemal dynein light chain domain-containing protein 1 OS=Homo sapiens GN=AXDND1 PE=1 SV=1	-2.81983	2.48525	1	-1.71877	1.72011	1	-1.53191	1.56416	1	-0.674288	1.19663	1	-0.291796	1.16899	1	0.853872	1.53958	1	-6.18271	9.67471	6	3.05804	3.08458	1	0.765735	1.33686	1	-0.497554	1.16986	1	-0.501687	1.25597	1	0.549539	1.16827	1	1.55824	2.04934	1	4.93231	10.0649	6	-1.2504	19.7396	12
>sp|Q5T1R4|ZEP3_HUMAN Transcription factor HIVEP3 OS=Homo sapiens GN=HIVEP3 PE=1 SV=1	-4.98506	4.98743	1	-1.22106	1.47084	1	-2.90943	2.33632	1	1.15098	1.35797	1	2.17065	3.19491	1	-3.05094	4.65719	1	-8.84485	18.0047	6	-3.9806	4.2777	1	0.455297	1.18774	1	0.120623	1.03871	1	1.6572	2.11718	1	1.48638	1.51312	1	-3.56313	5.10078	1	-3.82424	15.2352	6	-12.6691	33.2399	12
>sp|Q5T481|RBM20_HUMAN RNA-binding protein 20 OS=Homo sapiens GN=RBM20 PE=1 SV=3	-0.730672	1.26763	1	1.58394	1.65628	1	1.54635	1.57839	1	0.884065	1.2685	1	-0.271687	1.15678	1	0.121912	1.06371	1	3.1339	7.99129	6	1.10107	1.50502	1	-1.19988	1.57616	1	-1.11499	1.42297	1	-0.755716	1.40965	1	1.01837	1.33512	1	0.785732	1.43647	1	-0.165419	8.68539	6	2.96849	16.6767	12
>sp|Q5T4T6|SYC2L_HUMAN Synaptonemal complex protein 2-like OS=Homo sapiens GN=SYCP2L PE=1 SV=2	-0.664474	1.22198	1	-2.07265	1.76231	1	-2.06715	1.71251	1	-0.502058	1.12941	1	0.756944	1.46454	1	-0.108902	1.05078	1	-4.65829	8.34154	6	-1.16584	1.49267	1	-0.236568	1.08405	1	-0.639477	1.20481	1	0.197541	1.08868	1	-0.792716	1.22935	1	-1.10678	1.58903	1	-3.74384	7.6886	6	-8.40213	16.0301	12
>sp|Q5T5A4|CA194_HUMAN Uncharacterized protein C1orf194 OS=Homo sapiens GN=C1orf194 PE=2 SV=1	-8.16763	14.2159	1	-9.01692	17.3338	1	-3.84295	3.1944	1	3.16841	2.42475	1	0.840222	1.57688	1	0.910055	1.59409	1	-16.1088	40.3399	6	-6.12331	9.61118	1	-4.24005	5.10425	1	-0.260015	1.094	1	0.625723	1.34683	1	0.397348	1.13333	1	0.281053	1.14468	1	-9.31926	19.4343	6	-25.4281	59.7741	12
>sp|Q5T5C0|STXB5_HUMAN Syntaxin-binding protein 5 OS=Homo sapiens GN=STXBP5 PE=1 SV=1																						0.671389	1.28236	1	-0.457606	1.18979	1	0.596473	1.20886	1	0.642094	1.33913	1	0.596748	1.18338	1	-3.8487	5.82304	1	-1.7996	12.0266	6	-1.7996	12.0266	6
>sp|Q5T5P2|SKT_HUMAN Sickle tail protein homolog OS=Homo sapiens GN=KIAA1217 PE=1 SV=2	1.26001	1.47788	1	0.769445	1.25213	1	0.404266	1.11715	1	1.29764	1.38582	1	0.836938	1.54085	1	-0.231813	1.11658	1	4.33649	7.89041	6	-0.36287	1.1312	1	0.112839	1.03845	1	1.3584	1.48006	1	0.514207	1.24508	1	1.83586	1.59932	1	0.0488379	1.02044	1	3.50727	7.51456	6	7.84377	15.405	12
>sp|Q5T5U3|RHG21_HUMAN Rho GTPase-activating protein 21 OS=Homo sapiens GN=ARHGAP21 PE=1 SV=1	0.981835	1.35456	1	-0.496608	1.15513	1	-0.708106	1.21287	1	0.811404	1.22588	1	0.930633	1.61691	1	0.55674	1.30326	1	2.0759	7.86862	6	-0.86769	1.34552	1	-0.3401	1.12203	1	0.298449	1.09053	1	0.659052	1.32702	1	-0.0657859	1.01714	1	0.448785	1.20712	1	0.13271	7.10935	6	2.20861	14.978	12
>sp|Q5T6C5|AT7L2_HUMAN Ataxin-7-like protein 2 OS=Homo sapiens GN=ATXN7L2 PE=2 SV=1	-0.82899	1.32594	1	-0.94578	1.36408	1	-0.235584	1.07553	1	-1.81913	1.66868	1	-2.14008	3.16185	1	-1.67109	2.34343	1	-7.64065	10.9395	6																						-7.64065	10.9395	6
>sp|Q5T7N3|KANK4_HUMAN KN motif and ankyrin repeat domain-containing protein 4 OS=Homo sapiens GN=KANK4 PE=1 SV=1	-0.496419	1.17812	1	0.148787	1.04913	1	-0.839743	1.28314	1	-2.18926	1.80542	1	-0.401445	1.24086	1	-1.37441	2.00567	1	-5.15249	8.56235	6	-1.84939	1.91084	1	-0.835199	1.3413	1	-0.865567	1.29517	1	0.668747	1.33937	1	-1.69873	1.56905	1	-0.547201	1.26582	1	-5.12734	8.72154	6	-10.2798	17.2839	12
>sp|Q5T7N8|F27D1_HUMAN Protein FAM27D1 OS=Homo sapiens GN=FAM27D1 PE=3 SV=2																						0.438906	1.17804	1	0.519462	1.22074	1	1.00361	1.38077	1	-1.48608	1.96586	1	-1.5876	1.5736	1	0.278004	1.13756	1	-0.833699	8.45657	6	-0.833699	8.45657	6
>sp|Q5T848|GP158_HUMAN Probable G-protein coupled receptor 158 OS=Homo sapiens GN=GPR158 PE=1 SV=1	-0.573089	1.20647	1	-0.37282	1.12633	1	0.0156781	1.00466	1	0.203507	1.05658	1	0.453888	1.27625	1	0.287643	1.15716	1	0.0148082	6.82744	6	-0.284864	1.11212	1	-0.117097	1.04601	1	-0.394821	1.13446	1	0.558982	1.2915	1	-0.252329	1.07502	1	0.00263799	1.00122	1	-0.48749	6.66033	6	-0.472681	13.4878	12
>sp|Q5TAA0|TTC22_HUMAN Tetratricopeptide repeat protein 22 OS=Homo sapiens GN=TTC22 PE=2 SV=1	-0.105326	1.03144	1	0.698287	1.2057	1	0.0617641	1.01588	1	0.661543	1.16967	1	0.589329	1.34319	1	0.890192	1.4944	1	2.79579	7.26029	6	-0.323112	1.11524	1	0.524148	1.18994	1	1.03	1.34212	1	1.06916	1.57544	1	0.936678	1.26841	1	0.89997	1.4504	1	4.13684	7.94156	6	6.93262	15.2018	12
>sp|Q5TAP6|UT14C_HUMAN U3 small nucleolar RNA-associated protein 14 homolog C OS=Homo sapiens GN=UTP14C PE=1 SV=1	-0.789981	1.29253	1	-1.38095	1.54774	1	-0.976341	1.33118	1	-0.433395	1.1227	1	-0.892148	1.61175	1	0.175821	1.09299	1	-4.297	7.99889	6																						-4.297	7.99889	6
>sp|Q5TAT6|CODA1_HUMAN Collagen alpha-1(XIII) chain OS=Homo sapiens GN=COL13A1 PE=1 SV=1																						-0.763449	1.32574	1	-0.988235	1.45528	1	-1.35132	1.53322	1	-0.715402	1.38409	1	-0.345815	1.1031	1	-1.68213	2.16614	1	-5.84636	8.96756	6	-5.84636	8.96756	6
>sp|Q5TAX3|TUT4_HUMAN Terminal uridylyltransferase 4 OS=Homo sapiens GN=ZCCHC11 PE=1 SV=3	-0.744593	1.25161	1	-0.391291	1.11588	1	1.17901	1.36687	1	-0.404066	1.10394	1	-1.67839	2.34972	1	-0.740339	1.41072	1	-2.77967	8.59875	6	0.84819	1.33628	1	-0.41633	1.15091	1	-0.754138	1.24374	1	-1.29373	1.74089	1	-1.26096	1.38412	1	-0.397341	1.18124	1	-3.2743	8.03718	6	-6.05397	16.6359	12
>sp|Q5TCQ9|MAGI3_HUMAN Membrane-associated guanylate kinase, WW and PDZ domain-containing protein 3 OS=Homo sapiens GN=MAGI3 PE=1 SV=2	0.299657	1.09114	2	-1.41986	1.42588	2	-1.38861	1.40792	2	0.165452	1.03949	2	0.112285	1.05713	2	-0.00514318	1.00218	2	-2.23622	7.02373	12	0.531493	1.20811	1	-0.279699	1.1042	1	-1.05421	1.3724	1	-1.22859	1.71253	1	-0.162441	1.04517	1	-1.49156	1.90913	1	-3.68501	8.35154	6	-5.92123	15.3753	18
>sp|Q5TCS8|AKD1_HUMAN Adenylate kinase domain-containing protein 1 OS=Homo sapiens GN=AKD1 PE=1 SV=2	0.714452	1.24063	1	0.39544	1.11726	1	0.170254	1.0461	1	0.609418	1.16069	1	1.05424	1.71068	1	1.66011	2.1635	1	4.60391	8.43885	6	0.510714	1.20612	1	0.605413	1.25699	1	0.415695	1.13987	1	0.507838	1.25883	1	1.10752	1.36309	1	1.12878	1.67777	1	4.27596	7.90268	6	8.87987	16.3415	12
>sp|Q5TD97|FHL5_HUMAN Four and a half LIM domains protein 5 OS=Homo sapiens GN=FHL5 PE=1 SV=1	-2.68296	2.19158	2	-0.595673	1.16985	2	-0.0746115	1.01947	2	-0.511343	1.13171	2	-0.718619	1.43563	2	-2.78599	3.36007	2	-7.36919	10.3083	12																						-7.36919	10.3083	12
>sp|Q5TF21|SOGA3_HUMAN Protein SOGA3 OS=Homo sapiens GN=SOGA3 PE=2 SV=1																						-1.06115	1.48421	1	-1.85043	2.02329	1	1.2231	1.48977	1	-0.253639	1.12356	1	-0.382329	1.11846	1	-0.550123	1.29261	1	-2.87456	8.5319	6	-2.87456	8.5319	6
>sp|Q5TG08|YV009_HUMAN Putative uncharacterized protein LOC388900 OS=Homo sapiens PE=1 SV=2	-0.686718	1.25152	1	0.582659	1.20503	1	-0.0589013	1.01756	1	-0.816632	1.2477	1	-0.663661	1.42779	1	-0.443542	1.25224	1	-2.0868	7.40185	6																						-2.0868	7.40185	6
>sp|Q5TG30|RHG40_HUMAN Rho GTPase-activating protein 40 OS=Homo sapiens GN=ARHGAP40 PE=2 SV=3	1.61618	1.60268	2	1.51778	1.48515	2	0.169319	1.0438	2	0.00606706	1.00144	2	0.92207	1.58832	2	1.91811	2.30435	2	6.14952	9.02574	12	1.91585	1.95534	1	2.01062	2.02204	1	2.90386	2.38141	1	1.32334	1.78177	1	2.60195	1.99562	1	4.16962	6.02228	1	14.9252	16.1585	6	21.0748	25.1842	18
>sp|Q5TH69|BIG3_HUMAN Brefeldin A-inhibited guanine nucleotide-exchange protein 3 OS=Homo sapiens GN=ARFGEF3 PE=1 SV=3																						0.0880255	1.03319	1	0.546207	1.23209	1	-1.46696	1.58989	1	-0.921422	1.52042	1	0.000673647	1.00019	1	-0.257141	1.12612	1	-2.01061	7.50189	6	-2.01061	7.50189	6
>sp|Q5THJ4|VP13D_HUMAN Vacuolar protein sorting-associated protein 13D OS=Homo sapiens GN=VPS13D PE=1 SV=1																						2.10206	2.17429	1	0.356706	1.14527	1	-0.58138	1.20162	1	-1.42047	1.90549	1	-0.327784	1.09773	1	0.391381	1.1979	1	0.52051	8.7223	6	0.52051	8.7223	6
>sp|Q5TIA1|MEI1_HUMAN Meiosis inhibitor protein 1 OS=Homo sapiens GN=MEI1 PE=2 SV=2	0.621705	1.19813	2	1.21903	1.37277	2	2.32834	1.80536	2	1.03937	1.28062	2	0.151592	1.07905	2	-0.291753	1.1354	2	5.06827	7.87133	12																						5.06827	7.87133	12
>sp|Q5TYW2|A20A1_HUMAN Ankyrin repeat domain-containing protein 20A1 OS=Homo sapiens GN=ANKRD20A1 PE=1 SV=1	0.0824109	1.02785	1	0.00499756	1.00162	1	0.0414883	1.01252	1	0.473118	1.1398	1	-0.04529	1.02474	1	-0.603105	1.35894	1	-0.0463802	6.56546	6																						-0.0463802	6.56546	6
>sp|Q5U4N7|GDF5O_HUMAN Protein GDF5OS, mitochondrial OS=Homo sapiens GN=GDF5OS PE=1 SV=2	-1.17102	1.4181	1	-1.56947	1.54008	1	-2.1833	1.76619	1	-0.129341	1.03169	1	-0.908583	1.58308	1	-1.1854	1.72346	1	-7.14711	9.06261	6	0.0473585	1.01584	1	-0.0629192	1.02047	1	0.336104	1.09854	1	-0.749672	1.36956	1	-0.917149	1.25641	1	-1.07792	1.54542	1	-2.4242	7.30624	6	-9.57131	16.3688	12
>sp|Q5U651|RAIN_HUMAN Ras-interacting protein 1 OS=Homo sapiens GN=RASIP1 PE=1 SV=1	-7.20982	9.15469	1	-0.349574	1.10921	1	-0.136031	1.03876	1	-1.86912	1.61283	1	-0.0907863	1.04825	1	-6.85648	25.9145	1	-16.5118	39.8783	6																						-16.5118	39.8783	6
>sp|Q5UIP0|RIF1_HUMAN Telomere-associated protein RIF1 OS=Homo sapiens GN=RIF1 PE=1 SV=2	0.47182	1.1705	1	0.25253	1.08498	1	1.29164	1.47893	1	1.89954	1.67971	1	0.274708	1.1595	1	1.06462	1.719	1	5.25486	8.29262	6	0.0466845	1.01726	1	-0.477062	1.19708	1	-1.88158	1.80515	1	-1.28577	1.7895	1	-1.09146	1.35668	1	-0.490744	1.25231	1	-5.17994	8.41798	6	0.0749215	16.7106	12
>sp|Q5VST9|OBSCN_HUMAN Obscurin OS=Homo sapiens GN=OBSCN PE=1 SV=3	-3.82007	3.02336	2	-3.47805	2.45593	2	1.12521	1.33382	2	-0.493133	1.12599	2	-0.791179	1.48799	2	-0.178264	1.08094	2	-7.63548	10.508	12																						-7.63548	10.508	12
>sp|Q5VSY0|GKAP1_HUMAN G kinase-anchoring protein 1 OS=Homo sapiens GN=GKAP1 PE=1 SV=2	-0.0657694	1.01984	1	0.625678	1.18825	1	1.72437	1.56944	1	-0.0282038	1.00685	1	-1.25983	1.89121	1	-0.541143	1.28238	1	0.455105	7.95798	6	1.63346	1.7335	1	0.303271	1.10512	1	-1.2247	1.41605	1	-1.35837	1.77803	1	-0.927408	1.26518	1	-0.203849	1.08744	1	-1.7776	8.38532	6	-1.3225	16.3433	12
>sp|Q5VT06|CE350_HUMAN Centrosome-associated protein 350 OS=Homo sapiens GN=CEP350 PE=1 SV=1	-0.387335	1.13698	1	-0.402882	1.13842	1	0.238457	1.0742	1	-1.14793	1.37219	1	-1.39881	2.12004	1	-1.15004	1.7936	1	-4.24854	8.63542	6																						-4.24854	8.63542	6
>sp|Q5VT66|MOSC1_HUMAN MOSC domain-containing protein 1, mitochondrial OS=Homo sapiens GN=MARC1 PE=1 SV=1	-0.463184	1.15381	1	0.0944372	1.02786	1	-0.400929	1.11557	1	0.201227	1.05194	1	-1.30961	1.96501	1	-0.698107	1.3938	1	-2.57616	7.70799	6	0.465593	1.17607	1	0.554201	1.21294	1	-0.535627	1.17183	1	-0.517052	1.25231	1	-1.43198	1.45762	1	-0.567568	1.27613	1	-2.03243	7.54689	6	-4.6086	15.2549	12
>sp|Q5VTL7|FNDC7_HUMAN Fibronectin type III domain-containing protein 7 OS=Homo sapiens GN=FNDC7 PE=2 SV=3	-0.52414	1.18883	1	0.358871	1.12282	1	0.81881	1.2792	1	-0.0814439	1.02267	1	-0.532821	1.33187	1	-0.452162	1.25843	1	-0.412887	7.20382	6	-0.225324	1.08813	1	-0.803871	1.36101	1	0.184387	1.06123	1	-0.220546	1.10627	1	-1.20083	1.41305	1	0.302226	1.15078	1	-1.96395	7.18047	6	-2.37684	14.3843	12
>sp|Q5VTL8|PR38B_HUMAN Pre-mRNA-splicing factor 38B OS=Homo sapiens GN=PRPF38B PE=1 SV=1																						0.428953	1.17554	1	-0.630669	1.27402	1	-0.792117	1.28837	1	-0.657354	1.35051	1	-0.605549	1.19228	1	0.567771	1.30219	1	-1.68896	7.58292	6	-1.68896	7.58292	6
>sp|Q5VU65|P210L_HUMAN Nuclear pore membrane glycoprotein 210-like OS=Homo sapiens GN=NUP210L PE=2 SV=1	1.38381	1.47971	2	-0.681894	1.18175	2	-2.89214	2.00846	2	1.83944	1.52172	2	0.869877	1.53397	2	0.346198	1.15635	2	0.865288	8.88197	12	-0.814857	1.29301	3	-0.0334395	1.01022	3	-0.557322	1.15625	3	-0.562895	1.25576	3	-2.13847	1.6542	3	-0.678536	1.26897	3	-4.78552	7.6384	18	-3.92023	16.5204	30
>sp|Q5VU92|DC121_HUMAN DDB1- and CUL4-associated factor 12-like protein 1 OS=Homo sapiens GN=DCAF12L1 PE=2 SV=1																						0.93857	1.41065	1	-0.245447	1.09697	1	-0.490463	1.16664	1	-0.410411	1.20428	1	-0.361959	1.10656	1	0.615284	1.3259	1	0.0455723	7.311	6	0.0455723	7.311	6
>sp|Q5VUA4|ZN318_HUMAN Zinc finger protein 318 OS=Homo sapiens GN=ZNF318 PE=1 SV=2	-1.40262	1.51968	1	-2.17077	1.81042	1	-3.18916	2.28601	1	-0.899897	1.24169	1	-0.0110836	1.0056	1	0.013872	1.00636	1	-7.65965	8.86975	6	0.0970562	1.03772	1	-1.49629	1.77758	1	-1.37204	1.55409	1	-1.46652	1.95378	1	-0.698452	1.22804	1	-1.70005	2.19957	1	-6.6363	9.75078	6	-14.296	18.6205	12
>sp|Q5VUG0|SMBT2_HUMAN Scm-like with four MBT domains protein 2 OS=Homo sapiens GN=SFMBT2 PE=1 SV=1																						-0.412159	1.15445	1	2.90933	2.76134	1	2.01551	1.8221	1	2.65471	3.17245	1	3.93793	2.81732	1	1.96324	2.32139	1	13.0686	14.049	6	13.0686	14.049	6
>sp|Q5VUJ6|LRCH2_HUMAN Leucine-rich repeat and calponin homology domain-containing protein 2 OS=Homo sapiens GN=LRCH2 PE=2 SV=2	-2.98405	2.51767	1	-1.9698	1.77738	1	0.279732	1.08076	1	-0.692561	1.19336	1	-0.240527	1.13266	1	-4.03915	6.81331	1	-9.64635	14.5151	6																						-9.64635	14.5151	6
>sp|Q5VVJ2|MYSM1_HUMAN Histone H2A deubiquitinase MYSM1 OS=Homo sapiens GN=MYSM1 PE=1 SV=1	-0.488185	1.17106	1	0.648239	1.22753	1	1.39473	1.50493	1	1.22877	1.38695	1	-0.303536	1.17632	1	0.652981	1.39084	1	3.133	7.85764	6																						3.133	7.85764	6
>sp|Q5VWM6|PRA13_HUMAN PRAME family member 13 OS=Homo sapiens GN=PRAMEF13 PE=3 SV=1																						0.443121	1.18177	1	-0.63995	1.27847	1	-1.07888	1.41114	1	-1.3896	1.88358	1	-0.868565	1.2859	1	-1.21494	1.75569	1	-4.74881	8.79655	6	-4.74881	8.79655	6
>sp|Q5VWN6|F208B_HUMAN Protein FAM208B OS=Homo sapiens GN=FAM208B PE=1 SV=1	-2.21338	1.99756	1	-2.89352	2.34787	1	-2.69719	2.10209	1	3.37897	2.36378	1	1.54839	2.23043	1	0.660562	1.37097	1	-2.21617	12.4127	6																						-2.21617	12.4127	6
>sp|Q5VWW1|C1QL3_HUMAN Complement C1q-like protein 3 OS=Homo sapiens GN=C1QL3 PE=2 SV=1	0.642159	1.21116	1	1.73332	1.61169	1	0.310276	1.08423	1	1.15316	1.32081	1	1.23884	1.87111	1	1.81998	2.30722	1	6.89775	9.40622	6	0.734719	1.28189	1	1.16423	1.4721	1	0.860759	1.27907	1	1.63912	2.0081	1	1.41622	1.43331	1	1.9132	2.20536	1	7.72825	9.67982	6	14.626	19.086	12
>sp|Q5VYM1|CI131_HUMAN Uncharacterized protein C9orf131 OS=Homo sapiens GN=C9orf131 PE=2 SV=3	1.19168	1.52073	1	-0.456209	1.16344	1	-2.04338	1.85446	1	3.45203	2.5766	1	2.54347	3.94207	1	0.784449	1.49132	1	5.47206	12.5486	6																						5.47206	12.5486	6
>sp|Q5VZ18|SHE_HUMAN SH2 domain-containing adapter protein E OS=Homo sapiens GN=SHE PE=2 SV=1																						0.321911	1.12606	1	0.572012	1.24251	1	-1.82517	1.77613	1	-0.669592	1.35492	1	-0.0760134	1.02165	1	0.593852	1.31391	1	-1.083	7.83519	6	-1.083	7.83519	6
>sp|Q5VZK9|LR16A_HUMAN Leucine-rich repeat-containing protein 16A OS=Homo sapiens GN=LRRC16A PE=1 SV=1	2.07699	1.96444	1	2.52629	2.23171	1	1.5956	1.59932	1	-1.83357	1.64038	1	0.586748	1.37169	1	0.713899	1.43795	1	5.66595	10.2455	6																						5.66595	10.2455	6
>sp|Q5VZL5|ZMYM4_HUMAN Zinc finger MYM-type protein 4 OS=Homo sapiens GN=ZMYM4 PE=1 SV=1																						-1.25403	1.58666	1	-0.667388	1.28838	1	-1.28797	1.50222	1	0.331861	1.1627	1	-0.622172	1.19125	1	-0.67547	1.36384	1	-4.17516	8.09506	6	-4.17516	8.09506	6
>sp|Q5VZV1|MT21C_HUMAN Protein-lysine methyltransferase METTL21C OS=Homo sapiens GN=METTL21C PE=1 SV=1																						-0.212768	1.08355	1	-0.099182	1.03924	1	0.417302	1.14534	1	-0.388433	1.19495	1	0.131184	1.03905	1	-6.14494	16.667	1	-6.29684	22.1691	6	-6.29684	22.1691	6
>sp|Q5VZY2|PPC1A_HUMAN Phosphatidate phosphatase PPAPDC1A OS=Homo sapiens GN=PPAPDC1A PE=1 SV=2	-3.93223	3.8989	1	-4.71479	4.7362	1	-3.18925	2.75832	1	-0.967353	1.32189	1	0.618158	1.40432	1	-0.304783	1.17048	1	-12.4903	15.2901	6																						-12.4903	15.2901	6
>sp|Q5W0Q7|USPL1_HUMAN SUMO-specific isopeptidase USPL1 OS=Homo sapiens GN=USPL1 PE=1 SV=1																						-0.40479	1.16165	1	0.168089	1.06634	1	1.98809	1.89449	1										1.75139	4.12248	3	1.75139	4.12248	3
>sp|Q63HK5|TSH3_HUMAN Teashirt homolog 3 OS=Homo sapiens GN=TSHZ3 PE=1 SV=2																						0.990499	1.53003	1	-0.23157	1.10399	1	1.94744	2.12292	1	0.123112	1.06244	1	1.41015	1.62315	1	-2.15821	2.80758	1	2.08142	10.2501	6	2.08142	10.2501	6
>sp|Q63HN8|RN213_HUMAN E3 ubiquitin-protein ligase RNF213 OS=Homo sapiens GN=RNF213 PE=1 SV=3	0.803031	1.27008	1	0.262676	1.07448	1	-0.301366	1.08126	1	-0.162109	1.03972	1	1.20503	1.83635	1	1.20059	1.7309	1	3.00785	8.03278	6	-1.03384	1.39682	2	0.515113	1.17651	2	0.369439	1.10483	2	1.79984	2.10202	2	0.634741	1.16628	2	0.983009	1.44299	2	3.2683	8.38946	12	6.27615	16.4222	18
>sp|Q63HR2|TENC1_HUMAN Tensin-like C1 domain-containing phosphatase OS=Homo sapiens GN=TENC1 PE=1 SV=2	-0.0756849	1.02681	1	-0.530655	1.19326	1	0.0125561	1.00395	1	-0.238127	1.07307	1	-0.619904	1.4015	1	-0.212298	1.11633	1	-1.66411	6.81492	6																						-1.66411	6.81492	6
>sp|Q641Q2|FA21A_HUMAN WASH complex subunit FAM21A OS=Homo sapiens GN=FAM21A PE=1 SV=3																						1.83238	2.01708	1	0.245805	1.10142	1	0.167663	1.0563	1	1.392	1.91275	1	0.0314238	1.00946	1	2.72175	3.60297	1	6.39102	10.7	6	6.39102	10.7	6
>sp|Q66GS9|CP135_HUMAN Centrosomal protein of 135 kDa OS=Homo sapiens GN=CEP135 PE=1 SV=2	-0.752851	1.25752	1	-0.289934	1.08549	1	-0.495011	1.14138	1	0.362867	1.09398	1	0.269409	1.14748	1	-0.128489	1.06172	1	-1.03401	6.78758	6	-0.138844	1.04548	2	0.805158	1.28346	2	0.29259	1.0811	2	0.55232	1.25395	2	-0.197103	1.04843	2	-0.122936	1.04626	2	1.19119	6.75867	12	0.157176	13.5462	18
>sp|Q66K89|E4F1_HUMAN Transcription factor E4F1 OS=Homo sapiens GN=E4F1 PE=1 SV=2																						-1.45325	1.70654	1	1.44558	1.73541	1	1.25267	1.49182	1	1.50218	1.97885	1	1.56522	1.55351	1	0.631953	1.33694	1	4.94436	9.80307	6	4.94436	9.80307	6
>sp|Q68CJ6|SLIP_HUMAN Nuclear GTPase SLIP-GC OS=Homo sapiens GN=NUGGC PE=1 SV=3	0.125691	1.04192	1	0.12816	1.04161	1	-0.0662578	1.01969	1	-0.196492	1.05416	1	0.167977	1.09427	1	-0.231903	1.12449	1	-0.0728262	6.37615	6	-0.0744767	1.02553	1	-0.356163	1.12572	1	-0.473536	1.14509	1	0.722431	1.35998	1	0.569108	1.15595	1	-0.0220712	1.00917	1	0.365291	6.82144	6	0.292465	13.1976	12
>sp|Q68CZ6|HAUS3_HUMAN HAUS augmin-like complex subunit 3 OS=Homo sapiens GN=HAUS3 PE=1 SV=1	0.128495	1.03803	2	0.636384	1.17925	2	-0.222449	1.05771	2	0.614398	1.15617	2	-0.0698041	1.03562	2	0.813003	1.42393	2	1.90003	6.89071	12	1.03745	1.39841	2	1.32248	1.51754	2	0.55212	1.16047	2	0.77942	1.37951	2	1.24019	1.35081	2	2.6344	2.67232	2	7.56606	9.47905	12	9.46609	16.3698	24
>sp|Q68D06|SLN13_HUMAN Schlafen family member 13 OS=Homo sapiens GN=SLFN13 PE=2 SV=1																						0.285979	1.11416	1	-0.181562	1.07267	1	0.241335	1.08113	1	0.384395	1.19433	1	-1.51313	1.55077	1	-0.403453	1.20736	1	-1.18644	7.22041	6	-1.18644	7.22041	6
>sp|Q68DE3|K2018_HUMAN Basic helix-loop-helix domain-containing protein KIAA2018 OS=Homo sapiens GN=KIAA2018 PE=1 SV=3	-0.808199	1.27649	1	0.836938	1.26533	1	1.14372	1.35507	1	0.511149	1.13375	1	-0.490102	1.28365	1	-0.314466	1.15754	1	0.879043	7.47185	6	1.63128	1.76425	1	-0.303578	1.11137	1	-0.375478	1.11744	1	-0.607226	1.30219	1	0.804635	1.23614	1	0.35141	1.16282	1	1.50105	7.69422	6	2.38009	15.1661	12
>sp|Q68DK7|MSL1_HUMAN Male-specific lethal 1 homolog OS=Homo sapiens GN=MSL1 PE=1 SV=3	-4.83732	4.79135	1	-3.98091	3.52654	1	0.0382506	1.01151	1	0.11822	1.03288	1	0.021052	1.0114	1	0.809248	1.50996	1	-7.83145	12.8836	6																						-7.83145	12.8836	6
>sp|Q69YJ1|PKHMP_HUMAN Putative pleckstrin homology domain-containing family M member 1P OS=Homo sapiens GN=PLEKHM1P PE=5 SV=1																						-0.423841	1.16869	1	-0.110546	1.04278	1	-0.494725	1.16896	1	0.031549	1.01442	1	0.0296654	1.00837	1	-0.262582	1.12813	1	-1.23048	6.53134	6	-1.23048	6.53134	6
>sp|Q6AWC2|WWC2_HUMAN Protein WWC2 OS=Homo sapiens GN=WWC2 PE=1 SV=2	-1.11188	1.41313	1	0.252099	1.07711	1	-0.409738	1.11972	1	-0.512859	1.13974	1	0.106452	1.05671	1	-0.629844	1.35034	1	-2.30577	7.15675	6	-1.11586	1.51947	1	-0.175488	1.07075	1	0.0388629	1.01273	1	1.17774	1.71722	1	0.867002	1.28481	1	-0.0182647	1.00851	1	0.773996	7.61349	6	-1.53178	14.7702	12
>sp|Q6DKK2|TTC19_HUMAN Tetratricopeptide repeat protein 19, mitochondrial OS=Homo sapiens GN=TTC19 PE=1 SV=4	-0.485441	1.17514	1	-0.415208	1.14342	1	0.359817	1.11475	1	-0.821172	1.25492	1	-1.17346	1.87907	1	-4.62358	10.3155	1	-7.15905	16.8828	6																						-7.15905	16.8828	6
>sp|Q6DT37|MRCKG_HUMAN Serine/threonine-protein kinase MRCK gamma OS=Homo sapiens GN=CDC42BPG PE=1 SV=2																						-0.65474	1.27367	1	-1.62366	1.84956	1	-0.512892	1.17665	1	2.5627	3.19575	1	-0.474531	1.14201	1	0.736556	1.40176	1	0.0334356	10.0394	6	0.0334356	10.0394	6
>sp|Q6F5E8|LR16C_HUMAN Leucine-rich repeat-containing protein 16C OS=Homo sapiens GN=RLTPR PE=1 SV=2	-1.37391	1.5632	1	-0.819127	1.29702	1	-3.32027	2.63849	1	0.150449	1.04128	1	-0.865031	1.58921	1	-0.392844	1.2199	1	-6.62073	9.34911	6																						-6.62073	9.34911	6
>sp|Q6GQQ9|OTU7B_HUMAN OTU domain-containing protein 7B OS=Homo sapiens GN=OTUD7B PE=1 SV=1																						-0.539389	1.22277	1	-0.186059	1.07417	1	-0.615271	1.21727	1	-0.334788	1.16517	1	0.27265	1.08157	1	0.432455	1.22184	1	-0.970402	6.98279	6	-0.970402	6.98279	6
>sp|Q6GYQ0|RGPA1_HUMAN Ral GTPase-activating protein subunit alpha-1 OS=Homo sapiens GN=RALGAPA1 PE=1 SV=1	-0.585818	1.1771	3	0.186688	1.04528	3	0.349791	1.08692	3	-0.358719	1.08437	3	-0.409585	1.22207	3	-0.108189	1.04521	3	-0.925833	6.66095	18	-0.1655	1.05824	1	-1.02616	1.41453	1	-1.0038	1.3374	1	-0.938917	1.49584	1	-0.181196	1.048	1	-1.14955	1.61947	1	-4.46512	7.97348	6	-5.39095	14.6344	24
>sp|Q6H3X3|RET1G_HUMAN Retinoic acid early transcript 1G protein OS=Homo sapiens GN=RAET1G PE=1 SV=1	-0.493607	1.18076	1	-0.551158	1.1966	1	0.0348247	1.01068	1	-2.20978	1.828	1	-2.28129	3.3974	1	-1.49195	2.13208	1	-6.99296	10.7455	6																						-6.99296	10.7455	6
>sp|Q6IAN0|DRS7B_HUMAN Dehydrogenase/reductase SDR family member 7B OS=Homo sapiens GN=DHRS7B PE=1 SV=2																						-2.09245	2.11	1	-2.74806	2.65479	1	-5.51849	5.19016	1	0.458221	1.22179	1	1.52659	1.50241	1	1.57363	1.97134	1	-6.80055	14.6505	6	-6.80055	14.6505	6
>sp|Q6IE81|JADE1_HUMAN Protein Jade-1 OS=Homo sapiens GN=PHF17 PE=1 SV=1	0.513827	1.16466	1	-0.262941	1.07421	1	0.702104	1.19907	1	-0.576115	1.14808	1	0.773345	1.4764	1	0.811219	1.4479	1	1.96144	7.51032	6	0.0348828	1.0118	1	0.359488	1.12559	1	1.07491	1.35739	1	1.05592	1.56434	1	0.262658	1.0687	1	0.437978	1.19701	1	3.22584	7.32482	6	5.18728	14.8351	12
>sp|Q6IQ32|ADNP2_HUMAN ADNP homeobox protein 2 OS=Homo sapiens GN=ADNP2 PE=1 SV=1	-3.76414	3.39953	1	-5.0743	4.97211	1	-0.633374	1.20787	1	0.158642	1.0443	1	0.193911	1.1101	1	0.0248504	1.01272	1	-9.09441	12.7466	6																						-9.09441	12.7466	6
>sp|Q6ISB3|GRHL2_HUMAN Grainyhead-like protein 2 homolog OS=Homo sapiens GN=GRHL2 PE=1 SV=1	-5.24569	5.43757	1	-3.25678	2.79815	1	-4.89508	4.17014	1	-1.30862	1.41851	1	0.699814	1.45538	1	1.47609	2.11119	1	-12.5303	17.3909	6																						-12.5303	17.3909	6
>sp|Q6JVE6|LCN10_HUMAN Epididymal-specific lipocalin-10 OS=Homo sapiens GN=LCN10 PE=2 SV=1																						0.758579	1.33886	1	-0.00240984	1.00095	1	0.884111	1.34102	1	-0.860044	1.48628	1	-0.226263	1.07057	1	-0.898523	1.52598	1	-0.344549	7.76365	6	-0.344549	7.76365	6
>sp|Q6L8Q7|PDE12_HUMAN 2',5'-phosphodiesterase 12 OS=Homo sapiens GN=PDE12 PE=1 SV=2																						4.69731	5.58093	1	5.53243	8.04574	1	7.04495	9.18152	1	0.86239	1.48321	1	0.245583	1.07273	1	-0.245041	1.11993	1	18.1376	26.4841	6	18.1376	26.4841	6
>sp|Q6MZM0|HPHL1_HUMAN Hephaestin-like protein 1 OS=Homo sapiens GN=HEPHL1 PE=2 SV=2	-0.0934692	1.03118	1	-0.7609	1.27426	1	-0.256763	1.07891	1	-1.33573	1.43434	1	-1.26588	1.97077	1	-0.620358	1.36947	1	-4.3331	8.15892	6	-1.09075	1.50167	1	-1.22984	1.6014	1	-1.62283	1.6775	1	-1.25068	1.76815	1	-1.1494	1.3925	1	-0.256442	1.12655	1	-6.59995	9.06775	6	-10.9331	17.2267	12
>sp|Q6MZZ7|CAN13_HUMAN Calpain-13 OS=Homo sapiens GN=CAPN13 PE=1 SV=2	0.542919	1.19436	1	0.0275177	1.00879	1	1.1709	1.41415	1	0.663326	1.19489	1	-0.393256	1.23452	1	0.135986	1.07128	1	2.14739	7.118	6																						2.14739	7.118	6
>sp|Q6N021|TET2_HUMAN Methylcytosine dioxygenase TET2 OS=Homo sapiens GN=TET2 PE=1 SV=3																						0.626517	1.25746	1	1.34535	1.6596	1	1.10308	1.4141	1	1.93068	2.39546	1	2.13005	1.80941	1	2.95226	3.86159	1	10.0879	12.3976	6	10.0879	12.3976	6
>sp|Q6N022|TEN4_HUMAN Teneurin-4 OS=Homo sapiens GN=TENM4 PE=2 SV=2	-5.43746	5.20016	2	-5.70664	4.73472	2	-0.135676	1.03893	2	-4.55625	3.20303	2	-1.04208	1.7102	2	-1.05132	1.60785	2	-17.9294	17.4949	12	-7.29977	12.8233	1	-6.69951	10.4439	1	0.573214	1.20173	1	-1.54775	2.03548	1	0.700934	1.2377	1	2.05517	2.64787	1	-12.2177	30.3899	6	-30.1471	47.8848	18
>sp|Q6NSI1|AR26L_HUMAN Putative ankyrin repeat domain-containing protein 26-like protein OS=Homo sapiens GN=ANKRD26P1 PE=5 SV=2	-1.42757	1.49496	2	0.66936	1.17833	2	1.23512	1.34826	2	-0.33041	1.07819	2	-0.721055	1.4263	2	0.0623314	1.02657	2	-0.512224	7.5526	12	2.15566	2.19536	1	-0.255541	1.10075	1	-1.3795	1.54031	1	-0.799012	1.43499	1	-0.743447	1.22934	1	1.0408	1.60945	1	0.0189551	9.11021	6	-0.493269	16.6628	18
>sp|Q6NSI8|K1841_HUMAN Uncharacterized protein KIAA1841 OS=Homo sapiens GN=KIAA1841 PE=2 SV=2																						-0.824069	1.35924	1	-0.795532	1.3563	1	0.00492249	1.00158	1	0.382636	1.1915	1	-0.725563	1.23137	1	-0.748085	1.41371	1	-2.70569	7.5537	6	-2.70569	7.5537	6
>sp|Q6NSJ0|K1161_HUMAN Uncharacterized family 31 glucosidase KIAA1161 OS=Homo sapiens GN=KIAA1161 PE=1 SV=2																						-0.473274	1.1754	1	1.47764	1.6481	1	-0.228814	1.06847	1	0.7281	1.36644	1	1.08382	1.32203	1	1.52912	1.89752	1	4.11659	8.47795	6	4.11659	8.47795	6
>sp|Q6NSJ2|PHLB3_HUMAN Pleckstrin homology-like domain family B member 3 OS=Homo sapiens GN=PHLDB3 PE=2 SV=3	-0.218623	1.06136	3	0.772616	1.19187	3	2.08324	1.61639	3	-0.0260948	1.00575	3	-0.753277	1.43946	3	0.11175	1.04562	3	1.96961	7.36047	18	1.42953	1.56139	3	0.0988386	1.02988	3	-0.334299	1.08965	3	-0.848729	1.40654	3	0.253586	1.06081	3	0.576308	1.22129	3	1.17523	7.36956	18	3.14484	14.73	36
>sp|Q6NSZ9|ZN498_HUMAN Zinc finger protein 498 OS=Homo sapiens GN=ZNF498 PE=2 SV=3	0.0627422	1.02053	1	-0.874199	1.31766	1	-1.92294	1.75175	1	-1.89055	1.65278	1	-0.106937	1.05891	1	0.144527	1.07579	1	-4.58736	7.87742	6																						-4.58736	7.87742	6
>sp|Q6NUN0|ACSM5_HUMAN Acyl-coenzyme A synthetase ACSM5, mitochondrial OS=Homo sapiens GN=ACSM5 PE=2 SV=2	-0.92241	1.30962	1	-0.54302	1.15481	1	1.4096	1.42959	1	-0.255029	1.06205	1	-1.43172	2.04191	1	-1.13127	1.66007	1	-2.87385	8.65806	6	0.560448	1.20302	1	-0.843074	1.30792	1	-1.14272	1.37281	1	-0.995707	1.51525	1	-1.09319	1.31008	1	-0.992773	1.48793	1	-4.50702	8.19702	6	-7.38087	16.8551	12
>sp|Q6NVH7|SWAP1_HUMAN ATPase SWSAP1 OS=Homo sapiens GN=SWSAP1 PE=1 SV=1	0.76591	1.26579	1	0.205654	1.0614	1	0.591848	1.17478	1	1.14828	1.33295	1	1.54478	2.21905	1	1.77668	2.327	1	6.03315	9.38098	6	1.26635	1.55185	1	1.20135	1.51744	1	1.86386	1.73407	1	2.34314	2.76701	1	2.19371	1.77728	1	2.0262	2.38234	1	10.8946	11.73	6	16.9277	21.111	12
>sp|Q6NW29|RWDD4_HUMAN RWD domain-containing protein 4 OS=Homo sapiens GN=RWDD4 PE=1 SV=3																						0.221247	1.08606	1	0.146777	1.05791	1	-0.140997	1.046	1	-0.502756	1.25736	1	-0.267262	1.07941	1	-0.845228	1.47752	1	-1.38822	7.00425	6	-1.38822	7.00425	6
>sp|Q6NW34|CC017_HUMAN Uncharacterized protein C3orf17 OS=Homo sapiens GN=C3orf17 PE=1 SV=3																						0.806432	1.32312	1	1.48471	1.67472	1	1.0609	1.36807	1	1.91249	2.29541	1	1.78924	1.59899	1	3.20434	3.94789	1	10.2581	12.2082	6	10.2581	12.2082	6
>sp|Q6NXT4|ZNT6_HUMAN Zinc transporter 6 OS=Homo sapiens GN=SLC30A6 PE=1 SV=2	-0.562826	1.16713	3	-0.240911	1.05706	3	-0.459902	1.11296	3	-0.751942	1.18156	3	-0.55214	1.30741	3	-1.80596	2.06489	3	-4.37368	7.89101	18	-0.540507	1.18829	2	-1.52399	1.59713	2	-0.33178	1.09201	2	-0.401112	1.178	2	-0.811285	1.21393	2	-1.00171	1.44261	2	-4.61038	7.71196	12	-8.98406	15.603	30
>sp|Q6P0Q8|MAST2_HUMAN Microtubule-associated serine/threonine-protein kinase 2 OS=Homo sapiens GN=MAST2 PE=1 SV=2																						1.01018	1.45732	1	1.14492	1.55123	1	0.253867	1.08444	1	0.803186	1.44359	1	0.685407	1.21643	1	-0.410901	1.20916	1	3.48666	7.96216	6	3.48666	7.96216	6
>sp|Q6P1J6|PLB1_HUMAN Phospholipase B1, membrane-associated OS=Homo sapiens GN=PLB1 PE=1 SV=3	-0.152228	1.0504	1	-0.39391	1.13221	1	-0.688013	1.22204	1	1.3708	1.43772	1	1.2007	1.90013	1	1.69621	2.3532	1	3.03356	9.09569	6																						3.03356	9.09569	6
>sp|Q6P1L5|F117B_HUMAN Protein FAM117B OS=Homo sapiens GN=FAM117B PE=1 SV=2	-0.763418	1.28929	1	1.30192	1.5388	1	1.07046	1.38834	1	1.2831	1.43236	1	-1.33302	2.04761	1	-1.23289	1.87124	1	0.326154	9.56763	6																						0.326154	9.56763	6
>sp|Q6P1N9|TATD1_HUMAN Putative deoxyribonuclease TATDN1 OS=Homo sapiens GN=TATDN1 PE=1 SV=2	0.724212	1.24198	1	-1.73805	1.61371	1	0.967756	1.2881	1	3.66705	2.42772	1	1.11149	1.75494	1	0.776562	1.42899	1	5.50903	9.75544	6	-0.258616	1.08968	2	0.925559	1.35476	2	1.62653	1.57593	2	0.891983	1.45552	2	-0.0849983	1.02165	2	0.838678	1.38179	2	3.93914	7.87932	12	9.44816	17.6348	18
>sp|Q6P2I7|EBLN2_HUMAN Endogenous Bornavirus-like nucleoprotein 2 OS=Homo sapiens GN=EBLN2 PE=2 SV=1	-0.483124	1.18739	1	-2.10424	2.00287	1	-3.9224	3.25481	1	-3.18462	2.45079	1	-0.896685	1.62981	1	-0.809181	1.51894	1	-11.4003	12.0446	6																						-11.4003	12.0446	6
>sp|Q6P2M8|KCC1B_HUMAN Calcium/calmodulin-dependent protein kinase type 1B OS=Homo sapiens GN=PNCK PE=2 SV=2	0.0345541	1.0104	1	0.479392	1.14158	1	0.498549	1.13936	1	0.513517	1.13261	1	-0.346397	1.1916	1	0.208379	1.10057	1	1.38799	6.71611	6																						1.38799	6.71611	6
>sp|Q6P3X3|TTC27_HUMAN Tetratricopeptide repeat protein 27 OS=Homo sapiens GN=TTC27 PE=1 SV=1	-1.76648	1.69159	2	-0.560029	1.16408	2	1.08739	1.34099	2	-1.33176	1.38759	2	-1.25809	1.89049	2	-3.19947	4.02549	2	-7.02843	11.5002	12	1.47761	1.67821	1	-0.165026	1.05944	1	-0.0782107	1.02353	1	-1.34704	1.7984	1	-0.309538	1.08621	1	-0.278892	1.12789	1	-0.701102	7.77368	6	-7.72953	19.2739	18
>sp|Q6P4I2|WDR73_HUMAN WD repeat-containing protein 73 OS=Homo sapiens GN=WDR73 PE=1 SV=1	-0.103972	1.03496	1	0.00152136	1.00049	1	-1.37925	1.50312	1	0.664884	1.19679	1	1.12946	1.83464	1	0.788317	1.49175	1	1.10097	8.06174	6	-2.10462	2.21788	1	-3.15912	3.36791	1	-0.531011	1.19338	1	-1.63543	2.12521	1	-1.69905	1.67146	1	-3.64084	5.38939	1	-12.7701	15.9652	6	-11.6691	24.027	12
>sp|Q6P597|KLC3_HUMAN Kinesin light chain 3 OS=Homo sapiens GN=KLC3 PE=1 SV=2																						0.323847	1.11953	1	1.82925	1.88126	1	1.62427	1.6234	1	0.521579	1.25489	1	-0.414738	1.11754	1	-0.684664	1.33816	1	3.19955	8.33477	6	3.19955	8.33477	6
>sp|Q6P5Z2|PKN3_HUMAN Serine/threonine-protein kinase N3 OS=Homo sapiens GN=PKN3 PE=1 SV=1																						5.86496	7.38588	1	6.57555	9.17692	1	8.66408	12.2472	1	1.38473	1.81512	1	0.87072	1.25439	1	0.537231	1.25359	1	23.8973	33.1331	6	23.8973	33.1331	6
>sp|Q6P6C2|ALKB5_HUMAN RNA demethylase ALKBH5 OS=Homo sapiens GN=ALKBH5 PE=1 SV=2	-0.392943	1.1366	1	0.444849	1.1522	1	0.647599	1.21065	1	0.108649	1.02966	1	-0.89439	1.61442	1	0.00480565	1.00244	1	-0.0814297	7.14598	6																						-0.0814297	7.14598	6
>sp|Q6PCD5|RFWD3_HUMAN E3 ubiquitin-protein ligase RFWD3 OS=Homo sapiens GN=RFWD3 PE=1 SV=3	-0.512948	1.18061	1	0.431288	1.14618	1	-0.169333	1.05075	1	0.313392	1.08699	1	-1.07275	1.77466	1	-0.244775	1.13157	1	-1.25512	7.37076	6	0.258825	1.1001	1	0.354677	1.14405	1	-1.32455	1.51761	1	-1.00332	1.57601	1	-0.926236	1.29785	1	-0.000852158	1.00039	1	-2.64145	7.63602	6	-3.89657	15.0068	12
>sp|Q6PEY0|CXB7_HUMAN Gap junction beta-7 protein OS=Homo sapiens GN=GJB7 PE=2 SV=1	-0.75756	1.25626	1	-0.0312433	1.00879	1	2.10576	1.74665	1	-0.296839	1.07535	1	-1.60486	2.26332	1	-0.176476	1.0855	1	-0.761212	8.43587	6																						-0.761212	8.43587	6
>sp|Q6PEZ8|PONL1_HUMAN Podocan-like protein 1 OS=Homo sapiens GN=PODNL1 PE=2 SV=2	-0.0305995	1.01001	1	0.434506	1.14805	1	0.0275709	1.00813	1	-0.700827	1.20692	1	-0.849253	1.57583	1	-0.280159	1.15232	1	-1.39876	7.10126	6																						-1.39876	7.10126	6
>sp|Q6PGP7|TTC37_HUMAN Tetratricopeptide repeat protein 37 OS=Homo sapiens GN=TTC37 PE=1 SV=1	-0.50261	1.1822	1	-3.41478	2.96015	1	0.04909	1.01491	1	-1.1836	1.37907	1	0.52101	1.3242	1	-3.31931	5.34391	1	-7.8502	13.2044	6																						-7.8502	13.2044	6
>sp|Q6PGQ7|BORA_HUMAN Protein aurora borealis OS=Homo sapiens GN=BORA PE=1 SV=2	0.697323	1.25327	1	2.07131	1.92579	1	0.20951	1.0631	1	1.53223	1.50222	1	2.24325	3.3205	1	2.79168	4.09411	1	9.5453	13.159	6																						9.5453	13.159	6
>sp|Q6PIW4|FIGL1_HUMAN Fidgetin-like protein 1 OS=Homo sapiens GN=FIGNL1 PE=1 SV=2																						0.171608	1.06568	1	0.978332	1.45265	1	-0.400957	1.13553	1	0.804697	1.44159	1	0.488552	1.14755	1	0.518954	1.2694	1	2.56119	7.51238	6	2.56119	7.51238	6
>sp|Q6PJ61|FBX46_HUMAN F-box only protein 46 OS=Homo sapiens GN=FBXO46 PE=1 SV=3																						0.884081	1.38756	1	0.276833	1.11129	1	-1.10285	1.41693	1	-1.20643	1.72982	1	-0.442915	1.13452	1	-0.0261068	1.01213	1	-1.61739	7.79225	6	-1.61739	7.79225	6
>sp|Q6PJG6|BRAT1_HUMAN BRCA1-associated ATM activator 1 OS=Homo sapiens GN=BRAT1 PE=1 SV=2																						0.888407	1.39402	1	2.11465	2.25513	1	0.724125	1.26195	1	1.07165	1.63214	1	1.69318	1.62273	1	1.74596	2.24136	1	8.23798	10.4073	6	8.23798	10.4073	6
>sp|Q6PJI9|WDR59_HUMAN WD repeat-containing protein 59 OS=Homo sapiens GN=WDR59 PE=1 SV=2																						1.31237	1.62019	1	0.209464	1.08249	1	0.783498	1.28076	1	0.16332	1.07693	1	-0.0673501	1.01909	1	1.62803	2.11152	1	4.02933	8.19098	6	4.02933	8.19098	6
>sp|Q6PJP8|DCR1A_HUMAN DNA cross-link repair 1A protein OS=Homo sapiens GN=DCLRE1A PE=1 SV=3																						-0.698291	1.29371	1	0.301029	1.12164	1	-0.103645	1.03342	1	0.301289	1.14693	1	0.156141	1.0451	1	1.04496	1.61747	1	1.00148	7.25827	6	1.00148	7.25827	6
>sp|Q6PJW8|CNST_HUMAN Consortin OS=Homo sapiens GN=CNST PE=1 SV=3																						0.919442	1.4295	1	-0.56911	1.25016	1	0.51487	1.18707	1	-5.04702	9.86716	1	-12.6543	33.9652	1	-7.29579	28.2609	1	-24.1319	75.9599	6	-24.1319	75.9599	6
>sp|Q6PK04|CC137_HUMAN Coiled-coil domain-containing protein 137 OS=Homo sapiens GN=CCDC137 PE=1 SV=1	1.04208	1.4106	1	0.990059	1.37551	1	0.550862	1.17809	1	1.45305	1.48201	1	-0.385083	1.22952	1	0.345534	1.19173	1	3.9965	7.86746	6																						3.9965	7.86746	6
>sp|Q6PKG0|LARP1_HUMAN La-related protein 1 OS=Homo sapiens GN=LARP1 PE=1 SV=2																						-0.939541	1.4158	1	-0.448626	1.18682	1	1.07392	1.41242	1	0.463172	1.2356	1	0.282498	1.08394	1	0.349426	1.17515	1	0.780851	7.50973	6	0.780851	7.50973	6
>sp|Q6PL18|ATAD2_HUMAN ATPase family AAA domain-containing protein 2 OS=Homo sapiens GN=ATAD2 PE=1 SV=1	0.268908	1.08353	1	-0.478966	1.14083	1	-0.531898	1.14867	1	0.412754	1.10468	1	1.09465	1.73944	1	1.1671	1.7093	1	1.93255	7.92646	6	-0.443661	1.15958	1	0.225409	1.07608	1	0.217484	1.06317	1	1.12588	1.60703	1	0.954986	1.27035	1	0.711226	1.33543	1	2.79133	7.51164	6	4.72387	15.4381	12
>sp|Q6PRD1|GP179_HUMAN Probable G-protein coupled receptor 179 OS=Homo sapiens GN=GPR179 PE=1 SV=2	0.980963	1.37893	1	-2.42986	2.15568	1	1.33406	1.48547	1	-2.67895	2.05219	1	0.426942	1.25837	1	0.113287	1.05927	1	-2.25356	9.38991	6																						-2.25356	9.38991	6
>sp|Q6RI45|BRWD3_HUMAN Bromodomain and WD repeat-containing protein 3 OS=Homo sapiens GN=BRWD3 PE=1 SV=2																						1.08291	1.49279	1	1.41986	1.71699	1	-0.547124	1.18889	1	-0.915784	1.51645	1	-0.0775809	1.02237	1	0.169186	1.08127	1	1.13147	8.01877	6	1.13147	8.01877	6
>sp|Q6S9Z5|ZN474_HUMAN Zinc finger protein 474 OS=Homo sapiens GN=ZNF474 PE=2 SV=1																						0.541316	1.20795	1	1.34939	1.60174	1	-1.34195	1.48753	1	-1.37775	1.821	1	-0.458913	1.12932	1	-0.283688	1.1298	1	-1.57159	8.37734	6	-1.57159	8.37734	6
>sp|Q6SPF0|SAMD1_HUMAN Atherin OS=Homo sapiens GN=SAMD1 PE=1 SV=1																						2.21159	2.14514	1	0.786266	1.30796	1	0.997435	1.33926	1	1.21384	1.68785	1	-0.253783	1.06868	1	-1.06605	1.56702	1	3.8893	9.11591	6	3.8893	9.11591	6
>sp|Q6U841|S4A10_HUMAN Sodium-driven chloride bicarbonate exchanger OS=Homo sapiens GN=SLC4A10 PE=1 SV=1																						0.656252	1.27657	1	-0.389773	1.16014	1	-1.07077	1.40387	1	-0.686936	1.36787	1	-3.27747	2.52372	1	-0.736645	1.40671	1	-5.50534	9.13889	6	-5.50534	9.13889	6
>sp|Q6U949|IG2AS_HUMAN Putative insulin-like growth factor 2 antisense gene protein OS=Homo sapiens GN=IGF2-AS PE=2 SV=2																						-0.413044	1.15139	1	0.364217	1.13087	1	0.143696	1.04245	1	0.539499	1.26008	1	1.02956	1.30301	1	1.23425	1.6764	1	2.89818	7.5642	6	2.89818	7.5642	6
>sp|Q6UB98|ANR12_HUMAN Ankyrin repeat domain-containing protein 12 OS=Homo sapiens GN=ANKRD12 PE=1 SV=3	-0.413209	1.14459	1	0.416772	1.1424	1	0.112663	1.03385	1	-0.0179439	1.00487	1	-0.654908	1.42073	1	-0.233697	1.12576	1	-0.790323	6.87221	6	0.583815	1.23946	1	0.349087	1.14127	1	0.618594	1.21567	1	-0.700868	1.37428	1	-0.49	1.14811	1	0.261914	1.12797	1	0.622543	7.24676	6	-0.16778	14.119	12
>sp|Q6URH7|UB6L2_HUMAN Protein USP6-like 2 OS=Homo sapiens PE=2 SV=1	0.499007	1.17557	1	0.738521	1.26318	1	0.929523	1.3128	1	0.276618	1.07659	1	-0.212273	1.12033	1	0.288618	1.15709	1	2.52001	7.10556	6																						2.52001	7.10556	6
>sp|Q6UUV7|CRTC3_HUMAN CREB-regulated transcription coactivator 3 OS=Homo sapiens GN=CRTC3 PE=1 SV=2	-0.561709	1.20756	1	-0.116574	1.03884	1	-1.09657	1.39027	1	-1.16555	1.38112	1	-0.859405	1.5888	1	-0.742683	1.45997	1	-4.54249	8.06656	6																						-4.54249	8.06656	6
>sp|Q6UVK1|CSPG4_HUMAN Chondroitin sulfate proteoglycan 4 OS=Homo sapiens GN=CSPG4 PE=1 SV=2																						2.5157	2.50863	1	1.2152	1.58011	1	-0.0530673	1.01679	1	-0.195741	1.09267	1	0.0526624	1.01481	1	0.776939	1.42755	1	4.31169	8.64056	6	4.31169	8.64056	6
>sp|Q6UWH4|F198B_HUMAN Protein FAM198B OS=Homo sapiens GN=FAM198B PE=2 SV=1	0.304617	1.10364	1	0.589429	1.20473	1	0.262678	1.07976	1	0.64103	1.18578	1	1.69068	2.47116	1	2.5987	3.71518	1	6.08714	10.7603	6																						6.08714	10.7603	6
>sp|Q6UXI7|VITRN_HUMAN Vitrin OS=Homo sapiens GN=VIT PE=2 SV=1	0.598824	1.2023	1	-0.163518	1.0485	1	0.217612	1.06098	1	0.462802	1.12262	1	1.04719	1.71626	1	0.330184	1.16987	1	2.4931	7.32053	6																						2.4931	7.32053	6
>sp|Q6UXX5|ITIH6_HUMAN Inter-alpha-trypsin inhibitor heavy chain H6 OS=Homo sapiens GN=ITIH6 PE=2 SV=1	0.61872	1.2107	1	0.749778	1.24403	1	-0.902179	1.27859	1	2.31111	1.7834	1	1.10041	1.76441	1	1.35859	1.90763	1	5.23643	9.18876	6	-0.0469039	1.01663	1	1.72723	1.83768	1	0.591749	1.19378	1	1.55332	1.97103	1	1.79529	1.61242	1	1.11074	1.61401	1	6.73143	9.24554	6	11.9679	18.4343	12
>sp|Q6UXZ0|TMIG1_HUMAN Transmembrane and immunoglobulin domain-containing protein 1 OS=Homo sapiens GN=TMIGD1 PE=2 SV=1	-0.593571	1.21126	1	-0.211957	1.06912	1	-1.14003	1.39402	1	0.776227	1.22844	1	1.40842	2.12361	1	0.306421	1.16722	1	0.545512	8.19367	6																						0.545512	8.19367	6
>sp|Q6V1P9|PCD23_HUMAN Protocadherin-23 OS=Homo sapiens GN=DCHS2 PE=2 SV=1	-0.661384	1.2472	1	-2.61978	2.30917	1	-5.40674	4.87863	1	-3.02087	2.24587	1	-0.476505	1.2915	1	0.293283	1.16074	1	-11.892	13.1331	6	-1.53879	1.76154	1	0.90729	1.41402	1	-0.990491	1.36808	1	-1.40854	1.89781	1	-0.0913508	1.02664	1	0.0584163	1.02744	1	-3.06347	8.49552	6	-14.9555	21.6286	12
>sp|Q6VMQ6|MCAF1_HUMAN Activating transcription factor 7-interacting protein 1 OS=Homo sapiens GN=ATF7IP PE=1 SV=3	1.07485	1.42388	1	0.488138	1.16896	1	0.707501	1.23356	1	0.149375	1.04106	1	0.840948	1.57067	1	0.286602	1.15637	1	3.54742	7.59451	6																						3.54742	7.59451	6
>sp|Q6WCQ1|MPRIP_HUMAN Myosin phosphatase Rho-interacting protein OS=Homo sapiens GN=MPRIP PE=1 SV=3	-1.48185	1.60819	1	-0.698429	1.23572	1	-0.655933	1.20578	1	-0.305842	1.0863	1	-2.10042	2.97273	1	-2.81305	3.83336	1	-8.05553	11.9421	6	0.356592	1.1281	1	-0.29313	1.1018	1	-1.09465	1.36582	1	-0.51973	1.24669	1	-0.706229	1.19694	1	-1.60531	1.93501	1	-3.86246	7.97435	6	-11.918	19.9164	12
>sp|Q6XE24|RBMS3_HUMAN RNA-binding motif, single-stranded-interacting protein 3 OS=Homo sapiens GN=RBMS3 PE=1 SV=1	0.678317	1.24974	1	0.295793	1.09908	1	0.0854019	1.02556	1	-0.0148542	1.00402	1	0.530622	1.32977	1	0.343553	1.19034	1	1.91883	6.89851	6																						1.91883	6.89851	6
>sp|Q6XPR3|RPTN_HUMAN Repetin OS=Homo sapiens GN=RPTN PE=1 SV=1	0.854851	1.29315	1	-0.127534	1.03629	1	-0.533669	1.15121	1	0.0856875	1.02109	1	1.20325	1.84453	1	0.601105	1.32198	1	2.08369	7.66825	6	-1.20334	1.49758	1	0.589779	1.21417	1	-0.0854199	1.02452	1	0.936348	1.48639	1	0.147297	1.03784	1	0.295981	1.12905	1	0.680647	7.38956	6	2.76434	15.0578	12
>sp|Q6XQN6|PNCB_HUMAN Nicotinate phosphoribosyltransferase OS=Homo sapiens GN=NAPRT1 PE=1 SV=2																						2.20524	2.23985	1	0.690131	1.29676	1	-1.34643	1.52529	1	-0.963503	1.54631	1	0.0386147	1.01082	1	-0.106724	1.05008	1	0.517329	8.66911	6	0.517329	8.66911	6
>sp|Q6XR72|ZNT10_HUMAN Zinc transporter 10 OS=Homo sapiens GN=SLC30A10 PE=2 SV=2																						1.0682	1.50882	1	-1.10531	1.53414	1	0.813003	1.30965	1	0.0308715	1.01439	1	0.121552	1.03677	1	-0.452768	1.23672	1	0.475543	7.6405	6	0.475543	7.6405	6
>sp|Q6XUX3|DUSTY_HUMAN Dual serine/threonine and tyrosine protein kinase OS=Homo sapiens GN=DSTYK PE=1 SV=2	0.471078	1.17405	1	-0.728919	1.26675	1	-0.364696	1.11666	1	0.756217	1.23426	1	-0.324791	1.1915	1	-0.222294	1.12011	1	-0.413404	7.10333	6	-0.475932	1.16648	2	-0.845364	1.30236	2	-0.126757	1.03471	2	-0.83534	1.4095	2	-0.622393	1.16457	2	-1.25894	1.59125	2	-4.16472	7.66888	12	-4.57813	14.7722	18
>sp|Q6Y2X3|DJC14_HUMAN DnaJ homolog subfamily C member 14 OS=Homo sapiens GN=DNAJC14 PE=2 SV=2																						0.625589	1.2594	1	-0.0393001	1.01501	1	0.351392	1.11754	1	0.683001	1.36345	1	0.897662	1.28658	1	1.02372	1.59991	1	3.54206	7.64187	6	3.54206	7.64187	6
>sp|Q6YHU6|THADA_HUMAN Thyroid adenoma-associated protein OS=Homo sapiens GN=THADA PE=1 SV=1																						-0.318648	1.12536	1	-0.721649	1.31597	1	0.39266	1.13346	1	0.197362	1.09405	1	0.207112	1.06048	1	0.563043	1.2962	1	0.31988	7.02552	6	0.31988	7.02552	6
>sp|Q6ZMR5|TM11A_HUMAN Transmembrane protease serine 11A OS=Homo sapiens GN=TMPRSS11A PE=1 SV=1	0.00977537	1.00286	1	-1.35436	1.43294	1	-1.44983	1.44375	1	0.186658	1.04496	1	0.365798	1.20035	1	0.523428	1.26493	1	-1.71853	7.3898	6	-2.0985	1.99974	1	0.242906	1.08079	1	0.792172	1.2465	1	0.36026	1.16262	1	0.172297	1.04355	1	0.504534	1.22469	1	-0.026333	7.75789	6	-1.74486	15.1477	12
>sp|Q6ZMT1|STAC2_HUMAN SH3 and cysteine-rich domain-containing protein 2 OS=Homo sapiens GN=STAC2 PE=2 SV=1																						0.366005	1.15045	1	0.394261	1.16774	1	0.75429	1.28216	1	0.409768	1.20892	1	-0.351841	1.10946	1	1.20145	1.75482	1	2.77393	7.67355	6	2.77393	7.67355	6
>sp|Q6ZMU5|TRI72_HUMAN Tripartite motif-containing protein 72 OS=Homo sapiens GN=TRIM72 PE=1 SV=2	-0.456709	1.16637	1	-0.606059	1.21813	1	-1.97463	1.80338	1	-0.52483	1.15415	1	0.277253	1.1612	1	-0.0430148	1.02212	1	-3.32799	7.52534	6																						-3.32799	7.52534	6
>sp|Q6ZMY3|SPOC1_HUMAN SPOC domain-containing protein 1 OS=Homo sapiens GN=SPOCD1 PE=2 SV=1	0.402927	1.14172	1	-0.00809528	1.00259	1	0.711581	1.23522	1	-2.79922	2.11447	1	-0.0871212	1.0479	1	-0.334839	1.18495	1	-2.11477	7.72684	6																						-2.11477	7.72684	6
>sp|Q6ZN01|MASTR_HUMAN MEF2-activating motif and SAP domain-containing transcriptional regulator OS=Homo sapiens GN=MAMSTR PE=2 SV=1	-1.07589	1.39424	1	-0.911587	1.30382	1	0.740203	1.22564	1	-0.839213	1.23649	1	-1.34987	2.0074	1	-1.12212	1.70575	1	-4.55848	8.87335	6	0.0833875	1.0319	1	-0.697653	1.30729	1	-1.04423	1.39613	1	-1.26717	1.75275	1	-1.16633	1.38568	1	-1.30082	1.78122	1	-5.39281	8.65497	6	-9.95129	17.5283	12
>sp|Q6ZN30|BNC2_HUMAN Zinc finger protein basonuclin-2 OS=Homo sapiens GN=BNC2 PE=2 SV=1																						-2.01963	2.03892	1	-1.44095	1.66774	1	-0.412826	1.13333	1	-2.72337	3.47368	1	-4.2267	3.39887	1	-8.87502	58.0463	1	-19.6985	69.7589	6	-19.6985	69.7589	6
>sp|Q6ZN79|Z705A_HUMAN Zinc finger protein 705A OS=Homo sapiens GN=ZNF705A PE=2 SV=1	0.824343	1.27638	1	1.36355	1.44867	1	-0.22667	1.06022	1	1.24742	1.34742	1	2.2547	3.11175	1	3.58249	5.12031	1	9.04584	13.3647	6	0.35155	1.13684	1	1.43255	1.71299	1	0.833019	1.29817	1	1.61395	2.0742	1	1.78603	1.64213	1	2.51174	3.15323	1	8.52884	11.0176	6	17.5747	24.3823	12
>sp|Q6ZN84|CCD81_HUMAN Coiled-coil domain-containing protein 81 OS=Homo sapiens GN=CCDC81 PE=2 SV=2	-3.26282	2.89069	1	-0.655888	1.23418	1	0.168796	1.05184	1	-1.27539	1.41278	1	0.235178	1.13504	1	-3.85098	6.98297	1	-8.64111	14.7075	6																						-8.64111	14.7075	6
>sp|Q6ZNA4|RN111_HUMAN E3 ubiquitin-protein ligase Arkadia OS=Homo sapiens GN=RNF111 PE=1 SV=3	-2.75038	2.32352	1	-1.44582	1.51924	1	-0.0646258	1.01772	1	-0.581229	1.15633	1	-0.0567848	1.02972	1	-0.457945	1.24301	1	-5.35679	8.28953	6	-0.627286	1.25802	1	-1.39938	1.69352	1	-1.44139	1.57214	1	-0.350876	1.17209	1	-0.259705	1.07511	1	0.297545	1.14597	1	-3.7811	7.91686	6	-9.13789	16.2064	12
>sp|Q6ZP68|CM035_HUMAN Putative uncharacterized protein C13orf35 OS=Homo sapiens GN=C13orf35 PE=2 SV=1																						0.903183	1.36985	1	-0.952298	1.39278	1	-0.989596	1.34	1	-0.848556	1.44625	1	-0.672251	1.19392	1	-1.01092	1.54333	1	-3.57044	8.28613	6	-3.57044	8.28613	6
>sp|Q6ZQY2|YV012_HUMAN Leucine-rich repeat-containing protein LOC400891 OS=Homo sapiens PE=2 SV=2	1.35943	1.52423	1	0.711759	1.23103	1	-0.963534	1.30079	1	1.51192	1.46498	1	0.875417	1.57251	1	1.24101	1.80659	1	4.73601	8.90014	6	0.0624922	1.02456	1	4.77307	6.76126	1	1.61329	1.73779	1	2.18824	2.80469	1	0.536558	1.17973	1	0.358659	1.18627	1	9.53231	14.6943	6	14.2683	23.5944	12
>sp|Q6ZR03|YU004_HUMAN Uncharacterized protein FLJ46757 OS=Homo sapiens PE=2 SV=1																						-0.985574	1.4353	1	-0.502526	1.20911	1	0.404621	1.13625	1	0.203029	1.09645	1	0.199191	1.05741	1	-0.66089	1.35418	1	-1.34215	7.2887	6	-1.34215	7.2887	6
>sp|Q6ZR85|CQ107_HUMAN Uncharacterized protein C17orf107 OS=Homo sapiens GN=C17orf107 PE=2 SV=1	-0.813599	1.2777	1	0.776731	1.24315	1	2.63681	2.01074	1	0.043674	1.01075	1	-0.8867	1.5705	1	1.13829	1.69776	1	2.8952	8.8106	6																						2.8952	8.8106	6
>sp|Q6ZRS2|SRCAP_HUMAN Helicase SRCAP OS=Homo sapiens GN=SRCAP PE=1 SV=3	0.856671	1.26968	2	0.499754	1.12652	2	-1.95539	1.58877	2	1.96359	1.5538	2	0.940874	1.58301	2	-0.182972	1.07839	2	2.12252	8.20016	12	-2.02444	1.92765	2	1.80088	1.77451	2	1.44114	1.48168	2	1.32916	1.73315	2	1.51626	1.44772	2	-0.39322	1.1585	2	3.66978	9.52321	12	5.79231	17.7234	24
>sp|Q6ZS02|DMP46_HUMAN Putative GED domain-containing protein DNM1P46 OS=Homo sapiens GN=DNM1P46 PE=5 SV=1	0.192566	1.06676	1	-0.383518	1.13196	1	0.369193	1.11809	1	-0.696028	1.21148	1	-0.37099	1.22126	1	-0.4433	1.25314	1	-1.33208	7.00269	6	1.55448	1.6603	2	0.373673	1.12635	2	-0.731369	1.21979	2	-0.807572	1.3976	2	-0.200235	1.05041	2	-0.203069	1.07926	2	-0.0140939	7.53372	12	-1.34617	14.5364	18
>sp|Q6ZS17|FA65A_HUMAN Protein FAM65A OS=Homo sapiens GN=FAM65A PE=1 SV=1	-1.10613	1.40449	1	0.845283	1.27798	1	1.86548	1.66341	1	0.772045	1.21379	1	0.46779	1.27319	1	1.31756	1.87162	1	4.16203	8.70448	6																						4.16203	8.70448	6
>sp|Q6ZS30|NBEL1_HUMAN Neurobeachin-like protein 1 OS=Homo sapiens GN=NBEAL1 PE=2 SV=3	-0.321076	1.12226	1	-0.538827	1.20208	1	-0.778437	1.28037	1	1.13836	1.38911	1	0.561445	1.35937	1	0.687676	1.42738	1	0.749136	7.78058	6	0.727003	1.32358	1	-0.0133068	1.00525	1	0.706506	1.26405	1	1.27234	1.80392	1	1.5642	1.58952	1	0.50206	1.26533	1	4.7588	8.25165	6	5.50793	16.0322	12
>sp|Q6ZS49|YQ050_HUMAN Putative uncharacterized protein FLJ45831 OS=Homo sapiens PE=5 SV=1	-0.680196	1.23293	1	-0.925937	1.30793	1	0.231442	1.06517	1	0.324695	1.08502	1	0.599087	1.36259	1	0.761073	1.43651	1	0.310164	7.49015	6																						0.310164	7.49015	6
>sp|Q6ZSZ5|ARHGI_HUMAN Rho guanine nucleotide exchange factor 18 OS=Homo sapiens GN=ARHGEF18 PE=1 SV=3	0.0482165	1.01594	1	0.410195	1.14013	1	0.656118	1.21484	1	-0.673267	1.20016	1	-0.304325	1.17754	1	-0.117413	1.0614	1	0.0195244	6.81001	6																						0.0195244	6.81001	6
>sp|Q6ZSZ6|TSH1_HUMAN Teashirt homolog 1 OS=Homo sapiens GN=TSHZ1 PE=2 SV=2	0.552248	1.19808	1	-0.413444	1.1403	1	0.475133	1.15048	1	-0.19161	1.05296	1	1.12815	1.83242	1	2.26734	3.15585	1	3.81783	9.53009	6																						3.81783	9.53009	6
>sp|Q6ZT07|TBCD9_HUMAN TBC1 domain family member 9 OS=Homo sapiens GN=TBC1D9 PE=1 SV=2	-10.3803	24.7068	1	-7.31147	8.66061	1	-4.43064	3.72597	1	-4.33209	2.87002	1	0.625114	1.37427	1	-7.06762	25.6681	1	-32.8969	67.0057	6	-5.75435	8.74096	1	-3.59393	4.20289	1	-0.966007	1.4261	1	-1.24752	1.70022	1	-1.04826	1.3088	1	-8.33073	30.4669	1	-20.9408	47.8459	6	-53.8378	114.852	12
>sp|Q6ZTA4|TRI67_HUMAN Tripartite motif-containing protein 67 OS=Homo sapiens GN=TRIM67 PE=2 SV=3	-0.0575723	1.01917	1	0.953009	1.36036	1	0.930461	1.32122	1	-1.469	1.49456	1	-0.571628	1.36035	1	-1.22713	1.86394	1	-1.44186	8.4196	6	0.153002	1.05687	1	-1.36592	1.62682	1	1.37307	1.53282	1	-0.180229	1.08276	1	0.748399	1.22943	1	-0.805804	1.42162	1	-0.0774836	7.95031	6	-1.51934	16.3699	12
>sp|Q6ZU65|UBN2_HUMAN Ubinuclein-2 OS=Homo sapiens GN=UBN2 PE=1 SV=2	-0.203702	1.06925	1	-0.826104	1.30123	1	-0.359519	1.11229	1	-0.847777	1.25796	1	0.0380989	1.02069	1	-0.381421	1.2134	1	-2.58042	6.97482	6																						-2.58042	6.97482	6
>sp|Q6ZUB1|S31E1_HUMAN Spermatogenesis-associated protein 31E1 OS=Homo sapiens GN=SPATA31E1 PE=2 SV=2																						-0.709321	1.30291	1	0.22521	1.09107	1	-0.169093	1.05581	1	0.960674	1.55126	1	0.50093	1.1539	1	-2.65005	3.37628	1	-1.84165	9.53123	6	-1.84165	9.53123	6
>sp|Q6ZUT9|DEN5B_HUMAN DENN domain-containing protein 5B OS=Homo sapiens GN=DENND5B PE=1 SV=2	-0.780509	1.28681	1	1.11747	1.42387	1	1.7889	1.68842	1	0.644612	1.18727	1	-1.22877	1.92903	1	-0.317666	1.17401	1	1.22404	8.68941	6																						1.22404	8.68941	6
>sp|Q6ZV73|FGD6_HUMAN FYVE, RhoGEF and PH domain-containing protein 6 OS=Homo sapiens GN=FGD6 PE=1 SV=2	1.12263	1.44248	1	0.802193	1.29089	1	-0.154676	1.04647	1	0.89185	1.27055	1	-0.569928	1.35698	1	0.319775	1.1758	1	2.41185	7.58319	6																						2.41185	7.58319	6
>sp|Q6ZVD7|STOX1_HUMAN Storkhead-box protein 1 OS=Homo sapiens GN=STOX1 PE=1 SV=2	0.39383	1.14075	1	0.18238	1.06075	1	-0.939213	1.32223	1	2.66911	2.03887	1	2.30302	3.43356	1	2.24261	3.10767	1	6.85174	12.1038	6	-2.2745	2.3078	1	-0.0172399	1.00661	1	-0.464057	1.15892	1	3.9076	5.86576	1	4.84152	3.85742	1	3.93052	6.0486	1	9.92384	20.2451	6	16.7756	32.3489	12
>sp|Q6ZVF9|GRIN3_HUMAN G protein-regulated inducer of neurite outgrowth 3 OS=Homo sapiens GN=GPRIN3 PE=2 SV=2	-0.0929372	1.0306	1	0.325574	1.10857	1	0.60724	1.19484	1	0.66877	1.19575	1	-0.790863	1.52685	1	-0.128793	1.06728	1	0.588991	7.12389	6																						0.588991	7.12389	6
>sp|Q6ZVH7|ESPNL_HUMAN Espin-like protein OS=Homo sapiens GN=ESPNL PE=1 SV=3	1.90996	1.85305	1	2.22246	2.01652	1	0.411657	1.12751	1	0.983566	1.29827	1	0.692728	1.44851	1	-0.992283	1.64967	1	5.22808	9.39353	6																						5.22808	9.39353	6
>sp|Q6ZVK8|NUD18_HUMAN Nucleoside diphosphate-linked moiety X motif 18 OS=Homo sapiens GN=NUDT18 PE=1 SV=2																						1.84873	1.96459	1	0.643949	1.27408	1	-1.4574	1.57884	1	-1.21323	1.73088	1	0.289818	1.08403	1	0.592365	1.3114	1	0.70424	8.94383	6	0.70424	8.94383	6
>sp|Q6ZWJ1|STXB4_HUMAN Syntaxin-binding protein 4 OS=Homo sapiens GN=STXBP4 PE=1 SV=2	-0.195575	1.06711	1	-1.17531	1.45692	1	-1.51876	1.56838	1	-0.252394	1.07093	1	-0.240158	1.13767	1	0.202	1.10808	1	-3.18019	7.40909	6																						-3.18019	7.40909	6
>sp|Q6ZXV5|TMTC3_HUMAN Transmembrane and TPR repeat-containing protein 3 OS=Homo sapiens GN=TMTC3 PE=1 SV=2	1.83632	1.86275	1	0.351176	1.12173	1	1.88776	1.79305	1	1.4667	1.51276	1	-0.0620519	1.0342	1	-0.13005	1.0689	1	5.34985	8.39339	6																						5.34985	8.39339	6
>sp|Q709C8|VP13C_HUMAN Vacuolar protein sorting-associated protein 13C OS=Homo sapiens GN=VPS13C PE=1 SV=1	-0.792536	1.29244	1	0.120086	1.03872	1	-0.537892	1.17028	1	0.0584586	1.01566	1	0.468102	1.28462	1	0.609903	1.3607	1	-0.0738788	7.16242	6																						-0.0738788	7.16242	6
>sp|Q70CQ2|UBP34_HUMAN Ubiquitin carboxyl-terminal hydrolase 34 OS=Homo sapiens GN=USP34 PE=1 SV=2																						0.209337	1.0819	1	-0.37013	1.15289	1	0.42227	1.1459	1	-0.2857	1.13942	1	0.0942253	1.0275	1	0.0551629	1.0259	1	0.125165	6.5735	6	0.125165	6.5735	6
>sp|Q70CQ4|UBP31_HUMAN Ubiquitin carboxyl-terminal hydrolase 31 OS=Homo sapiens GN=USP31 PE=1 SV=2	1.20407	1.44519	1	-0.0943033	1.02705	1	-3.49642	2.52781	1	1.77369	1.54975	1	0.591543	1.35251	1	0.0861989	1.04099	1	0.0647723	8.9433	6	-1.19183	1.56423	1	0.51073	1.22263	1	0.672863	1.24804	1	0.871307	1.49207	1	0.351613	1.10708	1	-0.0800333	1.03786	1	1.13465	7.67192	6	1.19943	16.6152	12
>sp|Q70EL3|UBP50_HUMAN Inactive ubiquitin carboxyl-terminal hydrolase 50 OS=Homo sapiens GN=USP50 PE=2 SV=1																						-0.0149933	1.00569	1	0.256504	1.10535	1	1.13377	1.45194	1	1.08907	1.6486	1	1.39608	1.49691	1	1.02322	1.60789	1	4.88366	8.31638	6	4.88366	8.31638	6
>sp|Q71F56|MD13L_HUMAN Mediator of RNA polymerase II transcription subunit 13-like OS=Homo sapiens GN=MED13L PE=1 SV=1																						-0.171283	1.06253	1	-0.173992	1.06362	1	0.00919628	1.00278	1	-0.833974	1.4402	1	0.0184307	1.005	1	0.157896	1.07088	1	-0.993725	6.64501	6	-0.993725	6.64501	6
>sp|Q71H61|ILDR2_HUMAN Immunoglobulin-like domain-containing receptor 2 OS=Homo sapiens GN=ILDR2 PE=2 SV=1	0.372378	1.11402	2	0.439586	1.12029	2	1.17439	1.34474	2	-0.118326	1.02835	2	-1.3192	1.93658	2	-0.601455	1.29862	2	-0.0526274	7.84259	12	2.40838	2.30659	1	0.270926	1.09861	1	-1.25024	1.446	1	-1.26983	1.73587	1	0.151115	1.04046	1	0.329861	1.15187	1	0.640212	8.77939	6	0.587584	16.622	18
>sp|Q75N90|FBN3_HUMAN Fibrillin-3 OS=Homo sapiens GN=FBN3 PE=2 SV=3																						-0.725475	1.31432	1	1.24698	1.63171	1	0.189235	1.06368	1	-0.329692	1.16441	1	-0.266021	1.08259	1	-0.59807	1.32459	1	-0.483047	7.58131	6	-0.483047	7.58131	6
>sp|Q76KD6|SPERI_HUMAN Speriolin OS=Homo sapiens GN=SPATC1 PE=2 SV=2	-1.14552	1.45326	1	-0.0780192	1.02523	1	1.19668	1.42895	1	-0.213404	1.05987	1	-0.389215	1.23254	1	-0.663425	1.39982	1	-1.29291	7.59966	6																						-1.29291	7.59966	6
>sp|Q76L83|ASXL2_HUMAN Putative Polycomb group protein ASXL2 OS=Homo sapiens GN=ASXL2 PE=1 SV=1	0.0230706	1.00802	1	-1.46441	1.61202	1	-0.0100394	1.00312	1	-0.0526848	1.01502	1	-0.16905	1.09592	1	-1.03303	1.69278	1	-2.70614	7.42688	6																						-2.70614	7.42688	6
>sp|Q7L1S5|CHST9_HUMAN Carbohydrate sulfotransferase 9 OS=Homo sapiens GN=CHST9 PE=2 SV=2	0.909177	1.34888	1	0.675686	1.24179	1	0.741696	1.24652	1	-0.574118	1.17001	1	-0.358606	1.21272	1	-0.516386	1.29983	1	0.87745	7.51976	6	0.893403	1.40073	1	-0.0915142	1.03596	1	1.91613	1.87351	1	-0.654742	1.35029	1	-1.25021	1.43959	1	-0.321765	1.16231	1	0.491303	8.2624	6	1.36875	15.7822	12
>sp|Q7L591|DOK3_HUMAN Docking protein 3 OS=Homo sapiens GN=DOK3 PE=1 SV=2	1.1255	1.44858	1	0.5522	1.19349	1	-0.857741	1.28759	1	0.972756	1.30132	1	0.0383335	1.02081	1	-0.152271	1.08027	1	1.67878	7.33206	6																						1.67878	7.33206	6
>sp|Q7L5Y1|ENOF1_HUMAN Mitochondrial enolase superfamily member 1 OS=Homo sapiens GN=ENOSF1 PE=1 SV=1																						-0.937928	1.41884	1	-1.0061	1.47057	1	-0.452167	1.15625	1	0.486385	1.24994	1	-0.13863	1.04079	1	-0.208584	1.10157	1	-2.25703	7.43796	6	-2.25703	7.43796	6
>sp|Q7L622|G2E3_HUMAN G2/M phase-specific E3 ubiquitin-protein ligase OS=Homo sapiens GN=G2E3 PE=1 SV=1	-1.76867	1.70769	1	-0.943686	1.30438	1	1.06781	1.33091	1	-0.296357	1.07609	1	-0.575075	1.34088	1	-1.81793	2.32953	1	-4.33391	9.08949	6	-0.633761	1.26438	1	-2.0073	2.13853	1	-0.675821	1.23931	1	-0.65325	1.34644	1	-1.46806	1.51789	1	-1.12103	1.67734	1	-6.55922	9.18389	6	-10.8931	18.2734	12
>sp|Q7L985|LIGO2_HUMAN Leucine-rich repeat and immunoglobulin-like domain-containing nogo receptor-interacting protein 2 OS=Homo sapiens GN=LINGO2 PE=1 SV=1	0.495865	1.1783	1	0.572416	1.20217	1	-0.00726677	1.00216	1	0.0817207	1.02239	1	1.05774	1.766	1	0.527503	1.30714	1	2.72798	7.47815	6																						2.72798	7.47815	6
>sp|Q7LDG7|GRP2_HUMAN RAS guanyl-releasing protein 2 OS=Homo sapiens GN=RASGRP2 PE=1 SV=1	-0.747313	1.29751	1	-1.46912	1.62614	1	-0.277181	1.09162	1	-1.54241	1.55209	1	0.299329	1.17872	1	-2.85548	4.25953	1	-6.59217	11.0056	6	0.0539352	1.0215	1	-0.310458	1.13241	1	1.34885	1.60115	1	-0.519386	1.27543	1	-1.04468	1.38273	1	-4.68105	8.65048	1	-5.15278	15.0637	6	-11.745	26.0693	12
>sp|Q7RTP6|MICA3_HUMAN Protein-methionine sulfoxide oxidase MICAL3 OS=Homo sapiens GN=MICAL3 PE=1 SV=2	-2.49475	2.24579	1	-1.80389	1.77097	1	1.77649	1.69773	1	-0.105975	1.02934	1	-0.959947	1.67365	1	0.378948	1.21264	1	-3.20913	9.63013	6																						-3.20913	9.63013	6
>sp|Q7RTR0|NALP9_HUMAN NACHT, LRR and PYD domains-containing protein 9 OS=Homo sapiens GN=NLRP9 PE=2 SV=1	-0.209668	1.05945	2	-0.575593	1.14333	2	-0.992221	1.26025	2	0.11718	1.0263	2	1.01441	1.63539	2	1.33899	1.72442	2	0.693098	7.84914	12	-0.0940424	1.0318	1	0.624826	1.22431	1	0.0347639	1.00981	1	1.26054	1.69922	1	0.508015	1.1353	1	2.07061	2.31542	1	4.40471	8.41587	6	5.09781	16.265	18
>sp|Q7RTR8|T2R42_HUMAN Taste receptor type 2 member 42 OS=Homo sapiens GN=TAS2R42 PE=2 SV=1	-0.260733	1.08985	1	0.0860257	1.02804	1	1.08841	1.38709	1	-0.314405	1.09014	1	-0.737938	1.48657	1	-1.80985	2.49914	1	-1.94849	8.58082	6																						-1.94849	8.58082	6
>sp|Q7RTS3|PTF1A_HUMAN Pancreas transcription factor 1 subunit alpha OS=Homo sapiens GN=PTF1A PE=1 SV=1	-0.737258	1.24923	1	-0.151171	1.04334	1	0.470241	1.13287	1	-0.0759057	1.01884	1	-0.74279	1.45994	1	-0.878795	1.50484	1	-2.11568	7.40906	6	0.27091	1.09993	1	-0.747479	1.2992	1	-0.409715	1.12985	1	-0.968027	1.52548	1	-1.70144	1.57359	1	-0.761879	1.38952	1	-4.31763	8.01758	6	-6.43331	15.4266	12
>sp|Q7RTT5|SSX7_HUMAN Protein SSX7 OS=Homo sapiens GN=SSX7 PE=2 SV=1	1.30688	1.52919	1	1.40032	1.56026	1	0.572942	1.18298	1	1.21033	1.38111	1	1.98741	2.89915	1	3.26211	5.2024	1	9.73998	13.7551	6																						9.73998	13.7551	6
>sp|Q7RTW8|OTOAN_HUMAN Otoancorin OS=Homo sapiens GN=OTOA PE=1 SV=1																						-0.415549	1.16573	1	0.42608	1.1763	1	-0.106396	1.0343	1	0.404702	1.20214	1	0.581109	1.17831	1	0.360724	1.18052	1	1.25067	6.9373	6	1.25067	6.9373	6
>sp|Q7RTX7|CTSR4_HUMAN Cation channel sperm-associated protein 4 OS=Homo sapiens GN=CATSPER4 PE=1 SV=1	1.82862	1.81746	1	0.636705	1.22474	1	1.22347	1.43572	1	1.51675	1.50433	1	0.900786	1.62181	1	1.67774	2.34043	1	7.78407	9.94448	6																						7.78407	9.94448	6
>sp|Q7RTY1|MOT9_HUMAN Monocarboxylate transporter 9 OS=Homo sapiens GN=SLC16A9 PE=2 SV=1	0.374799	1.13251	1	-0.629375	1.22315	1	0.0622346	1.01872	1	0.0052373	1.00143	1	0.436633	1.26531	1	-0.150835	1.07968	1	0.0986942	6.7208	6																						0.0986942	6.7208	6
>sp|Q7RTY3|PRS45_HUMAN Serine protease 45 OS=Homo sapiens GN=PRSS45 PE=2 SV=1	-0.0610977	1.02013	1	1.16896	1.45248	1	0.702848	1.23043	1	0.881288	1.26812	1	-0.834252	1.5635	1	0.76662	1.47503	1	2.62436	8.00969	6																						2.62436	8.00969	6
>sp|Q7RTY7|OVCH1_HUMAN Ovochymase-1 OS=Homo sapiens GN=OVCH1 PE=2 SV=2																						-0.946063	1.47721	1	-2.07543	2.32025	1	-3.53948	3.22444	1	-0.323461	1.1649	1	0.776411	1.28106	1	-0.741247	1.42963	1	-6.84927	10.8975	6	-6.84927	10.8975	6
>sp|Q7RTY8|TMPS7_HUMAN Transmembrane protease serine 7 OS=Homo sapiens GN=TMPRSS7 PE=2 SV=3	-0.54194	1.19367	1	0.450884	1.15497	1	1.1706	1.41628	1	0.445315	1.1286	1	0.214771	1.12247	1	0.646797	1.3891	1	2.38643	7.4051	6																						2.38643	7.4051	6
>sp|Q7RTZ1|OVCH2_HUMAN Ovochymase-2 OS=Homo sapiens GN=OVCH2 PE=1 SV=2																						0.366554	1.15061	1	-0.884906	1.40811	1	-4.12192	3.68738	1	-1.86859	2.33965	1	-4.22768	3.29701	1	-2.06502	2.59212	1	-12.8016	14.4749	6	-12.8016	14.4749	6
>sp|Q7RTZ2|U17L1_HUMAN Putative ubiquitin carboxyl-terminal hydrolase 17-like protein 1 OS=Homo sapiens GN=USP17L1P PE=5 SV=1	-0.493012	1.17289	1	1.5992	1.65948	1	1.94714	1.76976	1	0.457714	1.13006	1	-0.807137	1.54013	1	-1.67963	2.33429	1	1.02428	9.60661	6																						1.02428	9.60661	6
[truncated: 1,184 more rows]

## Sheet: Sheet2
FASTAProteinDescription	Xq	Wq	Zq	FDRq	pep_per_protein	Xq-X	Fold	Exp	comp
[truncated: 19,779 more rows]
